# Supplementary material for: The Diversity of Prokaryotic DDE Transposases of the Mutator Superfamily, Insertion Specificity, and Association with Conjugation Machineries
Source: Genome Biol Evol. 2014 Jan 13;6(2):260–72. doi: 10.1093/gbe/evu010 (PMC3942029; doi:10.1093/gbe/evu010)
Supplement: Supplementary Data [file supp_evu010_Guerillot_et_al_TableS1.xls]

## Sheet: Table S1
Family	TE name	TE family	Protein accession number (NCBI)	DNA Locus accession number (NCBI)	Strain	# of IR junctions	# of IR junctions with a promoter	Ratio of the number of junctions with a promoter to the total number of junctions	p-MULT Coordinates		IR-right	IR-left	IR length	# of match IRr/IRl	IR identities	DR	DR sequence	Transposase length	Additional ORF	Transposase frameshift	HTH	Transposase annotation	Taxonomy	TE length	TE sequence		TE strand	TE coordinates
p-MULT_1	IS1113	IS256	YP_452982	NC_007705.1	Xanthomonas_oryzae_pv._oryzae_MAFF_311018	43	2	0.0465116	4452051	4453235	CGCTATGAAAAACCTGGTTACACAGTTGGCTTGACAGACCC	CGCTTGTCAAAGGGCAGTTACACAGTTCAATTTACAGACTC	25	20	0.8	8	GGATCTGC	394				IS1113 transposase [Xanthomonas oryzae pv. oryzae MAFF 311018] >gi|84369550|dbj|BAE70708.1| IS1113 transposase [Xanthomonas oryzae pv. oryzae MAFF 311018]	Bacteria, Proteobacteria, Gammaproteobacteria, Xanthomonadales, Xanthomonadaceae, Xanthomonas	1306	GAGTCTGTAAATTGAACTGTGTAACTGCCCTTTGACAAGCGACTGGCCCGGACCGGAGAGGAGCAGGCAAGCGGAACTGGATAAGACGATGCTGGACGAACTGACGTCAGGCTGCAAGACGCCACAGGACGTGGAGAAGCTGTTTTCGCAAATGTTGCAGCACATGATCAATCGCTCGTTGGAGGCGGAGATGCAAGCCCATGTGGGCCATGCGCCGCATGGGCGCTCAGGCGGCAACGTGCGCAATGGCAAGAGCCGCAAGACGGTGCAAAGCGCGTTTGGCGAGTTGCAGATCGAGACCCCGCGCGACCGCGCGGGCACGTTCGCGCCACAGTTGGTGAAGAAGCGCCAGGTGCGGCTGGCGGGGATGGAGGAGAAGATTCTAGCGTTGTACGCGCG…		-	4452018	4453323
p-MULT_1	IS1113_Iso	IS256	YP_451006	NC_007705.1	Xanthomonas_oryzae_pv._oryzae_MAFF_311018	34	2	0.0588235	2182321	2183505	CGCTATGAAAAACCTGGTTACACAGTTGGCTTGACAGACCC	CGCTTGTCAAAGGGCAGTTACACAGTTCAATTTACAGACTC	25	20	0.8	0		394				IS1113 transposase [Xanthomonas oryzae pv. oryzae MAFF 311018] >gi|84367574|dbj|BAE68732.1| IS1113 transposase [Xanthomonas oryzae pv. oryzae MAFF 311018]	Bacteria, Proteobacteria, Gammaproteobacteria, Xanthomonadales, Xanthomonadaceae, Xanthomonas	1306	GAGTCTGTAAATTGAACTGTGTAACTGCCCTTTGACAAGCGACTGGCCCGGACCGGAGAGGAGCAGGCAAGTGGAACTGGATAAGACGATGCTGGACGAACTGACGTCAGGCTGCAAGACGCCACAGGACGTGGAGAAGCTGTTTTCGCAAATGTTGCAGCACATGATCAATCGCTCGTTGGAGGCGGAGATGCAAGCCCATGTGGGCCATGCGCCGCATGGGCGCTCAGGCGGCAACGTGCGCAATGGCAAGAGCCGCAAGACGGTGCAAAGCGCGTTGGGCGAGTTGCAGATCGAGACCCCGCGCGACCGCGCGGGCACGTTCGCGCCACAGTTGGTGAAGAAGCGCCAGGTGCGGCTGGCGGGGATGGAGGAGAAGATTCTGGCGTTGTACGCGCG…		+	2182233	2183538
p-MULT_1	IS1113_Iso	IS256	AAW74640	AE013598.1	Xanthomonas_oryzae_pv._oryzae_KACC_10331	43	2	0.0465116	1421171	1422412	CGCTATGAAAAACCTGGTTACACAGTTGGCTTGACAGACCC	CGCTTGTCAAAGGGCAGTTACACAGTTCAATTTACAGACTC	25	20	0.8	0		413				putative IS1113 transposase [Xanthomonas oryzae pv. oryzae KACC 10331]	Bacteria, Proteobacteria, Gammaproteobacteria, Xanthomonadales, Xanthomonadaceae, Xanthomonas	1306	GAGTCTGTAAATTGAACTGTGTAACTGCCCTTTGACAAGCGACTGGCCCGGACCGGAGAGGAGCAGGCAAGTGGAACTGGATAAGACGATGCTGGACGAACTGACGTCAGGCTGCAAGACGCCACAGGACGTTGAGAAGCTGTTTTCGCAAATGTTGCAGCACATGATCAATCGCTCGTTGGAGGCGGAGATGCAAGCCCATGTGGGCCATGCGCCGCATGGGCGCTCAGGCGGCAACGTGCGCAATGGCAAGAGCCGCAAGACGGTGCAAAGCGCGTTGGGCGAGTTGCAGATCGAGACCCCGCGCGACCGCGCGGGCACGTTCGCGCCACAGTTGGTGAAGAAGCGCCAGGTGCGGCTGGCGGGGATGGAGGAGAAGATTCTGGCGTTGTACGCGCG…		+	1421140	1422445
p-MULT_1	IS1113_Iso	IS256	AAW75541	AE013598.1	Xanthomonas_oryzae_pv._oryzae_KACC_10331	43	2	0.0465116	2421719	2422960	CGCTATGAAAAACCTGGTTACACAGTTGGCTTGACAGACCC	CGCTTGTCAAAGGGCAGTTACACAGTTCAATTTACAGACTC	25	20	0.8	8	GCGCACGC	413				putative IS1113 transposase [Xanthomonas oryzae pv. oryzae KACC 10331] >gi|58426688|gb|AAW75725.1| putative IS1113 transposase [Xanthomonas oryzae pv. oryzae KACC 10331]	Bacteria, Proteobacteria, Gammaproteobacteria, Xanthomonadales, Xanthomonadaceae, Xanthomonas	1306	GAGTCTGTAAATTGAACTGTGTAACTGCCCTTTGACAAGCGACTGGCCCGGACCGGAGAGGAGCAGGCAAGTGGAACTGGATAAGACGATGCTGGACGAACTGACGTCAGGCTGCAAGACGCCACAGGACGTGGAGAAGCTGTTTTCGCAAATGTTGCAGCACATGATCAATCGCTCGTTGGAGGCGGAGATGCAAGCCCATGTGGGCCATGCGCCGCATGGGCGCTCAGGCGGCAACGTGCGCAATGGCAAGAGCCGCAAGACGGTGCAAAGCGCGTTGGGCGAGTTGCAGATCGAGACCCCGCGCGACCGCGCGGGCACGTTCGCGCCACAGTTGGTGAAGAAGCGCCAGGTGCGGCTGGCGGGGATGGAGGAGAAGATTCTGGCGTTGTACGCGCG…		-	2421686	2422991
p-MULT_1	IS1113_Iso	IS256	AAW76001	AE013598.1	Xanthomonas_oryzae_pv._oryzae_KACC_10331	43	2	0.0465116	2912430	2913671	CGCTATGAAAAACCTGGTTACACAGTTGGCTTGACAGACCC	CGCTTGTCAAAGGGCAGTTACACAGTTCAATTTACAGACTC	25	20	0.8	0		413				putative IS1113 transposase [Xanthomonas oryzae pv. oryzae KACC 10331]	Bacteria, Proteobacteria, Gammaproteobacteria, Xanthomonadales, Xanthomonadaceae, Xanthomonas	1306	GAGTCTGTAAATTGAACTGTGTAACTGCCCTTTGACAAGCGACTGGCCCGGACCGGAGAGGAGCAGGCAAGTGGAACTGGATAAGACGATGCTGGACGAACTGACGTCAGGCTGCAAGACGCCACAGGACGTGGAGAAGCTGTTTTCGCAAATGTTGCAGCACATGATCAATCGCTCGTTGGAGGCGGAGATGCAAGCCCATGTGGGCCATGCGCCGCATGGGCGCTCATGCGGCAACGTGCGCAATGGCAAGAGCCGCAAGACGGTGCAAAGCGCGTTGGGCGAGTTGCACATCGAGACCCCGCGCGACCGCGCGGGCACGTTCGCGCCACAGTTGGTGAAGAAACGCCAGGTGCGGCTGGCGGGGATGGAGGAGAATATTCTGGCGTTGTACGCGCG…		-	2912397	2913702
p-MULT_1	IS1113_Iso	IS256	YP_200025.6	NC_006834.1	Xanthomonas_oryzae_pv._oryzae_KACC_10331	43	2	0.0465116	1421210	1422412	CGCTATGAAAAACCTGGTTACACAGTTGGCTTGACAGACCC	CGCTTGTCAAAGGGCAGTTACACAGTTCAATTTACAGACTC	25	20	0.8	0		400				IS1113 transposase [Xanthomonas oryzae pv. oryzae KACC 10331]	Bacteria, Proteobacteria, Gammaproteobacteria, Xanthomonadales, Xanthomonadaceae, Xanthomonas	1306	GAGTCTGTAAATTGAACTGTGTAACTGCCCTTTGACAAGCGACTGGCCCGGACCGGAGAGGAGCAGGCAAGTGGAACTGGATAAGACGATGCTGGACGAACTGACGTCAGGCTGCAAGACGCCACAGGACGTTGAGAAGCTGTTTTCGCAAATGTTGCAGCACATGATCAATCGCTCGTTGGAGGCGGAGATGCAAGCCCATGTGGGCCATGCGCCGCATGGGCGCTCAGGCGGCAACGTGCGCAATGGCAAGAGCCGCAAGACGGTGCAAAGCGCGTTGGGCGAGTTGCAGATCGAGACCCCGCGCGACCGCGCGGGCACGTTCGCGCCACAGTTGGTGAAGAAGCGCCAGGTGCGGCTGGCGGGGATGGAGGAGAAGATTCTGGCGTTGTACGCGCG…		+	1421140	1422445
p-MULT_1	IS1113_Iso	IS256	YP_201110.6	NC_006834.1	Xanthomonas_oryzae_pv._oryzae_KACC_10331	43	2	0.0465116	2624369	2625571	CGCTATGAAAAACCTGGTTACACAGTTGGCTTGACAGACCC	CGCTTGTCAAAGGGCAGTTACACAGTTCAATTTACAGACTC	25	20	0.8	8	GCAATGGG	400				IS1113 transposase [Xanthomonas oryzae pv. oryzae KACC 10331]	Bacteria, Proteobacteria, Gammaproteobacteria, Xanthomonadales, Xanthomonadaceae, Xanthomonas	1306	GAGTCTGTAAATTGAACTGTGTAACTGCCCTTTGACAAGCGACTGGCCCGGACCGGAGAGGAGCAGGCAAGTGGAACTGGATAAGACGATGCTGGACGAACTGACGTCAGGCTGCAAGACGCCACAGGACGTGGAGAAGCTGTTTTCGCAAATGTTGCAGCACATGATCAATCGCTCGTTGGAGGCGGAGATGCAAGCCCATGTGGGCCATGCGCCGCATGGGCGCTCAGGCGGCAACGTGCGCAATGGCAAGAGCCGCAAGACGGTGCAAAGCGCGTTGGGCGAGTTGCAGATCGAGACCCCGCGCGACCGCGCGGGCACGTTCGCGCCACAGTTGGTGAAGAAGCGCCAGGTGCGGCTGGCGGGGATGGAGGAGAAGATTCTGGCGTTGTACGCGCG…		+	2624299	2625604
p-MULT_1	IS1113_Iso	IS256	YP_201386.6	NC_006834.1	Xanthomonas_oryzae_pv._oryzae_KACC_10331	43	2	0.0465116	2912430	2913632	CGCTATGAAAAACCTGGTTACACAGTTGGCTTGACAGACCC	CGCTTGTCAAAGGGCAGTTACACAGTTCAATTTACAGACTC	25	20	0.8	0		400				IS1113 transposase [Xanthomonas oryzae pv. oryzae KACC 10331]	Bacteria, Proteobacteria, Gammaproteobacteria, Xanthomonadales, Xanthomonadaceae, Xanthomonas	1306	GAGTCTGTAAATTGAACTGTGTAACTGCCCTTTGACAAGCGACTGGCCCGGACCGGAGAGGAGCAGGCAAGTGGAACTGGATAAGACGATGCTGGACGAACTGACGTCAGGCTGCAAGACGCCACAGGACGTGGAGAAGCTGTTTTCGCAAATGTTGCAGCACATGATCAATCGCTCGTTGGAGGCGGAGATGCAAGCCCATGTGGGCCATGCGCCGCATGGGCGCTCATGCGGCAACGTGCGCAATGGCAAGAGCCGCAAGACGGTGCAAAGCGCGTTGGGCGAGTTGCACATCGAGACCCCGCGCGACCGCGCGGGCACGTTCGCGCCACAGTTGGTGAAGAAACGCCAGGTGCGGCTGGCGGGGATGGAGGAGAATATTCTGGCGTTGTACGCGCG…		-	2912397	2913702
p-MULT_1	IS1113_Iso	IS256	YP_449744	NC_007705.1	Xanthomonas_oryzae_pv._oryzae_MAFF_311018	43	2	0.0465116	770067	771251	CGCTATGAAAAACCTGGTTACACAGTTGGCTTGACAGACCC	CGCTTGTCAAAGGGCAGTTACACAGTTCAATTTACAGACTC	25	20	0.8	0		394				IS1113 transposase [Xanthomonas oryzae pv. oryzae MAFF 311018] >gi|27762619|gb|AAO20849.1| putative IS1113 transposase [Xanthomonas oryzae pv. oryzae] >gi|84366312|dbj|BAE67470.1| IS1113 transposase [Xanthomonas oryzae pv. oryzae MAFF 311018]	Bacteria, Proteobacteria, Gammaproteobacteria, Xanthomonadales, Xanthomonadaceae, Xanthomonas	1306	GAGTCTGTAAATTGAACTGTGTAACTGCCCTTTGACAAGCGACTGGCCCGGACCGGAGAGGAGCAGGCAAGTGGAACTGGATAAGACGATGCTGGACGAACTGACGTCAGGCTGCAAGACGCCACAGGACGTTGAGAAGCTGTTTTCGCAAATGTTGCAGCACATGATCAATCGCTCGTTGGAGGCGGAGATGCAAGCCCATGTGGGCCATGCGCCGCATGGGCGCTCAGGCGGCAACGTGCGCAATGGCAAGAGCCGCAAGACGGTGCAAAGCGCGTTGGGCGAGTTGCAGATCGAGACCCCGCGCGACCGCGCGGGCACGTTCGCGCCACAGTTGGTGAAGAAGCGCCAGGTGCGGCTGGCGGGGATGGAGGAGAAGATTCTGGCGTTGTACGCGCG…		+	769979	771284
p-MULT_1	IS1113_Iso	IS256	YP_450301	NC_007705.1	Xanthomonas_oryzae_pv._oryzae_MAFF_311018	43	2	0.0465116	1395614	1396798	CGCTATGAAAAACCTGGTTACACAGTTGGCTTGACAGACCC	CGCTTGTCAAAGGGCAGTTACACAGTTCAATTTACAGACTC	25	20	0.8	0		394				IS1113 transposase [Xanthomonas oryzae pv. oryzae MAFF 311018] >gi|84366869|dbj|BAE68027.1| IS1113 transposase [Xanthomonas oryzae pv. oryzae MAFF 311018]	Bacteria, Proteobacteria, Gammaproteobacteria, Xanthomonadales, Xanthomonadaceae, Xanthomonas	1306	GAGTCTGTAAATTGAACTGTGTAACTGCCCTTTGACAAGCGACTGGCCCGGACCGGAGAGGAGCAGGCAAGTGGAACTGGATAAGACGATGCTGGACGAACTGACGTCAGGCTGCAAGACGCCACAGGACGTGGAGAAGCTGTTTTCGCAAATGTTGCAGCACATGATCAATCGCTCGTTGGAGGCGGAGATGCAAGCCCATGTGGGCCATGCGCCGCATGGGCGCTCAGGCGGCAACGTGCGCAATGGCAAGAGCCGCAAGACGGTGCAAAGCGCGTTGGGCGAGTTGCAGATCGAGACCCCGCGCGGCCGCGCGGGCACGTTCGCGCCACAGTTGGTGAAGAAGCGCCAGGTGCGGCCGGCGGGGATGGAGGAGAAGATTCTGGCGTTGTACGCGCG…		+	1395526	1396831
p-MULT_1	IS1113_Iso	IS256	YP_451195	NC_007705.1	Xanthomonas_oryzae_pv._oryzae_MAFF_311018	43	2	0.0465116	2402807	2403991	CGCTATGAAAAACCTGGTTACACAGTTGGCTTGACAGACCC	CGCTTGTCAAAGGGCAGTTACACAGTTCAATTTACAGACTC	25	20	0.8	8	GCGCACGC	394				IS1113 transposase [Xanthomonas oryzae pv. oryzae MAFF 311018] >gi|84624000|ref|YP_451372.1| IS1113 transposase [Xanthomonas oryzae pv. oryzae MAFF 311018] >gi|84367763|dbj|BAE68921.1| IS1113 transposase [Xanthomonas oryzae pv. oryzae MAFF 311018] >gi|843	Bacteria, Proteobacteria, Gammaproteobacteria, Xanthomonadales, Xanthomonadaceae, Xanthomonas	1306	GAGTCTGTAAATTGAACTGTGTAACTGCCCTTTGACAAGCGACTGGCCCGGACCGGAGAGGAGCAGGCAAGTGGAACTGGATAAGACGATGCTGGACGAACTGACGTCAGGCTGCAAGACGCCACAGGACGTGGAGAAGCTGTTTTCGCAAATGTTGCAGCACATGATCAATCGCTCGTTGGAGGCGGAGATGCAAGCCCATGTGGGCCATGCGCCGCATGGGCGCTCAGGCGGCAACGTGCGCAATGGCAAGAGCCGCAAGACGGTGCAAAGCGCGTTGGGCGAGTTGCAGATCGAGACCCCGCGCGACCGCGCGGGCACGTTCGCGCCACAGTTGGTGAAGAAGCGCCAGGTGCGGCTGGCGGGGATGGAGGAGAAGATTCTGGCGTTGTACGCGCG…		-	2402774	2404079
p-MULT_1	IS1113_Iso	IS256	YP_451620	NC_007705.1	Xanthomonas_oryzae_pv._oryzae_MAFF_311018	43	2	0.0465116	2890570	2891754	CGCTATGAAAAACCTGGTTACACAGTTGGCTTGACAGACCC	CGCTTGTCAAAGGGCAGTTACACAGTTCAATTTACAGACTC	25	20	0.8	8	CGTCGCTG	394				IS1113 transposase [Xanthomonas oryzae pv. oryzae MAFF 311018] >gi|84368188|dbj|BAE69346.1| IS1113 transposase [Xanthomonas oryzae pv. oryzae MAFF 311018]	Bacteria, Proteobacteria, Gammaproteobacteria, Xanthomonadales, Xanthomonadaceae, Xanthomonas	1306	GAGTCTGTAAATTGAACTGTGTAACTGCCCTTTGACAAGCGACTGGCCCGGACCGGAGAGGAGCAGGCAAGTGGAACTGGATAAGACGATGCTGGACGAACTGACGTCAGGCTGCAAGACGCCACAGGACGTGGAGAAGCTGTTTTCGCAAATGTTGCAGCACATGATCAATCGCTCGTTGGAGGCGGAGATGCAAGCCCATGTGGGCCATGCGCCGCATGGGCGCTCAGGCGGCAACGTGCGCAATGGCAAGAGCCGCAAGACGGTGCAAAGCGCGTTGGGCGAGTTGCAGATCGAGACCCCGCGCGACCGCGCGGGCACGTTCGCGCCACAGTTGGTGAAGAAGCGCCAGGTGCGGCTGGCGGGGATGGAGGAGAAGATTCTGGCGTTGTACGCGCG…		-	2890537	2891842
p-MULT_1	IS1113_Iso	IS256	YP_451992	NC_007705.1	Xanthomonas_oryzae_pv._oryzae_MAFF_311018	43	2	0.0465116	3348034	3349218	CGCTATGAAAAACCTGGTTACACAGTTGGCTTGACAGACCC	CGCTTGTCAAAGGGCAGTTACACAGTTCAATTTACAGACTC	25	20	0.8	0		394				IS1113 transposase [Xanthomonas oryzae pv. oryzae MAFF 311018] >gi|84368560|dbj|BAE69718.1| IS1113 transposase [Xanthomonas oryzae pv. oryzae MAFF 311018]	Bacteria, Proteobacteria, Gammaproteobacteria, Xanthomonadales, Xanthomonadaceae, Xanthomonas	1306	GAGTCTGTAAATTGAACTGTGTAACTGCCCTTTGACAAGCGACTGGCCCGGACCGGAGAGGAGCAGGCAAGTGGAACTGGATAAGACGATGCTGGACGAACTGACGTCAGGCTGCAAGACGCCACAGGACGTGGAGAAGCTGTTTTCGCAAATGTTGCAGCACATGATCAATCGCTCGTTGGAGGCGGAGATGCAAGCCCATGTGGGCCATGCGCCGCATGGGCGCTCAGGCGGCAACGTGCGCAATGGCAAGAGCCGCAAGACGGTGCAAAGCGCGTTTGGCGAGTTGCAGATCGAGACCCCGCGCGACCGCGCGGGCACGTTCGCGCCACAGTTGGTGAAGAAGCGCCAGGTGCGGCTGGCGGGGATGGAGGAGAAGATTCTAGCATTGTACGCGCG…		+	3347946	3349251
p-MULT_1	IS256	IS256	YP_005745331	M18086	Staphylococcus_aureus	136	18	0.132353	102	1274	AAACATTGTATAGCATTTTACACAGGAGTCTGGACTTGACT	ATATGGCCTTTTTACTTTTACACAATTATACGGACTTTATC	26	17	0.653846	8	TAAGTAAA	390				IS256 transposase	Bacteria, Firmicutes, Bacillales, Staphylococcaceae, Staphylococcus	1324	GATAAAGTCCGTATAATTGTGTAAAAGTAAAAAGGCCATATAACAGTCCTTTTACGGTACAATGTTTTTAACGACAAAAACATACCCAGGAGGACTTTTACATGACCCAAGTACATTTTACACTGAAAAGCGAAGAGATTCAAAGCATTATTGAATATTCTGTAAAGGATGACGTTTCTAAAAATATTTTAACAACGGTATTTAATCAACTAATGGAAAATCAACGAACAGAATATATTCAAGCAAAAGAATATGAACGAACAGAAAACCGACAAAGTCAACGAAATGGCTATTATGAGCGCAGCTTTACGACACGTGTAGGCACGCTAGAATTAAAAGTACCCAGAACACGTGATGGCCATTTTTCACCCACAGTGTTTGAACGTTATCAACGAAACG…		+	1	1324
p-MULT_1	ISActu1	IS256	EJZ85435	AGWQ01000008.1	Actinomyces_turicensis_ACS-279-V-Col4	7	0	0	105736	107079	CTTGTAAATCAGTCCCCGTACACAAACGGACTGACACCCTC	ATTGAGGATTAAACCTCATACACAAAACTTCCGACACCCTC	28	27	0.964286	8	TTTTGAGG	447				hypothetical protein HMPREF9241_01435 [Actinomyces turicensis ACS-279-V-Col4] >gi|404392565|gb|EJZ87623.1| hypothetical protein HMPREF9241_00251 [Actinomyces turicensis ACS-279-V-Col4]	Bacteria, Actinobacteria, Actinobacteridae, Actinomycetales, Actinomycineae, Actinomycetaceae, Actinomyces	1440	GAGGGTGTCGGAAGTTTTGTGTATGAGGTTTAATCCTCAATCACGAAGGAGAGTGCGCAACAATGACTGTTGTGTCCCCGAAGAAACATGGTGGCGCTGAGCGCGTCGCCGATATCAGCCGCCGGCTGATGGAGAACCCGGAAACTGCCAGGCTGATCCAGGAGCTGGGTGAATCAACCGTCGACGCCAACGAGCTGGTGCGTGGCTTGTTGCAGGCCACGATTAACAGTGGGCTCAACGCGGAAATGGATGCACACCTGGGCTACGTCAATGGCGACCGGGCTGGTAAGGAAGCGGCCGGCCAAGCCAACAGCCGTAACGGCTCCTATCCTAAAACCGTGGACTCGGCATACGGGCCAGTTGATATCAGTGTCCCTCGAGATCGAGCAGGCACTTATA…		+	105674	107113
p-MULT_1	ISApr14	IS256	ZP_02190530	NZ_ABHC01000019.1	alpha_proteobacterium_BAL199	131	0	0	61879	63048	TGTTCAACCGCTCCTCCGCACACGAAATTCCTGACACTCCC	TCCCATCATGCTCCTCCGCACACGAAATTCCTGACACTCCC	32	32	1	8	TCGAGGCT	389				transposase, mutator type [alpha proteobacterium BAL199] >gi|159178131|gb|EDP62676.1| transposase, mutator type [alpha proteobacterium BAL199]	Bacteria, Proteobacteria, Alphaproteobacteria	1316	GGGAGTGTCAGGAATTTCGTGTGCGGAGGAGCATGATGGGAAAGAAGGAGATCCCCCATGCCCCGACGCAAACCACCTGTTATTGCCGACGCCGTTCTCGATCAATTGCTGGCTGGTGCGGACGCCCGCACGGCCTTCGAGGCTGACGGTCTGCTGGATCAGCTGAAGAAGGCGCTGGCCGAGCGCGCCTTGAACGCTGAGATGGATCATCATCTGAGCAATGGTGATCCTGGGAACAACCGGAACGGCTACGGCCGGAAGACGGTGACGACCGGCACCGGAAAGATCGAGCTGGAGATCCCCCGCGATCGGGCCGGCAGCTTCGATCCGGCGCTGATCGCCAAATACCAGCGCCGGTTCCCGGATTTCGACGATAAGATCATCTCGATGTACGCCCGC…		+	61774	63089
p-MULT_1	ISCbe6	IS256	YP_002573866	NC_012034.1	Caldicellulosiruptor_bescii_DSM_6725	73	4	0.0547945	2124923	2126146	AGGACGGCTTATCTTAAATACACAAAATTATTTACACACCC	AAGGAGGTTCTTATACTTTACACAAAATTATTTATAGTCTC	23	19	0.826087	8	TCAGAGAC	407				transposase mutator type [Caldicellulosiruptor bescii DSM 6725] >gi|222456831|gb|ACM61093.1| transposase mutator type [Caldicellulosiruptor bescii DSM 6725]	Bacteria, Firmicutes, Clostridia, Thermoanaerobacterales, Thermoanaerobacterales Family III. Incertae Sedis, Caldicellulosiruptor	1552	GAGACTATAAATAATTTTGTGTAAAGTATAAGAACCTCCTTCTTGGTAAGAATCAGAATATAACAAAAATATCCAAGAAGGAGGTTTTTTGTTATGGAGAATGTTTTAACAAAAGAGCAGCTCTTAGAGTTTATAAGAAAAAATAATATTCAGAGTGTAAGTGATATTTACGAAAGTTTAAAAGACCTGTTCAAAGATGTACTTCAAAGCTTTTTAGAAGCAGAAATTGAAGAAACTCTGGGTTATGAAAAATATGATGTTAAAAACAAACAAACTACTAACTCTCGAAACGGATATACTCAGAAAACCGTAAAAACAAAATTTGGAGAGATGGAAATTGATATTCCAAGAGACAGAGAAGGTGAATTTGAACCCAAGATAATTCCTAAGTATAAAAGA…		-	2124688	2126239
p-MULT_1	ISCbe6_Iso	IS256	YP_002573858	NC_012034.1	Caldicellulosiruptor_bescii_DSM_6725	70	4	0.0571429	2109419	2110642	AGGACGGTTTATCTTAAATACACAAAATTATTTACACACCC	AAGGAGGTCCTTATACTTTACCCAAAATTATTTAAACTCTC	23	19	0.826087	0		407				transposase mutator type [Caldicellulosiruptor bescii DSM 6725] >gi|222456823|gb|ACM61085.1| transposase mutator type [Caldicellulosiruptor bescii DSM 6725]	Bacteria, Firmicutes, Clostridia, Thermoanaerobacterales, Thermoanaerobacterales Family III. Incertae Sedis, Caldicellulosiruptor	1552	GAGAGTTTAAATAATTTTGGGTAAAGTATAAGGACCTCCTTCTTGGTAAGAATCAGAATATAAACAAAAATATCCAAGAGGGAGGTTTTTTGTTATGGAAAATGTTTTAACAAAAGAACAATTGTTTGAGTTCATAAGGAAAAATAACATCCAGAGTGTAAGTAACATTTACGAAAGTTTAAAAGACTTATTTAAAGACCTACTGCAAAGCTTTTTAGAAGCTGAGATTGAAGAAACGTTGGGTTATGAAAAATATGATGTTAAAAACAAACAGACCACAAATTTTCGAAATGGATATACTCAAAAAACTGTAAAAACAAAATTTGGAGAGATGGAAATTGATATACCAAGAGACAGAGAAGGTGAATTTGAATCCAAGATAATTCCCAAATATAAGAG…		+	2109325	2110876
p-MULT_1	ISCcl1	IS256	YP_005047621	NC_016627.1	Clostridium_clariflavum_DSM_19732	52	4	0.0769231	3722404	3723621	GGATTACATAAATTCCGATACACAGAATTATTTATACTCCC	AGAACACTTACTCATCCATACACAAAATTTTTTACAGCCTC	26	19	0.730769	8	TATTTTAC	405				transposase [Clostridium clariflavum DSM 19732] >gi|359826924|gb|AEV69697.1| transposase [Clostridium clariflavum DSM 19732]	Bacteria, Firmicutes, Clostridia, Clostridiales, Clostridiaceae, Clostridium	1582	GAGGCTGTAAAAAATTTTGTGTATGGATGAGTAAGTGTTCTCCTTCTTGGCAAGAATTAATAAAAGAAAATGCTAAGGAGGAGAATTTTATGTCAACACTATCGAAAGAACATGTAAAACAATTAGTTCGGGAAAATAATTTCAAAAGTGTATCCGATGTAAATGCTTATCTAAAGGACATTTTTAAAGATATTATTCAGGAGCTGCTTGAGGCAGAACTTGAAGCAAAATTAGGGTATGCCAAAGATGATATTGAAAGTAAGAATACCGACAATAGTCGTAACGGTTATACTCCAAAGACCATAAAAAGTGAATTTGGAGAAGTTGATATACAAGTACCAAGAGATCGCAAAGGAGAGTTTAAACCAAAAATCATCCCTAAATATCAGCGTGATGTTT…		-	3722129	3723710
p-MULT_1	ISCni1	IS256	YP_004046723	NC_014749.1	Calditerrivibrio_nitroreducens_DSM_19672	15	2	0.133333	31510	32616	GCTTCAAGGGTGATGGTTGACACAATTAAGTTGACATTACC	TTCAAGGGGGATTTCAATGACACAATTAATTATACACTACC	24	20	0.833333	0		368				transposase mutator type [Calditerrivibrio nitroreducens DSM 19672] >gi|312940796|gb|ADR19987.1| transposase mutator type [Calditerrivibrio nitroreducens DSM 19672]	Bacteria, Deferribacteres, Deferribacterales, Deferribacteraceae	1253	GGTAGTGTATAATTAATTGTGTCATTGAAATCCCCCTTGAAGGGTTGTAGTATTTATCTACAACGAACAAGATAAAAAACCCTTCAAAGGAGGACTTTAAAATGGATAATATAATAATAAATGAATTATCCAAATATTTCAAGTCAATGATACAAGAAATAATGCTAAGTGAAAGAGAAAAATACTTGAAAGAACACTCAGAAACAAGAGGGAATGGGTACTACATAAGAACACCTAAAACTATATTGGGCGATATGGAGCTTGAAATACCAAGAACACGTGATGGTAATTTTAAGCCATCCATAATTCCAGAGCGGAAAAGAGTTACTTTTATGTTAGATGATGTGATAAGAGCATTGTTTACTGCTGGCTTAAGCTCGAGGAAGACAGGAGAAGTAA…		+	31409	32661
p-MULT_1	ISCni1_Iso	IS256	YP_004050274	NC_014758.1	Calditerrivibrio_nitroreducens_DSM_19672	15	2	0.133333	199651	200757	GCTTCAAGGGTGATGGTTGACACAATTAAGTTGACATTACC	TTCAAGGGGGATTTCAATGACACAATTAATTATACACTACC	24	20	0.833333	8	CAATTTGT	368				transposase mutator type [Calditerrivibrio nitroreducens DSM 19672] >gi|313673035|ref|YP_004051146.1| transposase mutator type [Calditerrivibrio nitroreducens DSM 19672] >gi|313673732|ref|YP_004051843.1| transposase mutator type [Calditerrivibrio nitrored	Bacteria, Deferribacteres, Deferribacterales, Deferribacteraceae	1253	GGTAGTGTATAATTAATTGTGTCATTGAAATCCCCCTTGAAGGGTTGTAGTATTTATCTACAACGAACAAGATAAAAAACCCTTCAAAGGAGGACTTTAAAATGGATAATATAATAATAAATGAATTATCCAAATATTTCAAGTCAATGATACAAGAAATAATGCTAAGTGAGAGAGAAAAATACTTGAAAGAACACTCAGAAACAAGAGGGAATGGGTACTACATAAGAACACCTAAAACTATATTGGGTAATATGGAGCTTGAAATACCAAGAACACGTGATGGTAATTTTAAGCCATCCATAATTCCAGAGCGGAAAAGAGTTACTTTTATGTTAGATGATGTGATAAGAGCCTTATTTACTGCTGGCTTAAGCTCAAGGAAGACAGGAGAAGTAA…		+	199550	200802
p-MULT_1	ISCob1	IS256	YP_003840442	NC_014392.1	Caldicellulosiruptor_obsidiansis_OB47	71	4	0.056338	1281706	1282929	GGGATGGTTCAATTTAAATACACAAAATTATTTACAGACCC	AAGGAGGTCCTTATACTTTACACAAAATTACTTATAGTCTC	23	19	0.826087	8	CAAGAGAC	407				transposase mutator type [Caldicellulosiruptor obsidiansis OB47] >gi|302574665|gb|ADL42456.1| transposase mutator type [Caldicellulosiruptor obsidiansis OB47]	Bacteria, Firmicutes, Clostridia, Thermoanaerobacterales, Thermoanaerobacterales Family III. Incertae Sedis, Caldicellulosiruptor	1556	GAGACTATAAGTAATTTTGTGTAAAGTATAAGGACCTCCTTCTTGGTAAGAATCAGAATATAAACAAAAATATCCAAGAAGGAGGTTTTTTGTTATGGAAAATGTTTTAACAAAAGAGCAGCTCTTAGAGTTTATAAGAAAAAACAATATTCAGAGTGTGAGTGATATTTACGAAAGCTTAAAAGACTTGTTTAAGAGTGTACTTCAAAGCTTTTTAGAAGCAGAGATTGAAGAAACTCTGGGTTATGAAAAGTATGACGTTAAGAACAAACAAACTACTAACTCTCGAAACGGATATACTCAGAAGACTGTAAAAACAAAATTTGGAGAGATGGAAATTGATATACCAAGAGACAGAGAAGGTGAATTTGAACCCAAGATAATTCCCAAATATAAAAG…		-	1281468	1283023
p-MULT_1	ISDgi1	IS256	ZP_09099693	NZ_AGJQ01000002.1	Desulfotomaculum_gibsoniae_DSM_7213	28	1	0.0357143	169406	170623	TAGCGGGATCAAGCCATTTACACGGAATTATTTACACTCCC	TTGGTAGTTATAACCATTTACACTAAATTAATTACGTTCTC	30	23	0.766667	8	TATATGAA	405				transposase mutator type [Desulfotomaculum gibsoniae DSM 7213] >gi|357040880|ref|ZP_09102663.1| transposase mutator type [Desulfotomaculum gibsoniae DSM 7213] >gi|357040935|ref|ZP_09102718.1| transposase mutator type [Desulfotomaculum gibsoniae DSM 7213]	Bacteria, Firmicutes, Clostridia, Clostridiales, Peptococcaceae, Desulfotomaculum	1488	GAGAACGTAATTAATTTAGTGTAAATGGTTATAACTACCAATAAAGGAGATGACCATTTATGCAAGCCATGCAAGACAAAACGATCAAGGAATTAGCAAAGGATTGCCGCACCGTAGAAGACGTACATGAGATGCTCAAGAATCTATTCAAGGACACCTTGCAGCAGATATTCGAGGCTGAAATTGAAGAGCACCTCGGGTATAAAAAACACAGCATTGAAGGCAATAATACTGGCAACAGTCGCAACGGTTACAATAAGAAGACTATCCAAACTAAGTTTGGCAAGACAGAAGTAGAAATCCCACGGGATCGTAATGGTGAATTTGAACCCAGGATTATCGGCAAATATGAAAAGACATCCAACCAGCTTGAAGACCAAATTATAGCCATGTACGCCA…		-	169195	170682
p-MULT_1	ISDku1	IS256	YP_004517838	NC_015573.1	Desulfotomaculum_kuznetsovii_DSM_6115	26	1	0.0384615	2491659	2492876	TTCGGAGGAATTTCCATTTACACAAAATTATTTACACTCCC	GCGTTAAGTTTAACCATTTACACAAAACTTTTTACGTTCTC	28	26	0.928571	8	CTATAGCT	405				transposase mutator type [Desulfotomaculum kuznetsovii DSM 6115] >gi|333823374|gb|AEG16037.1| transposase mutator type [Desulfotomaculum kuznetsovii DSM 6115]	Bacteria, Firmicutes, Clostridia, Clostridiales, Peptococcaceae, Desulfotomaculum	1486	GAGAACGTAAAAAGTTTTGTGTAAATGGTTAAACTTAACGCAAAAGGAGATGACCATTTATGCAAGACTTGAAGGACAAAACCATTAGGGAACTGGCGAAGGGCTGCCGAACTGTCGATGATGTTCATGAGATGCTCAAGAGTTTATTCAAGGACACCATACAGCAGATACTTGAAGCTGAGATGGAAGAGCACCTTGGATACAAGAAACACAGCCCAGAAGGAAATAATACAGGCAACAGCCGAAACGGCTACAGTAAGAAAACCATCAAGACCAGGTTTGGCGAAACCGAAATCTCTGTTCCTAGAGACCGTAACGGTGAATTTGAACCCAGGATTGTTAGGAAATACGAGACAACCTCCAACCAACTGGAGGAACAAATTATTGCCATGTACGCAA…		-	2491450	2492935
p-MULT_1	ISEf1	IS256	AAM21176	AF329367.1	Enterococcus_faecalis	135	23	0.17037	799	1977	GCAGGAGGACAATTTATTTACACAAAATTATTGACGCTCCC	TGTATGGATTTTTTCATTTACACAAAATATTTTACACTCTC	29	23	0.793103	8	TTCTTTTG	392				transposase [Enterococcus faecalis] >gi|20385135|gb|AAM21184.1|AF329367_12 transposase [Enterococcus faecalis] >gi|21693315|gb|AAM75262.1|AF454824_57 EF0057 [Enterococcus faecalis] >gi|30058666|gb|AAK67275.1| transposase [Enterococcus faecalis]	Bacteria, Firmicutes, Lactobacillales, Enterococcaceae, Enterococcus	1338	GAGAGTGTAAAATATTTTGTGTAAATGAAAAAATCCATACAAAAAAGGAAGTCGCTTCTGTAGAATAAAGTTAACGACAACCAATTCACAGAAAAGAGGACTTCCCTATGAATGATTTTACTACAGAAATTGTGCAAACTCTAGTCACTAAAGGCGATTTAAATGAATTATTCCGTTCGCACTTAGAAAAAGCGATAAACACACTCCTACGGACTGAATTAACGGCTTTTTTAGATTACGAAAAATATGATCGCACTGGTTTTAATTCAGGTAATTCGAGAAACGGTTCTTACTTTCGATCAATCAAAACCGAATATGGTGAATTAACATTGGAAATACCTAGAGATCGTAATGGTGAGTTTAAACAACAAACTTTACCAGCCTACAAAAGAACAAACG…		+	692	2029
p-MULT_1	ISGpo1	IS256	YP_005280621	NC_016906.1	Gordonia_polyisoprenivorans_VH2	45	0	0	217365	218648	CCGCCTGAAACCACCTCATCCACAGGTCTTGACAATATCTC	AAGGCACTCCCTCCCAGATCCACAGGTCTTGATCATTCCTC	28	25	0.892857	9	CGGGTCGTC	427				transposase, mutator type [Gordonia polyisoprenivorans VH2] >gi|378719644|ref|YP_005284533.1| transposase, mutator family [Gordonia polyisoprenivorans VH2] >gi|378720663|ref|YP_005285551.1| putative transposase [Gordonia polyisoprenivorans VH2] >gi|375750	Bacteria, Actinobacteria, Actinobacteridae, Actinomycetales, Corynebacterineae, Gordoniaceae, Gordonia	1432	GAGGAATGATCAAGACCTGTGGATCTGGGAGGGAGTGCCTTCCCGCATGATGATCTCAGTCAGTTCAGGTTCTTGATCAAGTCAGCGTTGGCGCGCTGGCGGGAAGGCACTCCTGGTGCTCAACGTAGTCAACACCAACGAAGGTTCCAACTCCGACGGCGATGCGGGTCGTCCGCTGCTCGATGAGATTGTGCGTGACGGCGCCCGGCAGATGCTCGCTGCCGCTCTGCGCGCCGAGGTCGCTGCCTACATCGACGGGTTCGCCGACCAGGTCGATGAGAACGGGCACCGCCTCGTGGTGCGCAACGGATACCACCATGAGCGTGAGGTGGTGACCGCGGCTGGCGCGGTCATGGTGAGAGCGCCACGCGTGAACGACAAACGTGTCGATGCTGATAC…		+	217250	218681
p-MULT_1	ISGte1	IS256	ZP_09800813	NZ_BAFD01000106.1	Gordonia_terrae_NBRC_100016	28	0	0	50887	52272	ACCCAGGAGTCACGGTCTTACACAGACATCTTGACAAGCTC	ACTGATGAGCACTGGACTTACACAGACCATCTGACACCCCC	28	26	0.928571	8	CTGTCTGA	461				putative transposase [Gordonia terrae NBRC 100016] >gi|377531161|dbj|GAB45978.1| putative transposase [Gordonia terrae NBRC 100016]	Bacteria, Actinobacteria, Actinobacteridae, Actinomycetales, Corynebacterineae, Gordoniaceae, Gordonia	1503	GGGGGTGTCAGATGGTCTGTGTAAGTCCAGTGCTCATCAGTGAGAGGACAATCTATGAGCATGGCGTTAGACGACAAACAGCAGAGCGACGACCAGCAGCTGTCTGAGCTGGCCGAGCCGCGTTCGACCGCGGAGGTAGCCGAGGCGCTGCAGGCCTCGGGCATGGTCGATGAGTTGCTGGCCCAGATTGATACCGGCCAGGTCCAGATCACCGGCGACGGCGGCCTGATTCCGGGTTTGATCAAACTCGCCCTCGAACGCGGTCTGAAGGCCGAGCTGACTGATCACCTCGGTTATGAGAAGGGCGATCCGGCCGGTCGGGAACTGCCCAACGCCCGCAACGGGTCGAGCCCGAAAACGGTGCAGTCCGAGGCCGGGCCGGTCGAGCTGAACGTCCCT…		-	50824	52326
p-MULT_1	ISLdl2	IS256	YP_004034977	NC_014727.1	Lactobacillus_delbrueckii_subsp._bulgaricus_ND02	173	23	0.132948	2048940	2050118	CTATCGGAAAGATTTATTTACACAAAAGAATTGACAGTGTC	TAAGGAACTGTTCATCCTTACACATAAAATTATACAGTTCC	27	18	0.666667	8	GACTACTC	392				transposase [Lactobacillus delbrueckii subsp. bulgaricus ND02] >gi|312281281|gb|ADQ62000.1| Transposase [Lactobacillus delbrueckii subsp. bulgaricus ND02]	Bacteria, Firmicutes, Lactobacillales, Lactobacillaceae, Lactobacillus	1366	GGAACTGTATAATTTTATGTGTAAGGATGAACAGTTCCTTAAACTAAATTCCAATTGGGTATAAAAAAAGGGACTCCCTTTCCGTATAATTGATTTGAACACTATCAATACGAAAGGGAATCCCCTATGACTGATTTTAACAAAGAATGCCTCAATGCGCTATTGAACAAAGAGAAATTCGATGAATTCATGCGTACTCAGCTTGAAGAAGGACTCGATCAACTCCTAGAAAGCGAATTGACTGCCTTTCTTGGTTATGATCCCTATGCTCGAGAGGGTTGGAACTCTGGAAACTCTAGAAACGGTAGCTACTTTAGACAAGTTAAAACTCAATTCGGACCGATCAAAGTTCAAGTTCCTCGGGACAGAAAAGGTGAGTTTCACCAACATACTCTCCCA…		+	2048814	2050179
p-MULT_1	ISLdl2_Iso	IS256	CAC69998	AJ344622.1	Lactobacillus_delbrueckii	173	23	0.132948	135	1313	TATCGGAAAGATTTAATTTACACAAAAGAATTGACAGTGTC	TAAGGAACTGTTCATCCTTACACATAAAATTATACAGTTCC	24	23	0.958333	0		392				putative transposase [Lactobacillus delbrueckii] >gi|21530790|emb|CAD33970.1| putative transposase [Lactobacillus delbrueckii subsp. lactis]	Bacteria, Firmicutes, Lactobacillales, Lactobacillaceae, Lactobacillus	1367	GGAACTGTATAATTTTATGTGTAAGGATGAACAGTTCCTTAAACTAAATTCCAATTGGGTATAAAAAAAGGGACTCCCTTTCCGTATAATTGATTTGAACACTATCAATACGAAAGGGAATCCCCTATGACTGATTTTAACAAAGAATGCCTCAATGCGCTATTGAACAAAGAGAAATTCGATGAATTCATGCGTACTCAGCTTGAAGAAGGGCTCGATCAACTCCTAGAAAGCGAATTGACTGCCTTTCTTGGTTATGATCCCTATGCTCGAGAGGGTTGGAACTCTGGAAACTCTAGAAACGGTAGCTACTTTAGACAAGTTAAAACTCAATTCGGACCGATCAAAGTTCAAGTTCCTCGGGACAGAAAAGGTGAGTTTCACCAACATACTCTCCCA…		+	9	1375
p-MULT_1	ISLdl2_Iso	IS256	YP_004033965	NC_014727.1	Lactobacillus_delbrueckii_subsp._bulgaricus_ND02	173	23	0.132948	980167	981345	CTATCGGAAAGATTTATTTACACAAAAGAATTGACAGTGTC	TAAGGAACTGTTCATCCTTACACATAAAATTATACAGTTCC	27	18	0.666667	8	TCCTTTTT	392				transposase [Lactobacillus delbrueckii subsp. bulgaricus ND02] >gi|312280269|gb|ADQ60988.1| Transposase [Lactobacillus delbrueckii subsp. bulgaricus ND02]	Bacteria, Firmicutes, Lactobacillales, Lactobacillaceae, Lactobacillus	1366	GGAACTGTATAATTTTATGTGTAAGGATGAACAGTTCCTTAAACTAAATTCCAATTGGGTATAAAAAAAGGGACTCCCTTTCCGTATAATTGATTTGAACACTATCAATACGAAAGGGAATCCCCTATGACTGATTTTAACAAAGAATGCCTCAATGCGCTATTGAACAAAGAGAAATTCGATGAATTCATGCGTACTCAGCTTGAAGAAGGACTCGATCAACTCCTAGAAAGCGAATTGACTGCCTTTCTTGGTTATGATCCCTATGCTCGAGAGGGTTGGAACTCTGGAAACTCTAGAAACGGTAGCTACTTTAGACAAGTTAAAACTCAATTCGGACCGATCAAAGTTCAAGTTCCTCGGGACAGAAAAGGTGAGTTTCACCAACATACTCTCCCA…		+	980041	981406
p-MULT_1	ISLdl2_Iso	IS256	YP_004033812	NC_014727.1	Lactobacillus_delbrueckii_subsp._bulgaricus_ND02	173	23	0.132948	802946	804124	CTACCGGAAAGATTTATTTACACAAAAGAATTGACAGTGTT	TAAGGAACTGTTCATCCTTACACATAAAATTATACAGTTCC	27	17	0.62963	0		392				transposase [Lactobacillus delbrueckii subsp. bulgaricus ND02] >gi|312280116|gb|ADQ60835.1| Transposase [Lactobacillus delbrueckii subsp. bulgaricus ND02]	Bacteria, Firmicutes, Lactobacillales, Lactobacillaceae, Lactobacillus	1365	GGAACTGTATAATTTTATGTGTAAGGATGAACAGTTCCTTAAACTAAATTCCAATTGGGTATAAAAAAGGGACTCCCTTTCCGTATAATTGATCTGAACACTATCAATACGAAAGGAAATCCCCTATGACTGATTTTAACAAAGAATGCCTCAATGCGCTATTGAACAAAGAGAAATTCGATGAATTCATGCGTACTCAGCTTGAAGAAGGACTCGATCAACTCCTAGAAAGCGAATTGACTGCCTTTCTTGGTTATGATCCCTATGCTCGAGAGGGTTGGAACTCTGGAAACTCTAGAAACGGTAGTTACTTTAGACAAGTTAAAACTCAATTCGGACCAATCAAAGTTCAAGTTCCTCGGGACAGAAAAGGTGAGTTTCACCAACATACTCTCCCAG…		-	802885	804249
p-MULT_1	ISMbu6	IS256	YP_565072	NC_007955.1	Methanococcoides_burtonii_DSM_6242	15	1	0.0666667	302373	303497	AGGGGTACAGGATAAAGTTACAGCAATTAAGGGACACTACC	ACAGGACTAATTATAATTTACAGCAATTTAGTGACGCTATC	27	26	0.962963	0		374				transposase, mutator type [Methanococcoides burtonii DSM 6242] >gi|91772964|ref|YP_565656.1| transposase, mutator type [Methanococcoides burtonii DSM 6242] >gi|91773056|ref|YP_565748.1| transposase, mutator type [Methanococcoides burtonii DSM 6242] >gi|91	Archaea, Euryarchaeota, Methanomicrobia, Methanosarcinales, Methanosarcinaceae, Methanococcoides	1252	GATAGCGTCACTAAATTGCTGTAAATTATAATTAGTCCTGTACCTTTGTTAGGTTTACAACAACAAAAAGGAACAGGACAATGGAATTATACGATTTAATATCAGATTATCTTAACGACAGCAACGTTTCCTTGAAACCCCTCATAACATACTTCTTAAACGAAGTTATGGAACAGGAAGCAATAGAACAATCTGGTGCAGGAAAGCACGAACGAAGCATAACAAGAACAGCTCATAGGAATGGGTATCGTGATAGGTCACTGACAACAAGACATGGAGAACTTACACTCAAAAAACCACAACTAAGAGACTTTCCGTTCACGACCCAAGTATTTGAAAGATACTCTCGAACTGAAAAAGCAATCGAAAATGCCATTGTTGAATCATATGTTCAAGGTG…		+	302293	303544
p-MULT_1	ISMbu6_Iso	IS256	YP_565358	NC_007955.1	Methanococcoides_burtonii_DSM_6242	15	1	0.0666667	655433	656557	AGGGGTACAGGATAAAGTTACAGCAATTAAGGGACACTACC	ACAGGACTAATTATAATTTACAGCAATTTAGTGACGCTATC	27	26	0.962963	0		374				transposase, mutator type [Methanococcoides burtonii DSM 6242] >gi|91711681|gb|ABE51608.1| Transposase, mutator type [Methanococcoides burtonii DSM 6242]	Archaea, Euryarchaeota, Methanomicrobia, Methanosarcinales, Methanosarcinaceae, Methanococcoides	1252	GATAGCGTCACTAAATTGCTGTAAATTATAATTAGTCCTGTACCTTTGTTAGGTTTACAACAACAAAAAGGAACAGGACAATGGAATTATACGATTTAATATCAGATTATCTTAACGACAGCAACGTTTCCTTGAAACCCCTCATAACATACTTCTTAAACGAAGTTATGGAACAGGAAGCAATAGAACAATCTGGTGCAGGAAAGCACGAACGAAGCATAACAAGAACAGCTCATAGGAATGGGTATCGTGATAGGTCACTGACAACAAGACATGGAGAACTTACACTCAAAAAACCACAACTAAGAGACTTTCCGTTCACGACCCAAGTATTTGAAAGATACTCTCGAACTGAAAAAGCAATCGAAAATGCCATTGTTGAATCATATGTTCAAGGTG…		-	655386	656637
p-MULT_1	ISMco4	IS256	YP_004383039	NC_015416.1	Methanosaeta_concilii_GP6	13	1	0.0769231	305633	306757	ACAGGGCCACTGTGAAATTACAGCAGATATGGCACGCTACC	TGATATTTCTGCAAATTTTACAGCAAAAATGATACGCTACC	24	22	0.916667	8	CCGCGGGT	374				transposase, Mutator family [Methanosaeta concilii GP6] >gi|330508432|ref|YP_004384860.1| transposase, Mutator family [Methanosaeta concilii GP6] >gi|330508972|ref|YP_004385400.1| transposase, Mutator family [Methanosaeta concilii GP6] >gi|330509028|ref|Y	Archaea, Euryarchaeota, Methanomicrobia, Methanosarcinales, Methanosaetaceae, Methanosaeta	1334	GGTAGCGTATCATTTTTGCTGTAAAATTTGCAGAAATATCAGTAACAAGAACTGACTTGCTCTTCACGAGATAACAGCAAGTTATTTCTTCATGAGATATTATAATTGGCCCTGTATCCCCAAGTCGTCGAAACTTTGGGAGGGACACAGAGCCATGAATATATCCGACATAGCAGATGATTATCTTATCGATCGAAAAGAGGGCATGAAGAAGCTGACCGCGGGTTTTCTGAATGAGGTAATGCAGCTTGAGGCTGAAAATCAAATCCAGGCCCGTCCCTATGAACGGACTGGCAAGAGACGAGCACACCGCAACGGAACGAGATCGCGAAAACTAAAGACCATCTACGGCGAGATAGAGCTTGATAAACCTCAAATCCGAGAATTCCCATTCGAAAC…		+	305479	306812
p-MULT_1	ISMgi5	IS256	YP_004075254	NC_014814.1	Mycobacterium_gilvum_Spyr1	18	0	0	728634	729989	CGAATCGGATAGGCGACTTACACAGAAAACTTGACAGGCTC	CCTTCCGTTAACAGGACTTACACAGACCATTTGACACGCCC	27	22	0.814815	8	GCAGATGC	451				transposase [Mycobacterium gilvum Spyr1] >gi|315444571|ref|YP_004077450.1| transposase [Mycobacterium gilvum Spyr1] >gi|315445362|ref|YP_004078241.1| transposase [Mycobacterium gilvum Spyr1] >gi|315446146|ref|YP_004079025.1| transposase [Mycobacterium gil	Bacteria, Actinobacteria, Actinobacteridae, Actinomycetales, Corynebacterineae, Mycobacteriaceae, Mycobacterium	1470	GGGCGTGTCAAATGGTCTGTGTAAGTCCTGTTAACGGAAGGATCGCAGGACGTGACGACAGGCAAGGACGTGGATTCATCGCTGGTCGAGGCGGGGTCCACAGTGGAGATGGCCGAGGCGCTTCGGGCCTCGGGTGCCGTCGATGAGCTGCTGGCTCAGGTCGACTCCGGCGAGGTTGCCCTGACCGGTGAGGGCGGGCTGCTACCTGGGTTGATCAAGCTGGCTTTGGAGCGCGGGTTGGCCGCTGAGCTCACCGAGCATCTGGGCTATGAGAAGGGCGATCCCATCGGGCGGGCGATGCCCAACGCCCGTAACGGCCACTCACCCAAGACGGTGCAGTCTGAGGCCGGGCCGGTGGCCCTGGAGGTTCCACGAGACCGCGACGGCTCGTTCACCCCG…		+	728583	730052
p-MULT_1	ISMlu11	IS256	YP_002957882	NC_012803.1	Micrococcus_luteus_NCTC_2665	25	0	0	1993479	1994822	ACCTGTGACCACCCCGCTTACACAGACAAGTTGACACGCCC	GTTCCTCTCGGTACGGCTTACACAGACCATCTGACACGCCC	28	24	0.857143	0		447				transposase, mutator family [Micrococcus luteus NCTC 2665] >gi|239839531|gb|ACS31328.1| transposase, mutator family [Micrococcus luteus NCTC 2665]	Bacteria, Actinobacteria, Actinobacteridae, Actinomycetales, Micrococcineae, Micrococcaceae, Micrococcus	1434	GGGCGTGTCAGATGGTCTGTGTAAGCCGTACCGAGAGGAACGGTAAGAATCATGACCATGACCGACGAGAAGAACCCAGGCGAGCCCTCGGGCCAGGACCTGGTCGAGCAGCTGAAAGCCTCAGGGCAGCTTGATGCCCTGTTCGCGCAGATCGACGCGGGCGGCGTCGAGCTCACCGGTGACGGCGGGTTCGTGCCCGCGCTGGTCAAGGCCGCGCTCGAGCGGGGCCTGCAGGCCGAGCTGACCAGCCATCTGGGCTACGAGAAGGGCTCGAGCGAGGCGCTGAAGCACGCCAACTCCCGCAACGGGACCACCCCGAAGACCGTGGAGTCCGAGGTCGGGCCGATCGAGCTGGACGTCCCGCGAGACCGGGGCGGGTCGTTCACCCCGCGCCTGGTG…		+	1993422	1994855
p-MULT_1	ISMlu11_Iso	IS256	EID24297	AICP01000005.1	Streptococcus_anginosus_CCUG_39159	25	0	0	99	1448	ACCTGTGACCACCCCGCTTACACAGACAAGTTGACACGCCC	GTTCCTCTCGGTACGGCTTACACAGACCATCTGACACGCCC	28	26	0.928571	0		449				transposase, mutator family [Streptococcus anginosus CCUG 39159]	Bacteria, Firmicutes, Lactobacillales, Streptococcaceae, Streptococcus, Streptococcus anginosus group	1434	GGGCGTGTCAGATGGTCTGTGTAAGCCGTACCGAGAGGAACGGTAAGAATCATGACCATGATCGACGAGAAGAACCCAGGCGAGCCCTCGGGCCAGGACCTGGTCGAGCAGCTGAAAGCCTCAGGGCAGCTTGATTCCCTATTCGCGCAGATCGACGCGGGCGGCGTCGAGCTCACCGGTGACGGCGGGTTCGTGCCCGCGCTGGTCAAGGCCGCGCTCGAGCGGGGCCTGCAGGCCGAGCTGACCAGCCATCTGGGCTACGAGAAGGGCTCGAGCGAGGCGCCGAAGCACGCCAACTCCCGCAACGGGACCACCCCGAAGACCGTGGAGTCCGAGGTCGGGCCGATCGAGCTGGACGTCCCGCGAGACCGGGGCGGGTCGTTCACCCCGCGCCTGGTG…		-	66	1499
p-MULT_1	ISMlu11_Iso	IS256	YP_002956735	NC_012803.1	Micrococcus_luteus_NCTC_2665	25	0	0	704294	705637	ACCTGTGACCACCCCGCTTACACAGACAAGTTGACACGCCC	GTTCCTCTCGGTACGGCTTACACAGACCATCTGACACGCCC	28	24	0.857143	8	ATGCGTGA	447				transposase, mutator family [Micrococcus luteus NCTC 2665] >gi|281414353|ref|ZP_06246095.1| transposase, mutator family protein [Micrococcus luteus NCTC 2665] >gi|239838384|gb|ACS30181.1| transposase, mutator family [Micrococcus luteus NCTC 2665]	Bacteria, Actinobacteria, Actinobacteridae, Actinomycetales, Micrococcineae, Micrococcaceae, Micrococcus	1434	GGGCGTGTCAGATGGTCTGTGTAAGCCGTACCGAGAGGAACGGTAAGAATCATGACCATGACCGACGAGAAGAACCCAGGCGAGCCCTCGGGCCAGGACCTGGTCGAGCAGCTGAAAGCCTCAGGGCAGCTTGATTCCCTATTCGCGCAGATCGACGCGGGCGGCGTCGAGCTCACCGGTGACGGCGGGTTCGTGCCCGCGCTGGTCAAGGCCGCGCTCGAGCGGGGCCTGCAGGCCGAGCTGACCAGCCATCTGGGCTACGAGAAGGGCTCGAGCGAGGCGCCGAAGCACGCCAACTCCCGCAACGGGACCACCCCGAAGACCGTGGAGTCCGAGGTCGGGCCGATCGAGCTGGACGTCCCGCGAGACCGGGGCGGGTCGTTCACCCCGCGCCTGGTG…		+	704237	705670
p-MULT_1	ISMlu11_Iso	IS256	YP_002957109	NC_012803.1	Micrococcus_luteus_NCTC_2665	25	0	0	1123941	1125284	ACCTGTGACCACCCCGCTTACACAGACAAGTTGACACGCCC	GTTCCTCTCGGTACGGCTTACACAGACCATCTGACACGCCC	28	24	0.857143	8	CGACGACG	447				transposase, mutator family [Micrococcus luteus NCTC 2665] >gi|281413961|ref|ZP_06245703.1| transposase, mutator family protein [Micrococcus luteus NCTC 2665] >gi|239838758|gb|ACS30555.1| transposase, mutator family [Micrococcus luteus NCTC 2665]	Bacteria, Actinobacteria, Actinobacteridae, Actinomycetales, Micrococcineae, Micrococcaceae, Micrococcus	1434	GGGCGTGTCAGATGGTCTGTGTAAGCCGTACCGAGAGGAACGGTAAGAATCATGACCATGACCGACGAGAAGAACCCAGGCGAGCCCTCGGGCCAGGACCTGGTCGAGCAGCTGAAAGCCTCAGGGCAGCTTGATTCCCTATTCGCGCAGATCGACGCGGGCGGCGTCGAGCTCACCGGTGACGGCGGGTTCGTGCCCGCGCTGGTCAAGGCCGCGCTCGAGCGGGGCCTGCAGGCCGAGCTGACCAGCCATCTGGGCTACGAGAAGGGCTCGAGCGAGGCGCCGAAGCACGCCAACTCCCGCAACGGGACCACCCCGAAGACCGTGGAGTCCGAGGTCGGGCCGATCGAGCTGGACGTCCCGCGAGACCGGGGCGGGTCGTTCACCCCGCGCCTGGTG…		-	1123908	1125341
p-MULT_1	ISMlu11_Iso	IS256	YP_002957455	NC_012803.1	Micrococcus_luteus_NCTC_2665	25	0	0	1528899	1530242	ACCTGTGACCACCCCGCTTACACAGACAAGTTGACACGCCC	GTTCCTCTCGGTACGGCTTACACAGACCATCTGACACGCCC	28	24	0.857143	8	CCGCGCAC	447				transposase, mutator family [Micrococcus luteus NCTC 2665] >gi|239839104|gb|ACS30901.1| transposase, mutator family [Micrococcus luteus NCTC 2665]	Bacteria, Actinobacteria, Actinobacteridae, Actinomycetales, Micrococcineae, Micrococcaceae, Micrococcus	1434	GGGCGTGTCAGATGGTCTGTGTAAGCCGTACCGAGAGGAACGGTAAGAATCATGACCATGATCGACGAGAAGAACCCAGGCGAGCCCTCGGGCCAGGACCTGGTCGAGCAGCTGAAAGCCTCAGGGCAGCTTGATGCCCTGTTCGCGCAGATCGACGCGGGCGGCGTCGAGCTCACCGGTGACGGCGGGTTCGTGCCCGCGCTGGTCAAGGCCGCGCTCGAGCGGGGCCTGCAGGCCGAGCTGACCAGCCATCTGGGCTACGAGAAGGGCTCGAGCGAGGCGCCGAAGCACGCCAACTCCCGCAACGGGACCACCCCGAAGACCGTGGAGTCCGAGGTCGGGCCGATCGAGCTGGACGTCCCGCGAGACCGGGGCGGGTCGTTCACCCCGCGCCTGGTG…		-	1528866	1530299
p-MULT_1	ISMlu11_Iso	IS256	YP_002957652	NC_012803.1	Micrococcus_luteus_NCTC_2665	25	0	0	1756663	1758006	ACCTGTGACCACCCCGCTTACACAGACAAGTTGACACGCCC	GTTCCTCTCGGTACGGCTTACACAGACCATCTGACACGCCC	28	24	0.857143	0		447				transposase, mutator family [Micrococcus luteus NCTC 2665] >gi|239839301|gb|ACS31098.1| transposase, mutator family [Micrococcus luteus NCTC 2665]	Bacteria, Actinobacteria, Actinobacteridae, Actinomycetales, Micrococcineae, Micrococcaceae, Micrococcus	1434	GGGCGTGTCAGATGGTCTGTGTAAGCCGTACCGAGAGGAACGGTAAGAATCATGACCATGACCGACGAGAAGAACCCAGGCGAGCCCTCGGGCCAGGACCTGGTCGAGCAGCTGAAAGCCTCAGGGCAGCTTGATTCCCTATTCGCGCAGATCGACGCGGGCGGCGTCGAGCTCACCGGTGACGGCGGGTTCGTGCCCGCGCTGGTCAAGGCCGCGCTCGAGCGGGGCCTGCAGGCCGAGCTGACCAGCCATCTGGGCTACGAGAAGGGCTCGAGCGAGGCGCTGAAGCACGCCAACTCCCGCAACGGGACCACCCCGAAGACCGTGGAGTCCGAGGTCGGGCCGATCGAGCTGGACGTCCCGCGAGACCGGGGCGGGTCGTTCACCCCGCGCCTGGTG…		+	1756606	1758039
p-MULT_1	ISMma16	IS256	NP_634981	NC_003901.1	Methanosarcina_mazei_Go1	26	4	0.153846	3568185	3569363	GGGGTATAGAGCAAATTTTACAGAAAATTAGGCACACTGCC	ACAGAGTCAATCATAATTTACAGAACTTTCGGTACACTGCC	32	27	0.84375	8	GTTCAGAT	392				transposase [Methanosarcina mazei Go1] >gi|20907610|gb|AAM32653.1| Transposase [Methanosarcina mazei Go1]	Archaea, Euryarchaeota, Methanomicrobia, Methanosarcinales, Methanosarcinaceae, Methanosarcina	1268	GGCAGTGTACCGAAAGTTCTGTAAATTATGATTGACTCTGTATCCTTTTCCTTTCACCACAAAAAAACAGGATGCAGAGTCAATGGTAGATTTATTCTCACTCATAAAAGATTATCTTGTCGATCAGGAAGATGGAATTCGCCATTTAATTACGTGGTTTTTAAATCTCGTAATGGAGGAGGAAGCCCTCCTCCAGGTTGGTGCACAACGTTATGAGAGGACTGATTCTCGTAAAGCCAGTAGAAATGGCTACAAACCCCGAACCCTCCTTACCAAGTATGGAGAACTTGAATTATTAAAACCTCAATTCCGTGAGTTTCCCTTTGAAACTCAGGTATTTGAGAAATATTCCCGAGTTGAACAGGCCATCTTATCCGCTGTAGCTGAATCTTACCTGCA…		+	3568154	3569421
p-MULT_1	ISMma16_Iso	IS256	NP_634414	NC_003901.1	Methanosarcina_mazei_Go1	26	4	0.153846	2850591	2851769	GGGGTATAGAGCAAATTTTACAGAAAATTAGGCACACTGCC	ACAGAGTCAATCATAATTTACAGAACTTTCGGTACACTGCC	32	27	0.84375	8	AAAAAGAC	392				transposase [Methanosarcina mazei Go1] >gi|21228552|ref|NP_634474.1| transposase [Methanosarcina mazei Go1] >gi|21228632|ref|NP_634554.1| transposase [Methanosarcina mazei Go1] >gi|20906976|gb|AAM32086.1| Transposase [Methanosarcina mazei Go1] >gi|2090704	Archaea, Euryarchaeota, Methanomicrobia, Methanosarcinales, Methanosarcinaceae, Methanosarcina	1268	GGCAGTGTACCGAAAGTTCTGTAAATTATGATTGACTCTGTATCCTTTTCCTTTCACCACAAAAAAACAGGATGCAGAGTCAATGGTAGATTTATTCTCACTCATAAAAGATTATCTTGTCGATCAGGAAGATGGAATTCGCCATTTAATTACGTGGTTTTTAAATCTCGTAATGGAGGAGGAAGCCCTCCTCCAGGTTGGTGCACAACGTTATGAGAGGACTGATTCTCGTAAAGCCAGTAGAAATGGCTACAAACCCCGAACCCTCCTTACCAAGTATGGAGAACTTGAATTATTAAAACCTCAATTCCGTGAGTTTCCCTTTGAAACTCAGGTATTTGAGAAATATTCCCGAGTTGAACAGGCCATCTTATCCGCTGTAGCTGAATCTTACCTGCA…		-	2850533	2851800
p-MULT_1	ISMrh1	IS256	EHB46423	AGIQ01000009.1	Mycobacterium_rhodesiae_JS60	77	0	0	105032	106336	TCGCCTGAAATAACCTCATCCACAGGTCTTGACAATATCTC	CCGCCCCACCGAGGCTCATCCACAGGTTCTGATCATTGCTC	27	27	1	8	ATCCAATT	434				transposase mutator type [Mycobacterium rhodesiae JS60] >gi|353189620|gb|EHB55130.1| transposase mutator type [Mycobacterium rhodesiae JS60]	Bacteria, Actinobacteria, Actinobacteridae, Actinomycetales, Corynebacterineae, Mycobacteriaceae, Mycobacterium	1472	GAGCAATGATCAGAACCTGTGGATGAGCCTCGGTGGGGCGGCGTGAAAGTGGGCGCACCTTCCCGAGGATGATCTGAAAGTCCAGTAGCTCTGATCAAGACCGGCGTTGGCGCGCTGGTTGGGAAGGTACGCCCATGCTCACCGTAGTTCAGGATGCCCGTGAGGCCAACGGCAACGGGGCCGGACGCCGATCGTTGCTCGATGAAATCGTTCGCGACGGCGCGCGGCAGATGTTGGCGGCGGCATTGCAGGCTGAGGTCGCCGCCTATGTCGAGCAGTTCGCCGATCAACTCGACGAGAACGGCCGACGGTTGGTGGTCCGCAACGGCTATCACCACGAACGTGAAGTCCTGACCGCGGCGGGTGCGGTGACGGTGACCGCGCCGCGGGTCAACGACA…		-	104999	106470
p-MULT_1	ISMva4	IS256	YP_953469	NC_008726.1	Mycobacterium_vanbaalenii_PYR-1	19	0	0	2807053	2808408	AAAATCACACAACCGACTTACACAAAAAACTTGACACGCTC	GATCCTTCCGTCAGGACTTACACAGACCATCTGACACCCCC	27	22	0.814815	8	AGATGGCC	451				transposase, mutator type [Mycobacterium vanbaalenii PYR-1] >gi|120404397|ref|YP_954226.1| transposase, mutator type [Mycobacterium vanbaalenii PYR-1] >gi|119956458|gb|ABM13463.1| transposase, mutator type [Mycobacterium vanbaalenii PYR-1] >gi|119957215|g	Bacteria, Actinobacteria, Actinobacteridae, Actinomycetales, Corynebacterineae, Mycobacteriaceae, Mycobacterium	1459	GGGGGTGTCAGATGGTCTGTGTAAGTCCTGACGGAAGGATCTCAGGACATGGTGACAGGCAAGGACGAGGATTTGCAGCTGGGTGAGGTGGTTTCCACCGTGGAGATGGCCGAGGCGCTTCGGGCTTCGGGTGCGGTGGACGATTTGCTGGCTCAGATCGATTCCGGCGAGGTGGCGCTGACCGGTGAGGGTGGCCTGCTGCCCGGGCTGATCAAGCTCGCTCTCGAGCGGGGCCTGGCCGCGGAGTTGACCGATCATCTGGGTTATGAGAAGGGCGACCCGGCTGGTCGGGCGCTGCCCAATGCCCGCAACGGCAGCTCAGCCAAGACGGTGCAGACCGAGGCCGGCCCGGTCCCGTTGGATGTCCCGCGTGATCGTGACGGCTCGTTCACGCCGCGG…		+	2807005	2808463
p-MULT_1	ISMysp7	IS256	YP_006304023	NC_017904.1	Mycobacterium_sp._MOTT36Y	27	0	0	321547	322779	TAAACGGCTGCAACACCTTACACAGTTATCTTGACAAGCCC	CATTCAGGCCGAACCCCTTACACAGTCAATAAGACACGCCC	30	23	0.766667	0		410				transposase, mutator type [Mycobacterium sp. MOTT36Y] >gi|387874377|ref|YP_006304681.1| transposase, mutator type [Mycobacterium sp. MOTT36Y] >gi|387874999|ref|YP_006305303.1| transposase, mutator type [Mycobacterium sp. MOTT36Y] >gi|387875407|ref|YP_0063	Bacteria, Actinobacteria, Actinobacteridae, Actinomycetales, Corynebacterineae, Mycobacteriaceae, Mycobacterium	1397	GGGCGTGTCTTATTGACTGTGTAAGGGGTTCGGCCTGAATGGTGGTGGCTGACCACCGGACAGGAGAGTTCCATTGCCGCAATCTGATTCGTCAAGAGATGATGCTGCCGCCCAGTTGGCCGAGTTGTTGCCGCCGGCGGCAGTCGATGCCTTGTTGGCCGACGCTGAAGCGTCTGGCACCCCGATTGATGGCCCCGAGGGGTTGCTCGCGCAGATGACCAAGGCGGTGCTCGAACGCGCTTTGGACGTCGAAATCGCCGATCACCTGGGCTATGAGCACGGCGATCCGGCAGGGCATGGCTCGGGCAATTCCCGTAACGGCCATGGCCGCAAAACCGTGTTGACCACGGCCGGGCCGGTCGAGCTGGAAGTGCCCCGTGACCGCAACGCCACGTTTAG…		+	321432	322828
p-MULT_1	ISNha9	IS256	YP_575471	NC_007964.1	Nitrobacter_hamburgensis_X14	46	0	0	129221	130444	TGTTCAACCGCTCGCCCGCACACGAAATTCCTGACAGTCCC	ACCCATTATGCACGCCCGCACACGAAATTCCTGACAGTGTC	32	29	0.90625	8	CATCCGCC	407				transposase, mutator type [Nitrobacter hamburgensis X14] >gi|92118496|ref|YP_578225.1| transposase, mutator type [Nitrobacter hamburgensis X14] >gi|91798636|gb|ABE61011.1| transposase, mutator type [Nitrobacter hamburgensis X14] >gi|91801390|gb|ABE63765.1	Bacteria, Proteobacteria, Alphaproteobacteria, Rhizobiales, Bradyrhizobiaceae, Nitrobacter	1322	GACACTGTCAGGAATTTCGTGTGCGGGCGTGCATAATGGGTAAAAAGGATTCCCACTATGGCCCGACGCAAAGACCCTGCGATACCAAATGATCTTCTCGACCAGCTTCTGGCGGGAGGCGCAGCCAGTGCAGCCTTCGAACAGGGCGGCCTGCTGGATTCGCTCAAGAAGGCTCTGACCGAGCGCGCGCTAAACGCGGAGATGGACCATCATCTGGCGAGCGGCGAAGACGCTGGCAATACGCGTAACGGCTACGGCCGCAAGACCGTGACGACGGAGACCGGCAAGCTGGAGATCGACATACCGCGCGATCGCCAGTCGAGTTTCGATCCGCAGTTGATTGCCAAGTATCAGCGCCGTTTTCCCGGCTTCGACGACAAGATCGTGTCCATGTATGCG…		+	129164	130485
p-MULT_1	ISNml4	IS256	YP_003202869	NC_013235.1	Nakamurella_multipartita_DSM_44233	7	0	0	3907239	3908606	AACCCCCGTCACACCCCTTACACAAAGGACTTGACAGGCTC	GCTAGATGCCACACCCCTTACACAGTCCATCTGACAGGTCC	34	25	0.735294	8	GATGCGCC	455				transposase mutator type [Nakamurella multipartita DSM 44233] >gi|258653869|ref|YP_003203025.1| transposase mutator type [Nakamurella multipartita DSM 44233] >gi|258654016|ref|YP_003203172.1| transposase mutator type [Nakamurella multipartita DSM 44233] >	Bacteria, Actinobacteria, Actinobacteridae, Actinomycetales, Frankineae, Nakamurellaceae, Nakamurella	1463	GGACCTGTCAGATGGACTGTGTAAGGGGTGTGGCATCTAGCGTCTGAGGAGTAGCTGTGACGATTGATGGCATGCCGAGATTGACCCCGCAGGAGCGGGCCGAGCGTCGTCGGGTGCAGGCTGAGTTGGCTGCGGATCTGAAGGCCTCGGGTGCGCTGGACGGGGTGTTCGCCCGCATCGATGCCGGGGAGCCGCTGACCGGCGACAGCGGGGTGCTGGGCGGGATGCTCAAGGCTGCGTTGGAACGCGGTCTGGAAGCGGAGCTGACCGACCACGTCGGCTACGACAAGGGCGCCGTGGACGCGGCCGAGTACGACAATTCCCGCAACGGTCACTACGCCAAGACGGTGTCCAGCGAGATCGGTGACATCGAATTGCGGGTCCCTCGGGACCGGGCCG…		-	3907200	3908662
p-MULT_1	ISOan5	IS256	ZP_05050480	NZ_DS990574.1	Octadecabacter_antarcticus_307	157	3	0.0191083	1209152	1210399	CATGACCGACAACCCTCAAACACCAGATTTGACAATAACTC	CAACCTTCAAACCACTCAAACACTAGATTCAGTCATATCTC	33	23	0.69697	9	AGCTGGGAG	415				transposase, Mutator family [Octadecabacter antarcticus 307] >gi|198252432|gb|EDY76746.1| transposase, Mutator family [Octadecabacter antarcticus 307]	Bacteria, Proteobacteria, Alphaproteobacteria, Rhodobacterales, Rhodobacteraceae, Octadecabacter	1387	GAGATATGACTGAATCTAGTGTTTGAGTGGTTTGAAGGTTGGCGGCGTATCTGGTTGAATTGTTGTTGGAAGACAGCAGCCCAACCGAAGGAGATACACCACCATGGAAACGACTAACATTGTTGATTTTGCGCGTCGAGACGGGATGACGGACGCGCTGACGGAGTTGCTGAAAACGGGAGCACAACAATTGATAGCGACAGCAGTTGAGGCCGAGCTTGTCAGTTATCTGGCGCAATTTACCGGCTTACGCACCGATGCCGGTCACGCGGCAGTCGTGCGCAATGGACATCATCCGGCTCGCCCATTTCAAACGGGCATTGGCCCTGTGAGCGTGCGGATTCCAAAGGTCCGCTCGAAGGATGGCACACCAGTAACATTCCGCTCGGCCCTGGTGCC…		-	1209116	1210502
p-MULT_1	ISOan5_Iso	IS256	ZP_05066861	NZ_DS990628.1	Octadecabacter_arcticus_238	157	3	0.0191083	1372703	1373932	CATGACCCACAAGCCTCAAACACCAGATTTGACAATAACTG	CAACCTTCAAACCGCCCAAACACCAGATTCAGTCATAGCTC	27	19	0.703704	0		409				transposase, Mutator family [Octadecabacter arcticus 238] >gi|198267830|gb|EDY92100.1| transposase, Mutator family [Octadecabacter arcticus 238]	Bacteria, Proteobacteria, Alphaproteobacteria, Rhodobacterales, Rhodobacteraceae, Octadecabacter	1388	GAGCTATGACTGAATCTGGTGTTTGGGCGGTTTGAAGGTTGGCGGCGTATCTGGTTGATTTGTTGTTGTGAGACAGCAGCCCAGCCAAAGGAGATACACCACCATGGAAACGACTAACATTGTTGATTTTTGCGCATCGAGACGGGATGACGGACGCGCTGACGGATTTGTTGAGGACAGGAGCCCAGCAATTGATCGCGACAGCAGTCGAGGCAGAGCTTGCCTGTTATCTGGCGCAATTTGCAGACTTGCGCACTGATGCAGGTCTCGCAGCTGTCGTGCGCAATGGGCATCATCCGGCTCGACCAGTGCAGACTGGCATTGGCCCTGTGAGCGTGCGCATTCCAAAGGTTCGGTCCAAGGACGGCACACCGGTGACATTCCGGTCTGCCCTGGTGC…		+	1372581	1373968
p-MULT_1	ISOan5_Iso	IS256	ZP_05052611	NZ_DS990574.1	Octadecabacter_antarcticus_307	157	3	0.0191083	1242062	1243309	CATGACCGACAACCCTCAAACACCAGATTTGACAATAACTC	CAACCTTCAAACCACTCAAACACTAGATTCAGTCATATCTC	33	23	0.69697	9	GCCAGTAGC	415				transposase, Mutator family [Octadecabacter antarcticus 307] >gi|198254563|gb|EDY78877.1| transposase, Mutator family [Octadecabacter antarcticus 307]	Bacteria, Proteobacteria, Alphaproteobacteria, Rhodobacterales, Rhodobacteraceae, Octadecabacter	1387	GAGATATGACTGAATCTAGTGTTTGAGTGGTTTGAAGGTTGGCGGCGTATCTGGTTGAATTGTTGTTGGAAGACAGCAGCCCAACCGAAGGAGATACACCACCATGGAAACGACTAACATTGTTGATTTTGCGCGTCGAGACGGGATGACGGACGCGCTGACGGAGTTGCTGAAAACGGGAGCACAACAATTGATAGCGACAGCAGTTGAGGCCGAGCTTGTCAGTTATCTGGCGCAATTTACCGGCTTACGCACCGATGCCGGTCACGCGGCAGTCGTGCGCAATGGACATCATCCGGCTCGCCCATTTCAAACGGGCATTGGCCCTGTGAGCGTGCGGATTCCAAAGGTCCGCTCGAAGGATGGCACACCAGTAACATTCCGCTCGGCCCTGGTGCC…		-	1242026	1243412
p-MULT_1	ISOan5_Iso	IS256	ZP_05053462	NZ_DS990574.1	Octadecabacter_antarcticus_307	157	3	0.0191083	1230672	1231919	CATGACCGACAACCCTCAAACACCAGATTTGACAATAACTC	CAACCTTCAAACCACTCAAACACTAGATTCAGTCATATCTC	33	23	0.69697	9	TTTCATTTA	415				transposase, Mutator family [Octadecabacter antarcticus 307] >gi|198255414|gb|EDY79728.1| transposase, Mutator family [Octadecabacter antarcticus 307]	Bacteria, Proteobacteria, Alphaproteobacteria, Rhodobacterales, Rhodobacteraceae, Octadecabacter	1387	GAGATATGACTGAATCTAGTGTTTGAGTGGTTTGAAGGTTGGCGGCGTATCTGGTTGAATTGTTGTTGGAAGACAGCAGCCCAACCGAAGGAGATACACCACCATGGAAACGACTAACATTGTTGATTTTGCGCGTCGAGACGGGATGACGGACGCGCTGACGGAGTTGCTGAAAACGGGAGCACAACAATTGATAGCGACAGCAGTTGGGGCCGAGCTTGTCAGTTATCTGGCGCAATTTACCGGCTTACGCACCGATGCCGGTCACGCGGCAGTCGTGCGCAATGGACATCATCCGGCTCGCCCATTTCAAACGGGCATTGGCCCTGTGAGCGTGCGGATTCCAAAGGTCCGCTCGAAGGATGGCACACCAGTAACATTCCGCTCGGCCCTGGTGCC…		+	1230569	1231955
p-MULT_1	ISOan6	IS256	ZP_05066008	NZ_DS990628.1	Octadecabacter_arcticus_238	157	3	0.0191083	3451202	3452449	CATGACCAACAATACTCAAACACCAGATTTGACAATAACTC	TAACCTTCAAACCATTCAAACACCAGATTCAGTCATAGCTC	28	21	0.75	0		415				transposase, Mutator family [Octadecabacter arcticus 238] >gi|198266977|gb|EDY91247.1| transposase, Mutator family [Octadecabacter arcticus 238]	Bacteria, Proteobacteria, Alphaproteobacteria, Rhodobacterales, Rhodobacteraceae, Octadecabacter	1387	GAGCTATGACTGAATCTGGTGTTTGAATGGTTTGAAGGTTAGCGGCGTATCTGGTTGAATTGTTGTTGGAAGACAGCAGCCCAACCAAAGGAGATACACCACCATGGGAACTACTAACATTGTTGATTTTGCGCGTCGAGTCGAGATGACGGACGCGTTGACGGAGTTGCTGAAAACGGGAGCACAACAATTGATCGCGACAGCAGTTGAGGCTGAGCTTGTCAGTTATTTGGCGCAATTTACCGGCTTACGCACCGATGCCGGTCACGCGGCAGTCGTGCGTAATGGACATCATCCGGCCCGCCCGTTTCAAACGGGCATTGGCCCTGTGAGCGTGCGCATTCCAAAGGTTCGGTCCAAGGACGGCACACCGGTGACATTCCGGTCTGCCCTGGTGCC…		-	3451166	3452552
p-MULT_1	ISOan6_Iso	IS256	ZP_05063009	NZ_DS990628.1	Octadecabacter_arcticus_238	157	3	0.0191083	2218742	2219989	CATGACCAACAATACTCAAACACCAGATTTGACAATAACTC	CAACCTTCAAACCACTCAAACACCAGATTCAGTCATAGCTC	28	22	0.785714	9	AATAGCAAT	415				transposase, Mutator family [Octadecabacter arcticus 238] >gi|198263978|gb|EDY88248.1| transposase, Mutator family [Octadecabacter arcticus 238]	Bacteria, Proteobacteria, Alphaproteobacteria, Rhodobacterales, Rhodobacteraceae, Octadecabacter	1387	GAGCTATGACTGAATCTGGTGTTTGAGTGGTTTGAAGGTTGGCGGCGTATCTGGTTGAATTGTTGTTGGAAGACAGCAGCCCAACCAAAGGAGATACACCACCATGGGAACTACTAACATTGTTGATTTTGCGCGTCGAGACGAGATGACGGACGCGTTGACGGAGTTGCTGAAAACGGGAGCACAACAATTGATCGCGACAGCAGTTGAGGCTGAGCTTGTCAGTTATTTGGCGCAATTTACCGGCTTACGCACCGATGCCGGTCACGCGGCAGTCGTGCGTAATGGACATCATCCGGCCCGCCCGTTTCAAACGGGCATTGGCCCTGTGAGCGTGCGCATTCCAAAGGTTCGGTCCAAGGACGGCACACCGGTGACATTCCGGTCTGCCCTGGTGCC…		+	2218639	2220025
p-MULT_1	ISOan6_Iso	IS256	ZP_05063481	NZ_DS990628.1	Octadecabacter_arcticus_238	157	3	0.0191083	3173893	3175140	CATGACCAACAATACTCAAACACCAGATTTGACAATAACTC	CAACCTTCAAACCACTCAAACACCAGATTCAGTCATAGCTC	28	22	0.785714	0		415				transposase, Mutator family [Octadecabacter arcticus 238] >gi|254450667|ref|ZP_05064104.1| transposase, Mutator family [Octadecabacter arcticus 238] >gi|254451601|ref|ZP_05065038.1| transposase, Mutator family [Octadecabacter arcticus 238] >gi|254452154|r	Bacteria, Proteobacteria, Alphaproteobacteria, Rhodobacterales, Rhodobacteraceae, Octadecabacter	1387	GAGCTATGACTGAATCTGGTGTTTGAGTGGTTTGAAGGTTGGCGGCGTATCTGGTTGAATTGTTGTTGGAAGACAGCAGCCCAGCCAAAGGAGATACACCACCATGGGAACTACTAACATTGTTGATTTTGCGCGTCGAGACGAGATGACGGACGCGTTGACGGAGTTGCTGAAAACGGGAGCACAACAATTGATCGCGACAGCAGTTGAGGCTGAGCTTGTCAGTTATTTGGCGCAATTTACCGGCTTACGCACCGATGCCGGTCACGCGGCAGTCGTGCGTAATGGACATCATCCGGCCCGCCCGTTTCAAACGGGCATTGGCCCTGTGAGCGTGCGCATTCCAAAGGTTCGGTCCAAGGACGGCACACCGGTGACATTCCGGTCTGCCCTGGTGCC…		-	3173857	3175243
p-MULT_1	ISOan6_Iso	IS256	ZP_05063483	NZ_DS990628.1	Octadecabacter_arcticus_238	157	3	0.0191083	2289291	2290538	CATGACCAACAATACTCAAACACCAGATTTGACAATAACTC	CAACCTTCAAACCACTCAAACACCAGATTCAGTCATAGCTC	28	22	0.785714	0		415				transposase, Mutator family [Octadecabacter arcticus 238] >gi|198264452|gb|EDY88722.1| transposase, Mutator family [Octadecabacter arcticus 238]	Bacteria, Proteobacteria, Alphaproteobacteria, Rhodobacterales, Rhodobacteraceae, Octadecabacter	1387	GAGCTATGACTGAATCTGGTGTTTGAGTGGTTTGAAGGTTGGCGGCGTATCTGGTTGAATTGTTGTTGGAAGACAGCAGCCCAACCAAAGGAGATACACCACCATGGGAACTACTAACATTGTTGATTTTGCGCGTCGAGACGAGATGACGGACGCGTTGACGGAGTTGCTGAAAACGGGAGCACAACAATTGATCGCGACAGCAGTTGAGGCTGAGCTTGTCAGTTATTTGGCGCAATTTACCGGCTTACGCACCGATGCCGGTCACGCGGCAGTCGTGCGTAATGGACATCATCCGGCCCGCCCGTTTCAAACGGGCATTGGCCCTGTGAGCGTGCGCATTCCAAAGGTTCGGTCCAAGGACGGCACACCGGTGACATTCCGGTCTGCCCTGGTGCC…		+	2289188	2290574
p-MULT_1	ISOan6_Iso	IS256	ZP_05063920	NZ_DS990628.1	Octadecabacter_arcticus_238	157	3	0.0191083	1781017	1782264	CATGACCAACAATACTCAAACACCAGATTTGACAATAACTC	CAACCTTCAAACCACTCAAACACCAGATTCAGTCATAGCTC	28	22	0.785714	9	TTTCAAATG	415				transposase, Mutator family [Octadecabacter arcticus 238] >gi|254454329|ref|ZP_05067766.1| transposase, Mutator family [Octadecabacter arcticus 238] >gi|254455155|ref|ZP_05068590.1| transposase, Mutator family [Octadecabacter arcticus 238] >gi|198263565|g	Bacteria, Proteobacteria, Alphaproteobacteria, Rhodobacterales, Rhodobacteraceae, Octadecabacter	1387	GAGCTATGACTGAATCTGGTGTTTGAGTGGTTTGAAGGTTGGCGGCGTATCTGGTTGAATTGTTGTTGGAAGACAGCAGCCCAACCAAAGGAGATACACCACCATGGGAACTACTAACATTGTTGATTTTGCGCGTCGAGACGAGATGACGGACGCGTTGACGGAGTTGCTGAAAACGGGAGCACAACAATTGATCGCGACAGCAGTTGAGGCTGAGCTTGTCAGTTATTTGGCGCAATTTACCGGCTTACGCACCGATGCCGGTCACGCGGCAGTCGTGCGTAATGGACATCATCCGGCCCGCCCGTTTCAAACGGGCATTGGCCCTGTGAGCGTGCGCATTCCAAAGGTTCGGTCCAAGGACGGCACACTGGTGACATTCCGGTCTGCCCTGGTGCC…		+	1780914	1782300
p-MULT_1	ISOan6_Iso	IS256	ZP_05063950	NZ_DS990628.1	Octadecabacter_arcticus_238	157	3	0.0191083	243539	244786	CATGACCAACAATACTCAAACACCAGATTTGACAATAACTC	CAACCTTCAAACCACTCAAACACCAGATTCAGTCATAGCTC	28	22	0.785714	9	ACACAACGA	415				transposase, Mutator family [Octadecabacter arcticus 238] >gi|198264919|gb|EDY89189.1| transposase, Mutator family [Octadecabacter arcticus 238]	Bacteria, Proteobacteria, Alphaproteobacteria, Rhodobacterales, Rhodobacteraceae, Octadecabacter	1387	GAGCTATGACTGAATCTGGTGTTTGAGTGGTTTGAAGGTTGGCGGCGTATCTGGTTGAATTGTTGTTGGAAGACAGCAGCCCAACCAAAGGAGATACACCACCATGGGAACTACTAACATTGTTGATTTTGCGCGTCGAGACGAGATGACGGACGCGTTGGCGGAGTTGCTGAAAACGGGAGCACAACAATTGATCGCGACAGCAGTTGAGGCTGAGCTTGTCAGTTATTTGGCGCAATTTACCGGCTTACGCACCGATGCCGGTCACGCGGCAGTCGTGCGTAATGGACATCATCCGGCCCGCCCGTTTCAAACGGGCATTGGCCCTGTGAGCGTGCGCATTCCAAAGGTTCGGTCCAAGGACGGCACACCGGTGACATTCCGGTCTGCCCTGGTGCC…		+	243436	244822
p-MULT_1	ISOan6_Iso	IS256	ZP_05064187	NZ_DS990628.1	Octadecabacter_arcticus_238	157	3	0.0191083	3050382	3051629	CATGACCAACAATACTCAAACACCAGATTTGACAATAACTC	CAACCTTCAAACCACTCAAACACCAGATTCAGTCATAGCTC	28	22	0.785714	0		415				transposase, Mutator family [Octadecabacter arcticus 238] >gi|198265156|gb|EDY89426.1| transposase, Mutator family [Octadecabacter arcticus 238]	Bacteria, Proteobacteria, Alphaproteobacteria, Rhodobacterales, Rhodobacteraceae, Octadecabacter	1387	GAGCTATGACTGAATCTGGTGTTTGAGTGGTTTGAAGGTTGGCGGCGTATCTGGTTGAATTGTTGTTGGAAGACAGCAGCCCAACCAAAGGAGATACACCACCATGGGAACTACTAACATTGTTGATTTTGCGCGTCGAGACGAGATGACGGACGCGTTGACGGAGTTGCTGAAAACGGGAGCACAACAATTGATCGCGACAGCAGTTGAGGCTGAGCTTGTCAGTTATTTGGCGCAATTTACCGGCTTACGCACCGATGCCGGTCACGCGGCAGTCGTGCGTAATGGACATCATCCGGCCCGCCCGTTTCAAACGGGCATTGGCCCTGTGAGCGTGCGCATTCCAAAGGTTCGGTCCAAGGACGGCACACCGGTGACATTCCGGTCTGCCCTGGTGCC…		-	3050346	3051732
p-MULT_1	ISOan6_Iso	IS256	ZP_05064403	NZ_DS990628.1	Octadecabacter_arcticus_238	157	3	0.0191083	1997168	1998415	CATGACCAACAATACTCAAACACCAGATTTGACAATAACTC	CAACCTTCAAACCACTCAAACACCAGATTCAGTCATAGCTC	28	22	0.785714	9	CCAAGCAGG	415				transposase, Mutator family [Octadecabacter arcticus 238] >gi|198265372|gb|EDY89642.1| transposase, Mutator family [Octadecabacter arcticus 238]	Bacteria, Proteobacteria, Alphaproteobacteria, Rhodobacterales, Rhodobacteraceae, Octadecabacter	1387	GAGCTATGACTGAATCTGGTGTTTGAGTGGTTTGAAGGTTGGCGGCGTATCTGGTTGAATTGTTGTTGGAAGACAGCAGCCCAACCAAAGGAGATACACCACCATGGGAACTACTAACATTGTTGATTTTGCGCGTCGAGACGAGATGACGGACGCGTTGACGGAGTTGCTGAAAACGGGAGCACAACAACTGATCGCGACAGCAGTTGAGGCTGAGCTTGTCAGTTATTTGGCGCAATTTACCGGCTTACGCACCGATGCCGGTCACGCGGCAGTCGTGCGTAATGGACATCATCCGGCCCGCCCGTTTCAAACGGGCATTGGCCCTGTGAGCGTGCGCATTCCAAAGGTTCGGTCCAAGGACGGCACACTGGTGACATTCCGGTCTGCCCTGGTGCC…		-	1997132	1998518
p-MULT_1	ISOan6_Iso	IS256	ZP_05064440	NZ_DS990628.1	Octadecabacter_arcticus_238	157	3	0.0191083	3763484	3764770	CATGACCAACAATACTCAAACACCAGATTTGACAATAACTC	CAACCTTCAAACCACTCAAACACCAGATTCAGTCATAGCTC	28	22	0.785714	9	CCCAGAAGA	428				transposase, Mutator family [Octadecabacter arcticus 238] >gi|198265409|gb|EDY89679.1| transposase, Mutator family [Octadecabacter arcticus 238]	Bacteria, Proteobacteria, Alphaproteobacteria, Rhodobacterales, Rhodobacteraceae, Octadecabacter	1426	GAGCTATGACTGAATCTGGTGTTTGAGTGGTTTGAAGGTTGGCGGCGTATCTGGTTGAATTGTTGTTGGAAGACAGCAGCCCAACCAAAGGAGATACACCACCATGGGAACTACTAACATTGTTGATTTTGCGCGTCGAGACGAGATGACGGACGCGTTGACGGAGTTGCTGAAAACGGGAGCACAACAATTGATCGCGACAGCAGTTGAGGCTGAGCTTGTCAGTTATNNNNNNNNNNNNNNNNNNNNGGCTGAGCTTGTCAGTTATTTGGCGCAATTTACCGGTTTACGCACCGATGCCGGTCACGCGGCAGTCGTGCGTAATGGACATCATCCGGCCCGCCCGTTTCAAACGGGCATTGGCCCTGTGAGCGTGCGCATTCCAAAGGTTCGGTCCAA…		-	3763448	3764873
p-MULT_1	ISOan6_Iso	IS256	ZP_05064811	NZ_DS990628.1	Octadecabacter_arcticus_238	157	3	0.0191083	1352368	1353615	CATGACCAACAATACTCAAACACCAGATTTGACAATAACTC	CAACCTTCAAACCACTCAAACACCAGATTCAGTCATAGCTC	28	22	0.785714	9	AAATCGCGC	415				transposase, Mutator family [Octadecabacter arcticus 238] >gi|198265780|gb|EDY90050.1| transposase, Mutator family [Octadecabacter arcticus 238]	Bacteria, Proteobacteria, Alphaproteobacteria, Rhodobacterales, Rhodobacteraceae, Octadecabacter	1387	GAGCTATGACTGAATCTGGTGTTTGAGTGGTTTGAAGGTTGGCGGCGTATCTGGTTGAATTGTTGTTGGAAGACAGCAGCCCAACCAAAGGAGATACACCACCATGGGAACTACTAACATTGTTGATTTTGCGCGTCGAGACGAGATGACGGACGCGTTGACGGAGTTGCTGAAAACGGGAGCACAACAACTGATCGCGACAGCAGTTGAGGCTGAGCTTGTCAGTTATTTGGCGCAATTTACCGGCTTACGCACCGATGCCGGTCACGCGGCAGTCGTGCGTAATGGACATCATCCGGCCCGCCCGTTTCAAACGGGCATTGGCCCTGTGAGCGTGCGCATTCCAAAGGTTCGGTCCAAGGACGGCACACCGGTGACATTTCGGTCTGCCCTGGTGCC…		+	1352265	1353651
p-MULT_1	ISOan6_Iso	IS256	ZP_05065019	NZ_DS990628.1	Octadecabacter_arcticus_238	157	3	0.0191083	1520560	1521807	CATGACCAACAATACTCAAACACCAGATTTGACAATAACTC	CAACCTTCAAACCACTCAAACACCAGATTCAGTCATAGCTC	28	22	0.785714	0		415				transposase, Mutator family [Octadecabacter arcticus 238] >gi|198265988|gb|EDY90258.1| transposase, Mutator family [Octadecabacter arcticus 238]	Bacteria, Proteobacteria, Alphaproteobacteria, Rhodobacterales, Rhodobacteraceae, Octadecabacter	1387	GAGCTATGACTGAATCTGGTGTTTGAGTGGTTTGAAGGTTGGCGGCGTATCTGGTTGAATTGTTGTTGGAAGACAGCAGCCCAACCAAAGGAGATACACCACCATGGGAACTACTAACATTGTTGATTTTGCGCGTCGAGACGAGATGACGGACGCGTTGACGGAGTTGCTGAAAACGGGAGCACAACAATTGATCGCGACAGCAGTTGAGGCTGAGCTTGTCAGTTATTTGGCGCAATTTACCGGCTTACGCACCGATGCCGGTCACGCGGCAGTCGTGCGTAATGGACATCATCCGGCCCGCCCGTTTCAAACGGGCATTGGCCCTGTGAGCGTGCGCATTCCAAAGGTTCGGTCCAAGGACGGCACACCGGTGACATTCCGGTCTGCCCTGGTGCC…		-	1520524	1521910
p-MULT_1	ISOan6_Iso	IS256	ZP_05065050	NZ_DS990628.1	Octadecabacter_arcticus_238	157	3	0.0191083	4990316	4991563	CATGACCAACAATACTCAAACACCAGATTTGACAATAACTC	CAACCTTCAAACCACTCAAACACCAGATTCAGTCATAGCTC	28	22	0.785714	9	CGCGGTTGG	415				transposase, Mutator family [Octadecabacter arcticus 238] >gi|198266019|gb|EDY90289.1| transposase, Mutator family [Octadecabacter arcticus 238]	Bacteria, Proteobacteria, Alphaproteobacteria, Rhodobacterales, Rhodobacteraceae, Octadecabacter	1387	GAGCTATGACTGAATCTGGTGTTTGAGTGGTTTGAAGGTTGGCGGCGTATCTGGTTGAATTGTTGTTGGAAGACAGCAGCCCAACCAAAGGAGATACACCACCATGGGAACTACTAACATTGTTGATTATGCGCGTCGAGACGAGATGACGGACGCGTTGACGGAGTTGCTGAAAACGGGAGCACAACAATTGATCGCGACAGCAGTTGAGGCTGAGCTTGTCAGTTATTTGGCGCAATTTACCGGCTTACGCACCGATGCCGGTCACGCGGCAGTCGTGCGTAATGGACATCATCCGGCCCGCCCGTTTCAAACGGGCATTGGCCCTGTGAGCGTGCGCATTCCAAAGGTTCGGTCCAAGGACGGCACACCGGTGACATTCCGGTCTGCCCTGGTGCC…		-	4990280	4991666
p-MULT_1	ISOan6_Iso	IS256	ZP_05065089	NZ_DS990628.1	Octadecabacter_arcticus_238	157	3	0.0191083	350896	352143	CATGACCAACAATACTCAAACACCAGATTTGACAATAACTC	CAACCTTCAAACCACTCAAACACCAGATTCAGTCATAGCTC	28	22	0.785714	9	ATTTCCACA	415				transposase, Mutator family [Octadecabacter arcticus 238] >gi|198266058|gb|EDY90328.1| transposase, Mutator family [Octadecabacter arcticus 238]	Bacteria, Proteobacteria, Alphaproteobacteria, Rhodobacterales, Rhodobacteraceae, Octadecabacter	1387	GAGCTATGACTGAATCTGGTGTTTGAGTGGTTTGAAGGTTGGCGGCGTATCTGGTTGAATTGTTGTTGGAAGACAGCAGCCCAACCAAAGGAGATACACCACCATGGGAACTACTAACATTGTTGATTTTGCGCGTCGAGACGAGATGACGGACGCGTTGACGGAGTTGCTGAAAACGGGAGCACAACAATTGATCGCGACAGCAGTTGAGGCTGAGCTTGTCAGTTATTTGGCGCAATTTACCGGCTTACGCACCGATGCCGGTCACGCGGCAGTCGTGCGTAATGGACATCATCCGGCCCGCCCGTTTCAAACGGGCATTGGCCCTGTGAGCGTGCGCATTCCAAAGGTTCGGTCCAAGGACGGCACACCGGTGACATTCCGGTCTGCCCTGGTGCC…		-	350860	352246
p-MULT_1	ISOan6_Iso	IS256	ZP_05065340	NZ_DS990628.1	Octadecabacter_arcticus_238	157	3	0.0191083	2633199	2634446	CATGACCAACAATACTCAAACACCAGATTTGACAATAACTC	CAACCTTCAAACCACTCAAACACCAGATTCAGTCATAGCTC	28	22	0.785714	9	GCTTGGAAG	415				transposase, Mutator family [Octadecabacter arcticus 238] >gi|198266309|gb|EDY90579.1| transposase, Mutator family [Octadecabacter arcticus 238]	Bacteria, Proteobacteria, Alphaproteobacteria, Rhodobacterales, Rhodobacteraceae, Octadecabacter	1387	GAGCTATGACTGAATCTGGTGTTTGAGTGGTTTGAAGGTTGGCGGCGTATCTGGTTGAATTGTTGTTGGAAGACAGCAGCCCAACCAAAGGAGATACACCACCATGGGAACTACTAACATTGTTGATTCTGCGCGTCGAGACGAGATGACGGACGCGTTGACGGAGTTGCTGAAAACGGGAGCACAACAATTGATCGCGACAACAGTTGAGGCTGAGCTTGTCAGTTATTTGGCGCAATTTACCGGCTTACGCACCGATGCCGGTCACGCGGCAGTCGTGCGTAATGGACATCATCCGGCCCGCCCGTTTCAAACGGGCATTGGCCCTGTGAGCGTGCGCATTCCAAAGGTTCGGTCCAAGGACGGCACACCGGTGACATTCCGGTCTGCCCTGGTGCC…		-	2633163	2634549
p-MULT_1	ISOan6_Iso	IS256	ZP_05065678	NZ_DS990628.1	Octadecabacter_arcticus_238	157	3	0.0191083	3183237	3184484	CATGACCAACAATACTCAAACACCAGATTTGACAATAACTC	CAACCTTCAAACCACTCAAACACCAGATTCAGTCATAGCTC	28	22	0.785714	9	GTCGCAACA	415				transposase, Mutator family [Octadecabacter arcticus 238] >gi|254452353|ref|ZP_05065790.1| transposase, Mutator family [Octadecabacter arcticus 238] >gi|254452959|ref|ZP_05066396.1| transposase, Mutator family [Octadecabacter arcticus 238] >gi|254453252|r	Bacteria, Proteobacteria, Alphaproteobacteria, Rhodobacterales, Rhodobacteraceae, Octadecabacter	1387	GAGCTATGACTGAATCTGGTGTTTGAGTGGTTTGAAGGTTGGCGGCGTATCTGGTTGAATTGTTGTTGGAAGACAGCAGCCCAACCAAAGGAGATACACCACCATGGGAACTACTAACATTGTTGATTTTGCGCGTCGAGACGAGATGACGGACGCGTTGACGGAGTTGCTGAAAACGGGAGCACAACAATTGATCGCGACAGCAGTTGAGGCTGAGCTTGTCAGTTATTTGGCGCAATTTACCGGCTTACGCACCGATGCCGGTCACGCGGCAGTCGTGCGTAACGGACATCATCCGGCCCGCCCGTTTCAAACGGGCATTGGCCCTGTGAGCGTGCGCATTCCAAAGGTTCGGTCCAAGGACGGCACACCGGTGACATTCCGGTCTGCCCTGGTGCC…		-	3183201	3184587
p-MULT_1	ISOan6_Iso	IS256	ZP_05066138	NZ_DS990628.1	Octadecabacter_arcticus_238	157	3	0.0191083	2007078	2008325	CATGACCAACAATACTCAAACACCAGATTTGACAATAACTC	CAACCTTCAAACCACTCAAACACCAGATTCAGTCATAGCTC	28	22	0.785714	9	ATCTTTCTA	415				transposase, Mutator family [Octadecabacter arcticus 238] >gi|198267107|gb|EDY91377.1| transposase, Mutator family [Octadecabacter arcticus 238]	Bacteria, Proteobacteria, Alphaproteobacteria, Rhodobacterales, Rhodobacteraceae, Octadecabacter	1387	GAGCTATGACTGAATCTGGTGTTTGAGTGGTTTGAAGGTTGGCGGCGTATCTGGTTGAATTGTTGTTGGAAGACAGCAGCCCAACCAAAGGAGATACACCACCATGGGAACTACTAACATTGTTGATTTTGCGCGTCGAGACGAGATGACGGACGCGTTGACGGAGTTGCTGAAAACGGGAGCACAACAATTGATCGCGACAGCAGTTGAGGCTGAGCTTGTCAGTTATTTGGCGCAATTTACCGGCTTACGCACCGATGCCGGTCACGCGGCAGTCGTGCGTAATGGACATCATCCGGCCCGCCCGTTTCAAACGGGCATTGGCCCTGTGAGCGTGCGCATTCCAAAGGTTCGGTCCAAGGACGGCACACCGGTGACATTCCGGTCTGCCCTGGTGCC…		-	2007042	2008428
p-MULT_1	ISOan6_Iso	IS256	ZP_05066264	NZ_DS990628.1	Octadecabacter_arcticus_238	157	3	0.0191083	1935889	1937136	CATGACCAACAATACTCAAACACCAGATTTGACAATAACTC	CAACCTTCAAACCACTCAAACACCAGATTCAGTCATAGCTC	28	22	0.785714	9	CAATAAGCG	415				transposase, Mutator family [Octadecabacter arcticus 238] >gi|198267233|gb|EDY91503.1| transposase, Mutator family [Octadecabacter arcticus 238]	Bacteria, Proteobacteria, Alphaproteobacteria, Rhodobacterales, Rhodobacteraceae, Octadecabacter	1387	GAGCTATGACTGAATCTGGTGTTTGAGTGGTTTGAAGGTTGGCGGCGTATCTGGTTGAATTGTTGTTGGAAGACAGCAGCCCAACCAAAGGAGATACACCACCATGGGAACTACTAACATTGTTGATTTTGCGCGTCGAGACGAGATGACGGACGCGTTGACGGAGTTGCTGAAAACGGGAGCACAACAATTGATCGCGACAGCAGTTGAGGCTGAGCTTGTCAGTTATTTGGCGCAATTTACCGGCTTACGCACCGATGCCGGTCACGCGGCAGTCGTGCGTAATGGACATCATCCGGCCCGCCCGTTTCAAACGGGCATTGGCCCTGTGAGCGTGCGCATTCCAAAGGTTCGGTCCAAGGACGGCACACTGGTGACATTCCGGTCTGCCCTGGTGCC…		+	1935786	1937172
p-MULT_1	ISOan6_Iso	IS256	ZP_05066418	NZ_DS990628.1	Octadecabacter_arcticus_238	157	3	0.0191083	236143	237390	CATGACCAACAATACTCAAACACCAGATTTGACAATAACTC	TAACCTTCAAACCACTCAAACACCAGATTCAGTCATAGCTC	28	22	0.785714	9	TAGAACCCT	415				transposase, Mutator family [Octadecabacter arcticus 238] >gi|198267387|gb|EDY91657.1| transposase, Mutator family [Octadecabacter arcticus 238]	Bacteria, Proteobacteria, Alphaproteobacteria, Rhodobacterales, Rhodobacteraceae, Octadecabacter	1387	GAGCTATGACTGAATCTGGTGTTTGAGTGGTTTGAAGGTTAGCGGCGTATCTGGTTGAATTGTTGTTGGAAGACAGCAGCCCAACCAAAGGAGATACACCACCATGGGAACTACTAACATTGTTGATTTTGCGCGTCGAGACGAGATGACGGACGCGTTGACGGAGTTGCTGAAAACGGGAGCACAACAATTGATCGCGACAGCAGTTGAGGCTGAGCTTGTCAGTTATTTGGCGCAATTTACCGGCTTACGCACCGATGCCGGTCACGCGGCAGTCGTGCGTAACGGACATCATCCGGCCCGCCCGTTTCAAACGGGCATTGGCCCTGTGAGCGTGCGCATTCCAAAGGTTCGGTCCAAGGACGGCACACCGGTGACATTCCGGTCTGCCCTGGTGCC…		-	236107	237493
p-MULT_1	ISOan6_Iso	IS256	ZP_05066516	NZ_DS990628.1	Octadecabacter_arcticus_238	157	3	0.0191083	3468905	3470047	CATGACCAACAATACTCAAACACCAGATTTGACAATAACTC	CAACCTTCAAACCACTCAAACACCAGATTCAGTCATAGCTC	28	22	0.785714	9	GCAAACGTT	380				transposase, Mutator family [Octadecabacter arcticus 238] >gi|198267485|gb|EDY91755.1| transposase, Mutator family [Octadecabacter arcticus 238]	Bacteria, Proteobacteria, Alphaproteobacteria, Rhodobacterales, Rhodobacteraceae, Octadecabacter	1387	GAGCTATGACTGAATCTGGTGTTTGAGTGGTTTGAAGGTTGGCGGCGTATCTGGTTGAATTGTTGTTGGAAGACAGCAGCCCAACCAAAGGAGATACACCACCATGGGAACTACTAACATTGTTGATTTTGCGCGTCGAGACGAGATGACGGACGCGTTGGCGGAGTTGCTGAAAACGGGAGCACAACAATTGATCGCGACAGCAGTTGAGGCTGAGCTTGTCAGTTATTTGGCGCAATTTACCGGCTTACGCACCGATGCCGGTCACGCGGCAGTCGTGCGTAATGGACATCATCCGGCCCGCCCGTTTCAAACGGGCATTGGCCCTGTGAGCGTGCGCATTCCAAAGGTTCGGTCCAAGGACGGCACACCGGTGACATTCCGGTCTGCCCTGGTGCC…		-	3468764	3470150
p-MULT_1	ISOan6_Iso	IS256	ZP_05067320	NZ_DS990628.1	Octadecabacter_arcticus_238	157	3	0.0191083	240854	242101	CATGACCAACAATACTCAAACACCAGATTTGACAATAACTC	CAACCTTCAAACCACTCAAACACCAGATTCAGTCATAGCTC	28	22	0.785714	9	CCTGTCTGG	415				transposase, Mutator family [Octadecabacter arcticus 238] >gi|198268289|gb|EDY92559.1| transposase, Mutator family [Octadecabacter arcticus 238]	Bacteria, Proteobacteria, Alphaproteobacteria, Rhodobacterales, Rhodobacteraceae, Octadecabacter	1387	GAGCTATGACTGAATCTGGTGTTTGAGTGGTTTGAAGGTTGGCGGCGTATCTGGTTGAATTGTTGTTGGAAGACAGCAGCCCAACCAAAGGAGATACACCACCATGGGAACTACTAACATTGTTGATTTTGCGCGTCGAGACGAGATGACGGACGCGTTGACGGAGTTGCTGAAAACGGGAGCACAACAATTGATCGCGACAGCAGTTGAGGCTGAGCTTGTCAGTTATTTGGCGCAATTTACCGGCTTACGCACCGATGCCGGTCACGCGGCAGTCGTGCGTAACGGACATCATCCGGCCCGCCCGTTTCAAACGGGCATTGGCCCTGTGAGCGTGCGCATTCCAAAGGTTCGGTCCAAGGACGGCACACCGGTGACATTCCGGTCTGCCCTGGTGCC…		-	240818	242204
p-MULT_1	ISOan6_Iso	IS256	ZP_05067437	NZ_DS990628.1	Octadecabacter_arcticus_238	157	3	0.0191083	4040240	4041487	CATGACCAACAATACTCAAACACCAGATTTGACAATAACTC	CAACCTTCAAACCACTCAAACACCAGATTCAGTCATAGCTC	28	22	0.785714	9	CGGCGGCAC	415				transposase, Mutator family [Octadecabacter arcticus 238] >gi|198268406|gb|EDY92676.1| transposase, Mutator family [Octadecabacter arcticus 238]	Bacteria, Proteobacteria, Alphaproteobacteria, Rhodobacterales, Rhodobacteraceae, Octadecabacter	1387	GAGCTATGACTGAATCTGGTGTTTGAGTGGTTTGAAGGTTGGCGGCGTATCTGGTTGAATTGTTGTTGGAAGACAGCAGCCCAACCAAAGGAGATACACCACCATGGGAACTACTAACATTGTTGATTTTGCGCGTCGAGACGAGATGACGGACGCGTTGACGGAGTTGCTGAAAACGGGAGCACAACAATTGATCGCGACAGCAGTTGAGGCTGAGCTTGTCAGTTATTTGGCGCAATTTACCGGCTTACGCACCGATGCCGGTCACGCGGCAGTCGTGCGTAATGGACATCATCCGGCCCGCCCGTTTCAAACGGGCATTGGCCCTGTGAGCGTGCGCATTCCAAAGGTTCGGTCCAAGGACGGCACACCGGTGACATTCCGGTCTGCCCTGGTGCC…		-	4040204	4041590
p-MULT_1	ISOan6_Iso	IS256	ZP_05068287	NZ_DS990628.1	Octadecabacter_arcticus_238	157	3	0.0191083	4851969	4853111	CATGACCAACAATACTCAAACACCAGATTTGACAATAACTC	CAACCTTCAAACCACTCAAACACCAGATTCAGTCATAGCTC	28	22	0.785714	0		380				transposase, Mutator family [Octadecabacter arcticus 238] >gi|198269256|gb|EDY93526.1| transposase, Mutator family [Octadecabacter arcticus 238]	Bacteria, Proteobacteria, Alphaproteobacteria, Rhodobacterales, Rhodobacteraceae, Octadecabacter	1387	GAGCTATGACTGAATCTGGTGTTTGAGTGGTTTGAAGGTTGGCGGCGTATCTGGTTGAATTGTTGTTGGAAGACAGCAGCCCAACCAAAGGAGATACACCACCATGGGAACTACTAACATTGTTGATTTTGCGCGTCGAGACGAGATGACGGACGCGTTGACGGAGTTGCTGAAAACGGGAGCACAACAATTGATCGCGACAGCAGTTGAGGCTGAGCTTGTCAGTTATTTGGCGCAATTTACCGGCTTACGCACCGATGCCGGTCACGCGGCAGTCGTGCGTAATGGACATCATCCGGCCCGCCCGTTTCAAACGGGCATTGGCCCTGTGAGCGTGCGCATTCCAAAGGTTCGGTCCAAGGACGGCACACCGGTGACATTCCGGTCTGCCCTGGTGCC…		-	4851828	4853214
p-MULT_1	ISOan6_Iso	IS256	ZP_05068357	NZ_DS990629.1	Octadecabacter_arcticus_238	157	3	0.0191083	65802	67049	CATGACCAACAATACTCAAACACCAGATTTGACAATAACTC	CAACCTTCAAACCACTCAAACACCAGATTCAGTCATAGCTC	28	22	0.785714	9	TCCGCTGGT	415				transposase, Mutator family [Octadecabacter arcticus 238] >gi|198263623|gb|EDY87894.1| transposase, Mutator family [Octadecabacter arcticus 238]	Bacteria, Proteobacteria, Alphaproteobacteria, Rhodobacterales, Rhodobacteraceae, Octadecabacter	1387	GAGCTATGACTGAATCTGGTGTTTGAGTGGTTTGAAGGTTGGCGGCGTATCTGGTTGAATTGTTGTTGGAAGACAGCAGCCCAACCAAAGGAGATACACCACCATGGGAACTACTAACATTGTTGATTTTGCGCGTCGAGACGAGATGACGGACGCGTTGACGGAGTTGCTGAAAACGGGAGCACAACAATTGATCGCGACAGCAGTTGAGGCTGAGCTTGTCAGTTATTTGGCGCAATTTACCGGCTTACGCACCGATGCCGGTCACGTGGCAGTCGTGCGTAATGGACATCATCCGGCCCGCCCGTTTCAAACGGGCATTGGCCCTGTGAGCGTGCGCATTCCAAAGGTTCGGTCCAAGGACGGCACACCGGTGACATTTCGGTCTGCCCTGGTGCC…		+	65699	67085
p-MULT_1	ISOan6_Iso	IS256	ZP_05068637	NZ_DS990630.1	Octadecabacter_arcticus_238	157	3	0.0191083	14898	16145	CATGACCAACAATACTCAAACACCAGATTTGACAATAACTC	CAACCTTCAAACCACTCAAACACCAGATTCAGTCATAGCTC	28	22	0.785714	0		415				transposase, Mutator family [Octadecabacter arcticus 238] >gi|198263612|gb|EDY87884.1| transposase, Mutator family [Octadecabacter arcticus 238]	Bacteria, Proteobacteria, Alphaproteobacteria, Rhodobacterales, Rhodobacteraceae, Octadecabacter	1387	GAGCTATGACTGAATCTGGTGTTTGAGTGGTTTGAAGGTTGGCGGCGTATCTGGTTGAATTGTTGTTGGAAGACAGCAGCCCAACCAAAGGAGATACACCACCATGGGAACTACTAACATTGTTGATTTTGCGCGTCGAGACGAGATGACGGACGCGTTGACGGAGTTGCTGAAAACGGGAGCACAACAATTGATCGCGACAGCAGTTGAGGCTGAGCTTGTCAGTTATTTGGCGCAATTTACCGGCTTACGCACCGATGCCGGTCACGCGGCAGTCGTGCGTAACGGACATCATCCGGCCCGCCCGTTTCAAACGGGCATTGGCCCTGTGAGCGTGCGCATTCCAAAGGTTCGGTCCAAGGACGGCACACCGGTGACATTCCGGTCTGCCCTGGTGCC…		-	14862	16248
p-MULT_1	ISOan6_Iso	IS256	ZP_05064909	NZ_DS990628.1	Octadecabacter_arcticus_238	157	3	0.0191083	4061200	4062447	CATGACCAACAATACTCAAACACGAGATTTGACAATAACTC	CAACCTTCAAACCACTCAAACACCAGATTCAGTCATAGCTC	28	21	0.75	0		415				transposase, Mutator family [Octadecabacter arcticus 238] >gi|198265878|gb|EDY90148.1| transposase, Mutator family [Octadecabacter arcticus 238]	Bacteria, Proteobacteria, Alphaproteobacteria, Rhodobacterales, Rhodobacteraceae, Octadecabacter	1387	GAGCTATGACTGAATCTGGTGTTTGAGTGGTTTGAAGGTTGGCGGCGTATCTGGTTGAATTGTTGTTGGAAGACAGCAGCCCAACCAAAGGAGATACACCACCATGGGAACTACTAACATTGTTGATTTTGCGCGTCGAGACGAGATGACGGACGCGTTGACGGAGTTGCTGAAAACGGGAGCACAACAATTGATCGCGACAGCAGTTGAGGCTGAGCTTGTCAGTTATTTGGCGCAATTTACCGGCTTACGCACCGATGCCGGTTACGCGGCAGTCGTGCGTAATGGACATCATCCGGCCCGCCCGTTTCAAACGGGCATTGGCCCTGTGAGCGTGCGCATTCCAAAGGTTCGGTCCAAGGACGGCACACCGGTGACATTCCGGTCTGCCCTGGCGCC…		+	4061097	4062483
p-MULT_1	ISOan6_Iso	IS256	ZP_05068189	NZ_DS990628.1	Octadecabacter_arcticus_238	157	3	0.0191083	2312130	2313377	CATGACCAACAATACTCAAACACCAGATTTGACAATAACTC	CAACCTTCAAACCATTCAAACACCAGATTCAGTCATAGCTC	28	21	0.75	9	ATCTTCTTT	415				transposase, Mutator family [Octadecabacter arcticus 238] >gi|198269158|gb|EDY93428.1| transposase, Mutator family [Octadecabacter arcticus 238]	Bacteria, Proteobacteria, Alphaproteobacteria, Rhodobacterales, Rhodobacteraceae, Octadecabacter	1387	GAGCTATGACTGAATCTGGTGTTTGAATGGTTTGAAGGTTGGCGGCGTATCTGGTTGAATTGTTGTTGGAAGACAGCAGCCCAACCAAAGGAGATACACCACCATGGGAACTACTAACATTGTTGATTTTGCGCGTCGAGACGAGATGACGGACGCGTTGACGGAGTTGCTGAAAACGGGAGCACAACAATTGATCGCGACAGCAGTTGAGGCTGAGCTTGTCAGTTATTTGGCGCAATTTACCGGCTTACGCACCGATGCCGGTCACGCGGCAGTCGTGCGTAATGGACATCATCCGGCCCGCCCGTTTCAAACGGGCATTGGCCCTGTGAGCGTGCGCATTCCAAAGGTTCGGTCCAAGGACGGCACACCGGTGACATTCCGGTCTGCCCTGGTGCC…		-	2312094	2313480
p-MULT_1	ISOan7	IS256	ZP_05067969	NZ_DS990628.1	Octadecabacter_arcticus_238	157	3	0.0191083	2071218	2072501	CATGACGGACAACCCTCAAACACCAGATTTGACAATAACTC	CAACCTTCAAATCCCTCAAACACCAGATTCAGTCATAGCTC	33	25	0.757576	9	GGTCGAAGT	427				transposase, Mutator family [Octadecabacter arcticus 238] >gi|198268938|gb|EDY93208.1| transposase, Mutator family [Octadecabacter arcticus 238]	Bacteria, Proteobacteria, Alphaproteobacteria, Rhodobacterales, Rhodobacteraceae, Octadecabacter	1387	GAGCTATGACTGAATCTGGTGTTTGAGGGATTTGAAGGTTGGCGGCGTATCTGGTTGATTTGTTGTTGTGAGACAGCAGCCCAACCAAAGGAGATACACAACCATGGGAACTACTAACATTGTTGATTTTGCGCGTCGAGACGGGATGACGGACGCGCTGACGGATTTGTTAAGAACGGGAGCCCAGCAATTGATCGCGACAGCAGTCGAGGCAGAGCTTGCCAGTTATCTGGCGCAATTTGCCGACTTGCGCACTGAGACAGGTCACGCAGCTGTGGTACGCAATGGGCATCATCCTGAGCGCCCATTCCAAACTGGCATTGGCCCTGTGAGCGTGCGCATTCCAAAGGTACGATCCAAGGACGGCCAGCCCATGACATTCCGCTCGGCCCTGGTGCC…		+	2071151	2072537
p-MULT_1	ISOan8	IS256	ZP_05054014	NZ_DS990574.1	Octadecabacter_antarcticus_307	157	3	0.0191083	1189757	1191004	CATGACCGACAAACCTCAAACACCAGATTTGACAATAACTC	CAACCTTCAAACCGCCCAAACACCAGATTCAGTCATAACTC	27	21	0.777778	9	ATCCGGACA	415				transposase, Mutator family [Octadecabacter antarcticus 307] >gi|198255966|gb|EDY80280.1| transposase, Mutator family [Octadecabacter antarcticus 307]	Bacteria, Proteobacteria, Alphaproteobacteria, Rhodobacterales, Rhodobacteraceae, Octadecabacter	1387	GAGTTATGACTGAATCTGGTGTTTGGGCGGTTTGAAGGTTGGCGGCGTATCTGGTTGAATTGTTGTTGCGAGACAGCAGCCCAATCGAAGGAGATACACCACCGTGGAAACGACTAACATTGTTGATTTTGCGCGTCGAGACGGGATGACTGACGCGTTAACGGAATTGCTGAAGTCTGGAGCGCAGGAATTGATAGCATCAGCCGTAGAGGCCGAACTGGCATGCTACATGGTGCAGTTCTCCGAAGTGCGGACCCAGTCGGGCCACGCGGCTGTCGTGCGCAACGGGCATCATCCAGCCCGCCCTTTTCAAACAGGTATCGGGCCTGTGAGCGTGCGGATACCCAAGGTCCGCTCAAAAGACGGCACGCCCGTGACCTTTCGCTCCGCCCTGGTGCC…		-	1189721	1191107
p-MULT_1	ISOan9	IS256	ZP_05066390	NZ_DS990628.1	Octadecabacter_arcticus_238	45	0	0	4227812	4229131	GCCGCCTGATAAAGCGCATCACCCAAATTCAAGCATAGCTC	GCCTTTCAAATCACGCCATCACCCAAATTTCCGCATAACTC	25	21	0.84	9	CTGCACGCA	439				transposase, Mutator family [Octadecabacter arcticus 238] >gi|198267359|gb|EDY91629.1| transposase, Mutator family [Octadecabacter arcticus 238]	Bacteria, Proteobacteria, Alphaproteobacteria, Rhodobacterales, Rhodobacteraceae, Octadecabacter	1401	GAGTTATGCGGAAATTTGGGTGATGGCGTGATTTGAAAGGCGGCGTATTGTGGCAGGTGTCAAATCCAGCCAGAACCTCACGAGGAGCAATACGCCTATGAAGAACGATACACCGAGCCTTCCGTTTCGCCAATCGGAAACGATCGTAGATCCGCTGTCAGAACTTGCACGGGAGGGTGCTCGGCGGATGCTGGCGGAAGCGCTGAAAGCCGAAGCTGATGCATTTGTCGCCAGTTTTTTAGATGAACAGCTGGAGGATGGCCGCCAGCGGATTGTGCGGCATGGATTTGGCCCTGAACGGCAGATCCAGACCGGTATTGGTGCTCTGGATGTTCAACGGCCCAAGGTGCGCGACCGGCTGGCGACATCTGATCCGTCTACAAAGATACGCTTTACGTC…		+	4227763	4229163
p-MULT_1	ISPaac1	IS256	YP_004651752	NC_015702.1	Parachlamydia_acanthamoebae_UV-7	52	7	0.134615	1054673	1055920	GCGCTATTAGATGCTCAAAACACAACATTTGACAATATCTC	TCTCTTTTTTTCACCTCATGCACAACTTTTGATCATATCTC	24	19	0.791667	0		415				transposase for insertion sequence element IS6120 [Parachlamydia acanthamoebae UV-7] >gi|336479300|emb|CCB85898.1| transposase for insertion sequence element IS6120 [Parachlamydia acanthamoebae UV-7]	Bacteria, Chlamydiae, Chlamydiales, Parachlamydiaceae, Parachlamydia	1397	GAGATATGATCAAAAGTTGTGCATGAGGTGAAAAAAAGAGAGCGCATCCTTAAAATGTTTTTTACGACAAAAACTAAATGGGAGTGCGCTCATGGAAGATTTTCGCTTTTCTTCAGAAAAAATGCCATCAACAAATGAACAAAATAATCCTCTCGAAGAAATTCTTCGTAAAGGGGCTCAAAAATTGTTACAGCAAGCTATTGAATTTGAAGTACAAGAATATCTGGAACTTTACAAACAATCGAAAGAATCTACCCATCAATCTCCTGCAGTAAGAAATGGTTACTTACCAGAAAAAAACATTCAAACCGGTCTTGGCCCAATTGCAATTCGCCAGCCTAGAATAAGACATAGAGACAATGGCAAGTTCACAAGTGCGATTTTGCCACCTTATTTGAG…		-	1054615	1056011
p-MULT_1	ISPebe1	IS256	ZP_01442075	NZ_AATQ01000004.1	Pelagibaca_bermudensis_HTCC2601	3	0	0	175391	176593	TGAGGAGCTACACCACTTCCCGGGACATCATCGTTCAGGGC	CCGAAAGCTACACCACGACCTGGGACCTCACCCCCTGAACG	29	15	0.517241	0		400				Transposase, mutator type [Pelagibaca bermudensis HTCC2601] >gi|114762945|ref|ZP_01442375.1| Transposase, mutator type [Pelagibaca bermudensis HTCC2601] >gi|114764350|ref|ZP_01443576.1| Transposase, mutator type [Pelagibaca bermudensis HTCC2601] >gi|11476	Bacteria, Proteobacteria, Alphaproteobacteria, Rhodobacterales, Rhodobacteraceae, Pelagibaca	1381	CGTTCAGGGGGTGAGGTCCCAGGTCGTGGTGTAGCTTTCGGTGGCCATCGGGTTTCTCGGTAGGGTCGGGTTGCTGACACCAACCTGAACCGAGGGATGCCCCCGATGACCAAACCCATGATGGACCTGCGTGCGCTGGTAGAGAAGAGCGCCGATGCCGACCTGCTTCGCGAGATGATCGGCTTTGCTGCCGAACGGCTGATGGAGTTGGAGGTCGGCGCCAAGACCGGTGCTGACTATGGTGAGAAGACCAGCGAGCGCCTGGCGCAGCGCAACGGGTATCGCGATCGGGACTGGCAGACCCGGGCCGGCAGCGTCGAACTGCGCATCCCGCGCCTGCGCACCGGCTCCTATTTCCCCTCGTTCCTCGAGCCGCGGCGCTCTGTTGAGAAGGCCCTG…		-	175318	176698
p-MULT_1	ISPebe1_Iso	IS256	ZP_01441888	NZ_AATQ01000003.1	Pelagibaca_bermudensis_HTCC2601	3	0	0	182640	183842	TGAGGAGCTACACCACTTCCCGGGACATCATCTGACCACCC	CCGAAAGCTACACCACGACCTGGGACCTCACCGCCGCTTCC	36	25	0.694444	0		400				Transposase, mutator type [Pelagibaca bermudensis HTCC2601] >gi|114545048|gb|EAU48052.1| Transposase, mutator type [Roseovarius sp. HTCC2601]	Bacteria, Proteobacteria, Alphaproteobacteria, Rhodobacterales, Rhodobacteraceae, Pelagibaca	1381	GGAAGCGGCGGTGAGGTCCCAGGTCGTGGTGTAGCTTTCGGTGGCCATCGGGTTTCTCGGTAGGGTCGGGTTGCTGACACCAACCTGAACCGAGGGATGCCCCCGATGACCAAACCCATGATGGACCTGCGTGCGCTGGTAGAGAAGAGCGCCGATGCCGACCTGCTTCGCGAGATGATCGGCTTTGCTGCCGAACGGCTGATGGAGTTGGAGGTCGGCGCCAAGACCGGTGCTGACTATGGTGAGAAGACCAGCGAGCGCCTGGCGCAGCGCAACGGGTATCGCGATCGGGACTGGCAGACCCGGGCCGGCAGCGTCGAACTGCGCATCCCGCGCCTGCGCACCGGCTCCTATTTCCCCTCGTTCCTCGAGCCGCGGCGCTCTGTTGAGAAGGCCCTG…		-	182567	183947
p-MULT_1	ISPeth3	IS256	YP_001211938	NC_009454.1	Pelotomaculum_thermopropionicum_SI	25	4	0.16	1439796	1441025	TTTCTGACTGAGGAATTTTACACAAGAATTAGGACTTGATC	TTTTCAGGAAACCGATTTTACACAATTATACGGACTTAACT	27	24	0.888889	8	ATTCCTCA	409				transposase and inactivated derivatives [Pelotomaculum thermopropionicum SI] >gi|147677802|ref|YP_001212017.1| transposase and inactivated derivatives [Pelotomaculum thermopropionicum SI] >gi|147677898|ref|YP_001212113.1| transposase and inactivated deriv	Bacteria, Firmicutes, Clostridia, Clostridiales, Peptococcaceae, Pelotomaculum	1584	AGTTAAGTCCGTATAATTGTGTAAAATCGGTTTCCTGAAAAATGGTGGGAGCCATTTACAAATTCCTCAGTTAGAATAGAAGTTGGACAAACAAACATTCTAAGAGGAGGAATTTGCATGGCTCAATATCAGATTACCGTAAATCAGGAACTTTTGCACCAACTATTTTTAAGTAATAACAAAGATTCCGGTATAGCAGCCCTGCTGGAATCCGTATTGAACCAGATTTTACAGGCTCAAGCCACCGAGCAGCTTCAAGCCGGGCCATACGAACGCACCGATGAAAGAAAGGGATATCGCAACGGCACATACCCGCACCAACTGACAACCCGGGTAGGAACCATAACCTTAAGAGTACCGCGTTTCCGCAACGGTCAGTTTTCCACCGAAATGTTCGCC…		-	1439559	1441142
p-MULT_1	ISPeth4	IS256	YP_001211985	NC_009454.1	Pelotomaculum_thermopropionicum_SI	30	1	0.0333333	1498023	1499243	TTTCTGGGAATACCCATTTACACAAAATAATTTACACTCCC	TTGTTAGTTATAACCATTTACACAAAACTTTTTACGTTCTC	32	25	0.78125	8	CCGGATTC	406				transposase and inactivated derivatives [Pelotomaculum thermopropionicum SI] >gi|146273867|dbj|BAF59616.1| transposase and inactivated derivatives [Pelotomaculum thermopropionicum SI]	Bacteria, Firmicutes, Clostridia, Clostridiales, Peptococcaceae, Pelotomaculum	1488	GAGAACGTAAAAAGTTTTGTGTAAATGGTTATAACTAACAATAAAAGGAGCTGACCATTTATGCAAAACACTATGGACAAAACCATCAAAGAATTAGCCAGAGAATGTGAAACCGTAGAAGATGTACACAACATGCTTAAGAACCTCTTTAAAGACACTTTGCAGCAAATATTTGAGGCCGAGATGGATGAACACTTAGGGTATAAAAAGCATAGCCCGGAGGGTAATAATACAGGTAACAGCCGCAATGGTTACAGCAAGAAAACCATCCAGACCAAGCTGGGCAAAACCGAAATAGAAATACCCCGTGATCGCAATGGAGAATTTGAACCCAGGATTATCAAAAAGTACCAGACAACCTCAAATGACCTGGAAGACCAGATTATCGCCATGTACGCC…		+	1497963	1499450
p-MULT_1	ISPeth4_Iso	IS256	YP_001211902	NC_009454.1	Pelotomaculum_thermopropionicum_SI	30	1	0.0333333	1397509	1398729	TTTCTGGGAATACCCATTTACACAAAATAATTTACACTCCC	TTGTTAGTTATAACCATTTACACAAAACTTTTTACGTTCTC	32	25	0.78125	8	ATTTATTA	406				transposase and inactivated derivatives [Pelotomaculum thermopropionicum SI] >gi|146273784|dbj|BAF59533.1| transposase and inactivated derivatives [Pelotomaculum thermopropionicum SI]	Bacteria, Firmicutes, Clostridia, Clostridiales, Peptococcaceae, Pelotomaculum	1488	GAGAACGTAAAAAGTTTTGTGTAAATGGTTATAACTAACAATAAAAGGAGCTGACCATTTATGCAAAACATTATGGACAAAACCATCAAAGAATTAGCCAGAGAATGTGAAACCGTAGAAGATGTACACAACATGCTTAAGAACCTCTTTAAAGACACTTTGCAGCAAATATTTGAGGCCGAGATGGATGAACACCTGGGGTATAAAAAGCATAGCCCGGAGGGTAATAATACAGGTAACAGCCGCAATGGTTACAGCAAGAAAACCATCCAGACCAAGCTGGGCAAAACCGAAATAGAAATACCCCGTGATCGCAATGGAGAATTTGAACCCAGGATTATCAAAAAGTACCAGACAACCTCAAATGACCTGGAAGACCAGATTATCGCCATGTACGCC…		-	1397302	1398789
p-MULT_1	ISPeth4_Iso	IS256	YP_001212998	NC_009454.1	Pelotomaculum_thermopropionicum_SI	30	1	0.0333333	2567646	2568866	TTTCTGGGAATACCCATTTACACAAAATAATTTACACTCCC	ATTGTTAGTTATAACCATTTACACAAAACTTTTTACTTCTC	24	11	0.458333	8	GGGAAACT	406				transposase and inactivated derivatives [Pelotomaculum thermopropionicum SI] >gi|146274880|dbj|BAF60629.1| transposase and inactivated derivatives [Pelotomaculum thermopropionicum SI]	Bacteria, Firmicutes, Clostridia, Clostridiales, Peptococcaceae, Pelotomaculum	1488	GAGAAGTAAAAAGTTTTGTGTAAATGGTTATAACTAACAATAAAAGGAGCTGACCATTTATGCAAAACACTATGGACAAAACCATCAAAGAATTAGCCAGAGAATGTGAAACCGTAGAAGATGTACACAACATGCTTAAGAACCTCTTTAAAGACACTTTGCAGCAAATATTTGAGGCCGAGATGGATGAACACCTGGGGTATAAAAAGCATAGCCCGGAGGGTAATAATACAGGTAACAGCCGCAATGGTTACAGCAAGAAAACCATCCAGACCAAGCTGGGCAAAACCGAAATAGAAATACCCCGTGATCGCAATGGAGAATTTGAACCCAGGATTATCAAAAAGTACCAGACAACCTCAAATGACCTGGAAGACCAGATTATCGCCATGTACGCCA…		-	2567438	2568925
p-MULT_1	ISRer3	IS256	YP_002768567	NC_012490.1	Rhodococcus_erythropolis_PR4	44	0	0	5580099	5581403	TCGCCTGAAACACCCTCATCCACAGGTCTTGACAATATCTC	CCGCCTCGCCGAGAACCATCCACAGGTTCTGATCATTGCTC	25	25	1	9	GCCCCGCAT	434				transposase [Rhodococcus erythropolis PR4] >gi|66392688|emb|CAG29796.1| transposase [Microbacterium sp. AJ115] >gi|226187724|dbj|BAH35828.1| transposase [Rhodococcus erythropolis PR4]	Bacteria, Actinobacteria, Actinobacteridae, Actinomycetales, Corynebacterineae, Nocardiaceae, Rhodococcus	1471	GAGCAATGATCAGAACCTGTGGATGGTTCTCGGCGAGGCGGCGTGAGTGGGCGCACCTTCCCGGGAATGATCTGAAATTCCATCAGCTCTGATCAGGACCGGCGTTGGCGCGCTGGTTCGGGAAGGTACGCCCATGCTCACGGTAGTTCAGGATCAGCAATCCTCCAACGACGACAGCGGTGTTGGTCGGTCGTTGCTTGACGAGATCGTTCGCGACGGTGCCCGGCAGATGCTCGCGGCGGCGTTGGCCGCCGAAGTCGCCGCATACATCGAGCAGTTCGCCGAGCATCTCGATGAGCACGGCCGGCGGCTGGTGGTCCGCAACGGCTATCACCACGAGCGTGACGTGCTCACCGCGGCGGGGGCGGTGACGGTGACCGCACCGCGGGTCAACGACCG…		+	5579966	5581436
p-MULT_1	ISRjo4	IS256	YP_707636	NC_008269.1	Rhodococcus_jostii_RHA1	19	0	0	405931	407238	TTGCCTGAAACTCCCTCATCCACAGGTATTGACAATATCTC	AGGTACGCCCTCCCGGGATCCACAGGTTCTGAGCATTCCTC	24	22	0.916667	9	GACGGCAAA	435				transposase mutator family protein [Rhodococcus jostii RHA1] >gi|111025377|ref|YP_707797.1| transposase [Rhodococcus jostii RHA1] >gi|110824195|gb|ABG99478.1| transposase, mutator family protein [Rhodococcus jostii RHA1] >gi|110824356|gb|ABG99639.1| trans	Bacteria, Actinobacteria, Actinobacteridae, Actinomycetales, Corynebacterineae, Nocardiaceae, Rhodococcus	1458	GAGGAATGCTCAGAACCTGTGGATCCCGGGAGGGCGTACCTTCCCGGAAGATGATCTACGAAGTTCACAGGAATCTGATCAAGACCAGCGCGCCAACGCTGGCGGGAAGGTACGCCCGTGCTCACGGTAGTACACGACGACGACCGCTCCAACGACGACGTCGGGCGGTCGATGCTCGACGAGATCGTCCGCGATGGTGCGCGGCAGATGCTGGCGGCCGCGCTGCAGGCGGAGGTGGCCGCCTATATCGAGCAGTTCGCTGATCAGGTCGACGAGAACGGTCGCCGCCTGGTGGTCCGCAACGGCTACCATCACGAACGCGATGTGCTGACCGCCGCGGGCGCGGTCACCGTGAAGGTTCCCAGAGTGAACGATAAGCGCGTCGACCCGGACACCGGC…		+	405814	407271
p-MULT_1	ISRle12	IS256	EJB06984	JH719381.1	Rhizobium_leguminosarum_bv._trifolii_WSM597	149	2	0.0134228	5100463	5101665	AATGACGAACCGGCCTCACGCACAGAATTCCTGACAGTCCC	TCCATCATCATGGCCTCACGCACAGAATTCCTGACAGTCCC	30	30	1	9	GCTATCGAC	400				transposase [Rhizobium leguminosarum bv. trifolii WSM597]	Bacteria, Proteobacteria, Alphaproteobacteria, Rhizobiales, Rhizobiaceae, Rhizobium/Agrobacterium group, Rhizobium	1297	GGGACTGTCAGGAATTCTGTGCGTGAGGCCATGATGATGGAAAGGAGAGAATCATCACATGGCTATCGACAAGGAACTTCTGGACCAGCTTTTGGCTGGGCGCGATCCGTCTGAGGTGTTCAGCAAGGATGGCTTGCTCGACGATCTGAGGAAGGCGCTTTCGGAGCGCATTCTCCATGCCGAGTTGGACGAGCATCTCGATGACGAACAGGCGGAGGGCAATGCCAATCGCCGCAACGGTTCTTCGAAGAAGACGGTGCTGACAGGTACGTCAAAGATGACGCTGTCGATCCCGCGCGACCGGGCCGGGACCTTCGATCCGAAGCTGATTGCGAAATACCAGCGTCGCTTCCCGGACTTTGATCACAAGATCATCTCGATGTATGCGCGCGGCATGAC…		+	5100405	5101701
p-MULT_1	ISRm3	IS256	YP_005718437	NC_017324.1	Sinorhizobium_meliloti_BL225C	143	2	0.013986	1474097	1475299	CTGATGAAACCGGCCCACCGCACAGAATTCCTGACAGTCCC	TTCATCATCATGGCCCACCGCACAGAATTCCTGACAGTCCC	30	30	1	8	AAACTCCT	400				transposase mutator type [Sinorhizobium meliloti BL225C] >gi|333815009|gb|AEG07677.1| transposase mutator type [Sinorhizobium meliloti BL225C]	Bacteria, Proteobacteria, Alphaproteobacteria, Rhizobiales, Rhizobiaceae, Sinorhizobium/Ensifer group, Sinorhizobium	1298	GGGACTGTCAGGAATTCTGTGCGGTGGGCCATGATGATGAAAAGGAGAGAATCATCACATGGCTATCGAGAAAGAACTTCTGGACCAGCTCCTGGCTGGACGTGATCCATCCGAGGTTTTCGGCAAGGACGGTTTGCTGGACGATCTGAAGAAGGCGCTTTCAGGGCGCATCCTCAATGCGGAGCTTGACGACCATCTCGACGTCGAGCGCCTGGAGGGCGGCCCCGCCAACAGGCGCAACGGTTCCTCCAAGAAGACGGTTTTGACTGGCACATCGAAGATGACGCTGACCATCCCGCGCGATCGGGCGGGTACCTTCGACCCAAAGCTGATCGCCAGATATCAGCGCCGGTTTCCCGATTTCGACGATAAGATCATTTCGATGTACGCCCGTGGTAT…		-	1474060	1475357
p-MULT_1	ISRm3_Iso	IS256	YP_001314629	NC_009621.1	Sinorhizobium_medicae_WSM419	143	2	0.013986	984966	986168	CTGATGAAACCGGCCCACCGCACAGAATTCCTGACAGTCCC	TTCATCATCATGGCCCACCGCACAGAATTCCTGACAGTCCC	30	30	1	8	GGCCGAGC	400				transposase mutator type [Sinorhizobium medicae WSM419] >gi|150032581|gb|ABR64696.1| transposase mutator type [Sinorhizobium medicae WSM419]	Bacteria, Proteobacteria, Alphaproteobacteria, Rhizobiales, Rhizobiaceae, Sinorhizobium/Ensifer group, Sinorhizobium	1298	GGGACTGTCAGGAATTCTGTGCGGTGGGCCATGATGATGAAAAGGAGCGAATCATCACATGGCTATCGAGAAAGAGCTTCTGGACCAGCTCCTGGCTGGACGTGATCCATCCGAGGTTTTCGGCAAGGACGGTTTGCTGGACGATCTGAAGAAGGCGCTTTCAGAGCGCATCCTCAATGCGGAGCTTGACGACCATCTCGACGTCGGGCGCCTGGAGGGCGGCCCCGCCAACAGGCGCAACGGTTCCTCCAAGAAGACGGTTTTGACTGGCACATCGAAGATGACGCTGACCATCCCGCGCGATCGGGCGGGTACCTTCGACCCAAAGCTGATCGCCAGATATCAGCGCCGGTTTCCCGATTTCGACGATAAGATCATTTCGATGTACGCCCGTGGTAT…		-	984929	986226
p-MULT_1	ISRm3_Iso	IS256	NP_384270	NC_003047.1	Sinorhizobium_meliloti_1021	143	2	0.013986	188806	190008	CTGATGAAACCGGCCCACCGCACAGAATTCCTGACAGTCCC	TTCATCATCATGGCCCACCGCACAGAATTCCTGACAGTCCC	30	30	1	9	ATAGCGGAC	400				transposase ISRM3 [Sinorhizobium meliloti 1021] >gi|15965775|ref|NP_386128.1| transposase ISRM3 [Sinorhizobium meliloti 1021] >gi|15966732|ref|NP_387085.1| transposase ISRM3 [Sinorhizobium meliloti 1021] >gi|16262658|ref|NP_435451.1| TRm3 transposase [Sin	Bacteria, Proteobacteria, Alphaproteobacteria, Rhizobiales, Rhizobiaceae, Sinorhizobium/Ensifer group, Sinorhizobium	1298	GGGACTGTCAGGAATTCTGTGCGGTGGGCCATGATGATGAAAAGGAGAGAATCATCACATGGCTATCGAGAAAGAACTTCTGGACCAGCTCCTGGCTGGACGTGATCCATCCGAGGTTTTCGGCAAGGACGGTTTGCTGGACGATCTGAAGAAGGCGCTTTCAGAGCGCATCCTCAATGCGGAGCTTGACGACCATCTCGACGTCGAGCGCCTGGAGGGCGGCCCCGCCAACAGGCGCAACGGTTCCTCCAAGAAGACGGTTTTGACTGGCACATCGAAGATGACGCTGACCATCCCGCGCGATCGGGCGGGTACCTTCGACCCAAAGCTGATCGCCAGATATCAGCGCCGGTTTCCCGATTTCGACGATAAGATCATTTCGATGTACGCCCGTGGTAT…		+	188748	190045
p-MULT_1	ISRm3_Iso	IS256	YP_005717932	NC_017324.1	Sinorhizobium_meliloti_BL225C	143	2	0.013986	927459	928661	CTGATGAAACCGGCCCACCGCACAGAATTCCTGACAGTCCC	TTCATCATCATGGCCCACCGCACAGAATTCCTGACAGTCCC	30	30	1	9	GAGAAAGAA	400				transposase mutator type [Sinorhizobium meliloti BL225C] >gi|384532362|ref|YP_005717966.1| transposase mutator type [Sinorhizobium meliloti BL225C] >gi|333814504|gb|AEG07172.1| transposase mutator type [Sinorhizobium meliloti BL225C] >gi|333814538|gb|AEG0	Bacteria, Proteobacteria, Alphaproteobacteria, Rhizobiales, Rhizobiaceae, Sinorhizobium/Ensifer group, Sinorhizobium	1298	GGGACTGTCAGGAATTCTGTGCGGTGGGCCATGATGATGAAAAGGAGAGAATCATCACATGGCTATCGAGAAAGAACTTCTGGACCAGCTCCTGGCTGGACGTGATCCATCCGAGGTTTTCGGCAAGGACGGTTTGCTGGACGATCTGAAGAAGGCGCTTTCAGAGCGCATCCTCAATGCGGAGCTTGACGACCATCTCGACGTCGAGCGCCTGGAGGGCGGCCCCGCCAACAGGCGCAACGGTTCCTCCAAGAAGACGGTTTTGACTGGCACATCGAAGATGACGCTGACCATCCCGCGCGATCGGGCGGGTACCTTCGACCCAAAGCTGATCGCCAGATATCAGCGCCGGTTTCCCGATTTCGACGATAAGATCATTTCGATGTACGCCCGTGGTAT…		+	927401	928698
p-MULT_1	ISSer2	IS256	YP_001104559	NC_009142.1	Saccharopolyspora_erythraea_NRRL_2338	11	0	0	2522323	2523702	GACCCACCCAAAGTCCTATACACAAACCACTTGACAGGCTC	ATCAACTATCGGATCTTGTACACAACCCACCTGACACGCCC	28	22	0.785714	0		459				transposase for IS3508i [Saccharopolyspora erythraea NRRL 2338] >gi|133911521|emb|CAM01634.1| transposase for IS3508i [Saccharopolyspora erythraea NRRL 2338]	Bacteria, Actinobacteria, Actinobacteridae, Actinomycetales, Pseudonocardineae, Pseudonocardiaceae, Saccharopolyspora	1473	GGGCGTGTCAGGTGGGTTGTGTACAAGATCCGATAGTTGATGGAGTACGCACCGATGGGCACGCGTGATTCGCAGCAGCAGGAAGGACATCCGTTCGGGACGGCCGCACAGCCCTCGTCAGCACGGGACGCGGTCAATGAGATGATCGAGGCAGGCCTGCTCGATGGGCTGATGGACACCGTCGACCGGGGCGGGCTGGCGTTGACCGGGCAGGGCGGGTTTTTGCCCGAGCTGGTCAAAGCCGTGCTCGAGCGTGGGCTGCAAACCGAAATGTCGGACCATCTCGGGTATGACAAGGGGGATCCGGCCGGGCGGGGTAGTCCGAACTCGCGCAACGGTGCCAGCGGTAAGACGATCTCGACCGAGGTCGGCGATGTCGATCTGGAGGTGCCCCGCGAC…		+	2522269	2523741
p-MULT_1	ISSer2_Iso	IS256	YP_001107257	NC_009142.1	Saccharopolyspora_erythraea_NRRL_2338	11	0	0	5660437	5661816	ACCCACCCAAAGTCCTATACACAAACCACTTGACAGGCTCC	TCAACTATCGGATCTTGTACACAACCCACCTGACACGCCCC	29	24	0.827586	0		459				transposase for IS3508i [Saccharopolyspora erythraea NRRL 2338] >gi|133914219|emb|CAM04332.1| transposase for IS3508i [Saccharopolyspora erythraea NRRL 2338]	Bacteria, Actinobacteria, Actinobacteridae, Actinomycetales, Pseudonocardineae, Pseudonocardiaceae, Saccharopolyspora	1475	GGGGCGTGTCAGGTGGGTTGTGTACAAGATCCGATAGTTGATGGAGTACGCACCGATGGGCACGCGTGATTCGCAGCAGCAGGAAGGACATCCGTTCGGGACGGCCGCACAGCCCTCGTCAGCGCGGGACGCGGTCAATGAGATGATCGAGGCAGGCCTGCTCGATGGGCTGATGGACACCGTCGACCGGGGCGGGCTGGCGTTGACCGGGCAGGGCGGGTTTTTGCCCGAGCTGGTCAAAGCCGTGCTCGAGCGTGGGCTGCAAACCGAAATGTCGGACCATCTCGGGTATGACAAGGGGGATCCGGCCGGGCGGGGTAGTCCGAACTCGCGCAACGGTGCCAGCGGTAAGACGATCTCGACCGAGGTCGGCGATGTCGATCTGGAGGTGCCCCGCGA…		-	5660397	5661871
p-MULT_1	ISSer2_Iso	IS256	YP_001102321	NC_009142.1	Saccharopolyspora_erythraea_NRRL_2338	11	0	0	57533	58912	GACCCACCCAAAGTCCTATACACAAACCACTTGACAGGCTC	ATCAACTATCGGATCTTGTACACAACCCACCTGACACGCCC	28	22	0.785714	8	CGGTCGGC	459				transposase for IS3508i [Saccharopolyspora erythraea NRRL 2338] >gi|134098340|ref|YP_001104001.1| transposase for IS3508i [Saccharopolyspora erythraea NRRL 2338] >gi|133909283|emb|CAL99395.1| transposase for IS3508i [Saccharopolyspora erythraea NRRL 2338]	Bacteria, Actinobacteria, Actinobacteridae, Actinomycetales, Pseudonocardineae, Pseudonocardiaceae, Saccharopolyspora	1473	GGGCGTGTCAGGTGGGTTGTGTACAAGATCCGATAGTTGATGGAGTACGCACCGATGGGCACGCGTGATTCGCAGCAGCAGGAAGGACATCCGTTCGGGACGGCCGCACAGCCCTCGTCAGCGCGGGACGCGGTCAATGAGATGATCGAGGCAGGCCTGCTCGATGGGGTGATGGACACCGTCGACCGGGGCGGGCTGGCGTTGACCGGGCAGGGCGGGTTTTTGCCCGAGCTGGTCAAAGCCGTGCTCGAGCGGGGTTTGCAGACCGAGATGGCCGATCACCTCGGGTATGACAAGGGGGATCCGGCCGGGCGGGGCAGCCCGAACTCCCGCAACGGTGCCAGCGGTAAGACGATCTCGACCGAGGTCGGCGAGGTCGATCTGGAGGTGCCCCGCGAC…		+	57479	58951
p-MULT_1	ISSpwi2	IS256	YP_001260485	NC_009508.1	Sphingomonas_wittichii_RW1	23	1	0.0434783	221304	222527	TGATCAACCGCCCGGCCGCACACGGAAATCCTGACAGTCCC	GCCCATTATGCCCGGCCACACACGGAAATCCTGACAGTCCC	32	31	0.96875	8	CCATACCG	407				transposase, mutator type [Sphingomonas wittichii RW1] >gi|148503466|gb|ABQ71718.1| transposase, mutator type [Sphingomonas wittichii RW1]	Bacteria, Proteobacteria, Alphaproteobacteria, Sphingomonadales, Sphingomonadaceae, Sphingomonas	1322	GGGACTGTCAGGATTTCCGTGTGTGGCCGGGCATAATGGGCAACAAGGAGTCCCACCATGTCACGACGCAAAGAACCTGCCATACCGAATGAGCTTCTCGATCAGCTTTTGGCGGGTGGCGCTGCCAGTGCCGCCTTCGAGCAGGGCGGTCTGCTCGATTCGCTGAAGAAGGCGCTGACAGAGCGTGTCCTGAATGCGGAGATGGATCACCACCTCGCTGGCGAAGACGGCGCCGGCAACATGCGCAACGGCTACGGTCGGAAGACGGTAATGACCGACACCGGCAAGTTGGCGATCGACGTGCCGCGCGATCGCCAGTCGAGCTTCGACCCGCAGTTGATCGCCAAGTATCAACGCCGCTTTCCCGGCTTCGACGACAAGATCGTGTCGATGTACGCG…		-	221263	222584
p-MULT_1	ISSpwi2_Iso	IS256	YP_004842395	NC_016000.1	Sphingobium_chungbukense	23	1	0.0434783	15835	17058	TGATCAACCGCCCGCCCGCACACGGAAATCCTGACACTCCC	ACCCATTATGCCCGCCCGCACACGGAAATCCTGACAGTCCC	32	31	0.96875	9	GCCATACCG	407				mutator type transposase [Sphingobium chungbukense] >gi|284931974|gb|ADC31791.1| ISSsp1 transposase [Sphingomonas sp. XLDN2-5] >gi|345452363|gb|AEN94403.1| mutator type transposase [Sphingobium chungbukense]	Bacteria, Proteobacteria, Alphaproteobacteria, Sphingomonadales, Sphingomonadaceae, Sphingobium	1323	GGGACTGTCAGGATTTCCGTGTGCGGGCGGGCATAATGGGTAAAAAGGGAGTCCCACTATGTCTCGACGCAAAGAGCCTGCCATACCGAATGAGCTTCTCGATCAGCTTTTGGCGGGCGGCGCTGCCAGTGCCGCCTTCGAGCAGGGCGGTCTGCTCGATTCGCTGAAGAAGGCGCTGACAGAGCGTGCCCTGAATGCGGAGATGGATCACCACCTCGCTGGCGAAGACGGCGCCGGCAACATGCGCAACGGCTACGGTCGGAAGACGGTAATGACCGACACCGGCAAGTTGGCGATCGACGTACCGCGCGATCGCCAGTCGAGCTTCGACCCGCAGTTGATCGCCAAGTATCAACGCCGCTTTCCCGGCTTCGACGACAAGATCGTGTCGATGTACGC…		+	15777	17099
p-MULT_1	ISTdr1	IS256	ZP_08825730	NZ_AFWT01000075.1	Thiorhodococcus_drewsii_AZ1	24	0	0	3712	4965	GCCGCCTGATGGAGGCCATACACCAGATTTGACATTAACTC	ATCCCTTCTCTGAGTCTGTACACCAGAAATCACAATAACTC	30	23	0.766667	0		417				transposase mutator type [Thiorhodococcus drewsii AZ1] >gi|343916809|gb|EGV27643.1| transposase mutator type [Thiorhodococcus drewsii AZ1]	Bacteria, Proteobacteria, Gammaproteobacteria, Chromatiales, Chromatiaceae, Thiorhodococcus	1384	GAGTTATTGTGATTTCTGGTGTACAGACTCAGAGAAGGGATGGCGTATCCTGCCGACTGATCACGACCAAGATCACAGACGACAGAGGTGGATACGCCATGACCGAGTCTACGCTTGAAGGTCTTTCACAACCAGAGATCGAGGAGCACGACCCGCTGCATGCGTTGCTCAGGAAAGGGGCGCGCGAACTCATCGCTCAGGCCGTCGAGGTGGAGTTGGCGAGCTTTTTGGCCGGGTATGCCGATCAACGCCTTGAGGATGGGCGCCGAGCGGTGGTGCGCAACGGCTACCTGCCCGAACGGACGGTGCAGACGGGCCTGGGAGACGTGGCGGTGAAGGTGCCGAAGGTCCGTGACCGCCGTGGTGGTGGAGCGGTCTTCCACTCGAGCCTGCTGCCGC…		-	3680	5063
p-MULT_1	ISTdr1_Iso	IS256	ZP_08825481	NZ_AFWT01000054.1	Thiorhodococcus_drewsii_AZ1	24	0	0	904	2157	GCCGCCTGATGGAGGCCATACACCAGATTTGACATTAACTC	TCCCTCCTCGGGCTCCTGTACACCAGAAATCACAATAACTC	23	19	0.826087	0		417				transposase mutator type [Thiorhodococcus drewsii AZ1] >gi|343917058|gb|EGV27871.1| transposase mutator type [Thiorhodococcus drewsii AZ1]	Bacteria, Proteobacteria, Gammaproteobacteria, Chromatiales, Chromatiaceae, Thiorhodococcus	1385	GAGTTATTGTGATTTCTGGTGTACAGGAGCCCGAGGAGGGATGGCGTATCCTGTCGACTGGTCACGACCAAGATCACAGACGACAGAGGTGGATACGCCATGGCCGAGTCTACGCTTGAAGTTCTTTCACAACCAGAGATCGAGGAGCACGACCCGCTGCATGCGTTGCTCAGGAAAGGGGCGCGCGAACTCATCGCTCAGGCCGTCGAGGCGGAGTTGGCGAGCTTTCTGGCCGGGTATGCCGATCAGCGCCTTGAGGATGGGCGCCGAGCGGTGGTCCGCAACGGCTACCTGCCCGAACGGACGGTGCAGACGGGCCTGGGAGACGTGGCGGTGAAGGTGCCGAAGGTCCGTGACCGCCGTGGTGGTGGAGCGGTCTTCCACTCGAGCCTGCTGCCG…		+	805	2189
p-MULT_1	ISTdr1_Iso	IS256	ZP_08825722	NZ_AFWT01000074.1	Thiorhodococcus_drewsii_AZ1	24	0	0	3135	4388	CCGCCTGATGAGGGGCCATACACCAGATTTGACATTAACTC	TCCCTCCTCGGGCTCCTGTACACCAGAAATCACAATAACTC	23	19	0.826087	0		417				transposase mutator type [Thiorhodococcus drewsii AZ1] >gi|343916815|gb|EGV27648.1| transposase mutator type [Thiorhodococcus drewsii AZ1]	Bacteria, Proteobacteria, Gammaproteobacteria, Chromatiales, Chromatiaceae, Thiorhodococcus	1386	GAGTTATTGTGATTTCTGGTGTACAGGAGCCCGAGGAGGGATGGCGTATCCTGCCGACTGGTCACGACCAAGATCACAGACGACAGAGGTGGATACGCCATGACCGAGTCTACGCTTGAAGTTCTTTCACAACCAGAAATCGAGGGGCACGACCCGCTGCATGCGTTGCTCAGGAAGGGGGCGCGCGAGCTCATCGCTCAGGCCGTCGAGGCGGAGTTGGCGAGCTTTCTGGCCGGGCATGCCGATCAGCGACTTGAGGATGGGCGCCGAGCGGTGGTCCGCAACGGCTACCTGCCCGAACGGACGGTGCAGACGGGCCTGGGAGACGTCGCGGTGAAGGTGCCGAAGGTCCGTGACCGCAGTGGTAGTGGAGCGATCTTCCACTCGAGCCTGCTGCCG…		+	3036	4421
p-MULT_1	ISTdr1_Iso	IS256	ZP_08825315	NZ_AFWT01000048.1	Thiorhodococcus_drewsii_AZ1	24	0	0	1482	2678	CCGCCTGATGAGGGGCCATACACCAGATTTGACATTAAGTC	TCCCTCCTCGGGCTCCTGTACACCAGAAATCACAATAACTC	23	18	0.782609	0		398				transposase mutator type [Thiorhodococcus drewsii AZ1] >gi|343917226|gb|EGV28033.1| transposase mutator type [Thiorhodococcus drewsii AZ1]	Bacteria, Proteobacteria, Gammaproteobacteria, Chromatiales, Chromatiaceae, Thiorhodococcus	1387	GAGTTATTGTGATTTCTGGTGTACAGGAGCCCGAGGAGGGATGGCGTATCCTGTCGACTGGTCACGACCAAGATCACAGACGACAGAGGTGGATACGCCATGACCGAGTCTACGCTTGAAGTTCTTTCACAACCAGAAATCGAGGGGCACGACCCGCTGCATGCGTTGCTCAGGAAGGGGGCGCGCGAGCTCATCGCTCAGGCCGTCGAGGCGGAGTTGGCCAGCTTTCTGGCCGGGTATGCCGACCAGCGCCTGGAGAATGGGCGTCGAGCGGTGGTCCGCAACGGTTACCTGCCCGAACGGACGGTGCAGACGGGCCTGGGAGACGTCGCGGTGAAGGTGCCGAAGGTCCGTGACCGTCGTGGTGGTGGAGCGGTCTTCCACTCGAGCCTGCTGCCG…		-	1391	2777
p-MULT_1	ISTwi1	IS256	YP_004821020	NC_015958.1	Thermoanaerobacter_wiegelii_Rt8.B1	63	4	0.0634921	2438693	2439910	GGATATAATTAATCTAAATACACAAAATATTTTTCACTCCC	AGAGGTTTTTAATCAGTTTACACAAAATTTTTTACAGTCTC	33	25	0.757576	0		405				transposase mutator type [Thermoanaerobacter wiegelii Rt8.B1] >gi|344034010|gb|AEM79736.1| transposase mutator type [Thermoanaerobacter wiegelii Rt8.B1]	Bacteria, Firmicutes, Clostridia, Thermoanaerobacterales, Thermoanaerobacteraceae, Thermoanaerobacter	1545	GAGACTGTAAAAAATTTTGTGTAAACTGATTAAAAACCTCTTTCTTGGTAAGAATTAGAATATATACAAAACCAAGAAGGAGGTTTTAAAAATGTCACTATTGACAAAAGAGCAATTAAGAAATTTCATTAGTGAAAACAATATTCAATCTGTTCCAGACCTTTATACATCATTAAAAAATCTCTTTAAAAATACTATTCAAGAAATGCTTGAAGCAGAACTTTCAGCAGAACTTGGCTATGAAAGATATGACAAGAAAGACAAAGATACTCAAAATTCAAGAAATGGCTATACTCAAAAGACAGTAAAAACGCAATTTGGTGAGATGGGAATTGATATTCCAAGAGACAGACAAGGAGAATTTGAACCCAAAATAGTTCCAAAATACAAAAGAGACAT…		-	2438457	2440001
p-MULT_1	ISTwi1_Iso	IS256	YP_004186977	NC_014964.1	Thermoanaerobacter_brockii_subsp._finnii_Ako-1	63	4	0.0634921	2083309	2084526	GGATAAAATTAATCTAAATACACAAAATATTTTTCACTCCC	AGAGGTTTTTAATCAGTTTACACAAAATTTTTTACAGTCTC	33	25	0.757576	8	GGAGACTG	405				transposase mutator type [Thermoanaerobacter brockii subsp. finnii Ako-1] >gi|319929909|gb|ADV80594.1| transposase mutator type [Thermoanaerobacter brockii subsp. finnii Ako-1]	Bacteria, Firmicutes, Clostridia, Thermoanaerobacterales, Thermoanaerobacteraceae, Thermoanaerobacter	1546	GAGACTGTAAAAAATTTTGTGTAAACTGATTAAAAACCTCTTTCTTGGTAAGAATTAGAATATATACAAAACCAAGAAGGAGGTTTTAAAAATGTCACTATTGACAAAAGAACAATTAAGAAATTTCATTAGTGAAAACAATATTCAATCTATTCCAGACCTTTATACATCATTAAAAAACCTTTTTAAAGATACTATTCAAGAAATGCTTGAAGCAGAACTTTCAACAGAACTTGGCTACGAAAGATATGACAAAAAAGACAAAGATACTCAAAATTCAAGAAATGGCTATACTCAAAAGACGGTAAAAACTCAATTTGGTGAGATGGAAATTGATATTCCAAGAGACAGACAAGGAGAATTTGAACCTAAAATAGTTCCAAAATACAAAAGAGACAT…		+	2083218	2084763
p-MULT_1	ISTwi1_Iso	IS256	YP_001664274	NC_010321.1	Thermoanaerobacter_pseudethanolicus_ATCC_33223	63	4	0.0634921	305948	307165	GGATAAAATTAATCTAAATACACAAAATATTTTTCACTCCC	AGAGGTTTTTAATCAGTTTACACAAAATTTTTTACAGTCTC	33	25	0.757576	8	CGAGACTG	405				transposase, mutator type [Thermoanaerobacter pseudethanolicus ATCC 33223] >gi|167038415|ref|YP_001665993.1| transposase, mutator type [Thermoanaerobacter pseudethanolicus ATCC 33223] >gi|320115122|ref|YP_004185281.1| transposase mutator type [Thermoanaer	Bacteria, Firmicutes, Clostridia, Thermoanaerobacterales, Thermoanaerobacteraceae, Thermoanaerobacter	1546	GAGACTGTAAAAAATTTTGTGTAAACTGATTAAAAACCTCTTTCTTGGTAAGAATTAGAATATATACAAAACCAAGAAGGAGGTTTTAAAAATGTCACTATTGACAAAAGAACAATTAAGAAATTTCATTAGTGAAAACAATATTCAATCTATTCCAGACCTTTATACATCATTAAAAAACCTTTTTAAAGATACTATTCAAGAAATGCTTGAAGCAGAACTTTCAACAGAACTTGGCTACGAAAGATATGACAAAAAAGACAAAGATACTCAAAATTCAAGAAATGGCTATACTCAAAAGACGGTAAAAACTCAATTTGGTGAGATGGAAATTGATATTCCAAGAGACAGACAAGGAGAATTTGAACCTAAAATAGTTCCAAAATACAAAAGAGACAT…		-	305711	307256
p-MULT_1	ISWch1	IS256	CCB91292	FR872652.1	Waddlia_chondrophila_2032/99	54	8	0.148148	43079	44332	GTGCGCTTAAGGATTCCAAACACAACATTTGAAAATATCTC	TACGCTCTTTTTATCTCAAACACAACTTTTGATCATATCTC	29	24	0.827586	0		417				transposase for insertion sequence element IS6120 [Waddlia chondrophila 2032/99]	Bacteria, Chlamydiae, Chlamydiales, Waddliaceae, Waddlia	1399	GAGATATGATCAAAAGTTGTGTTTGAGATAAAAAGAGCGTACCCTATGAAATTTTAGAATCAAAAAAAATTATAGGAGATACGCTCATGAAGAATGATGTCATTTCTTTGGATAAATTTCACGCAACAAGTGAAATGAACAGCTTGCTGGAACAAACTTTGAGGGAAGGAGCTCGCCTGTTGCTTCAACAGGCTATTGAAAATGAAGTCAATGAATACCTGGAATCGATGAAAAGCAGGAGGGATTTCGAGGGAAGAAAACAATTTGTCCGCAACGGCTACCTCCCTGAAAGAGAAGTACAAACAGGAATCGGACCGATATCAGTGAAGCAACCTAGAATTCGAAACAGAGAAGAGAGCTCTGAAGGGTACTCAAGCGCAATTCTTCCAAAATATTTGA…		-	43020	44418
p-MULT_1	ISWch2	IS256	YP_003708860	NC_014225.1	Waddlia_chondrophila_WSU_86-1044	56	7	0.125	532058	533308	GTGCGCTTAAGGATTCCAAACACAACATTTGAAAATATCTC	TACGCTCTTTTTATCTCAAACACAACTTTTGATCATATCTC	29	24	0.827586	0		416				transposase [Waddlia chondrophila WSU 86-1044] >gi|297376023|gb|ADI37853.1| transposase [Waddlia chondrophila WSU 86-1044]	Bacteria, Chlamydiae, Chlamydiales, Waddliaceae, Waddlia	1399	GAGATATGATCAAAAGTTGTGTTTGAGATAAAAAGAGCGTACCCTATGAAATTTTGAAACAAAAAATAAATTTTATAGGAGATACGCTCATGAAAGATGATGTCATTTTTTTGGATAAATTTCACGCAACAAGTGAAATGAAGAGTTTTCTGGAACAAACTTTGAGGGAGGGAGCTCGCTTTCTGCTTCAACAGGCTGTTGAAAATGAAGTCAATGAATACCTTGAATCGATGAGTAGCAGAACGAACTCCGAAGGAAGAAAACAATTTGTGCGCAACGGTTACCTGCCTGAAAGAGAAGTGCAAACAGGAATTGGGCCAATAGCTGTGAAACAACCTCGAGTACGCGATAAGAACGGCTTTACAAAGTACTCAAGCGCAATTCTTCCAAAATATTTGA…		+	531969	533367
p-MULT_1			YP_001319448	NC_009633.1	Alkaliphilus_metalliredigens_QYMF				1696257	1697477								406				transposase, mutator type [Alkaliphilus metalliredigens QYMF] >gi|149949261|gb|ABR47789.1| transposase, mutator type [Alkaliphilus metalliredigens QYMF]	Bacteria, Firmicutes, Clostridia, Clostridiales, Clostridiaceae, Alkaliphilus	-
p-MULT_1			YP_001514152	NC_009922.1	Alkaliphilus_oremlandii_OhILAs				2846701	2847918								405				transposase mutator type [Alkaliphilus oremlandii OhILAs] >gi|158141844|gb|ABW20156.1| transposase mutator type [Alkaliphilus oremlandii OhILAs]	Bacteria, Firmicutes, Clostridia, Clostridiales, Clostridiaceae, Alkaliphilus	-
p-MULT_1			YP_004483597	NC_015561.1	Amycolicicoccus_subflavus_DQS3-9A1				77729	78991								420				transposase, Mutator family [Amycolicicoccus subflavus DQS3-9A1] >gi|333484577|gb|AEF43135.1| Transposase, Mutator family [Amycolicicoccus subflavus DQS3-9A1]	Bacteria, Actinobacteria, Actinobacteridae, Actinomycetales, Corynebacterineae, Mycobacteriaceae, Amycolicicoccus	-
p-MULT_1			YP_003918110	NC_014550.1	Arthrobacter_arilaitensis_Re117				3290347	3291735								462				transposase of ISAar6, IS256 family [Arthrobacter arilaitensis Re117] >gi|307746167|emb|CBT77139.1| transposase of ISAar6, IS256 family [Arthrobacter arilaitensis Re117]	Bacteria, Actinobacteria, Actinobacteridae, Actinomycetales, Micrococcineae, Micrococcaceae, Arthrobacter	-
p-MULT_1			ZP_07318916	NZ_AEDQ01000002.1	Atopobium_vaginae_PB189-T1-4				110	1234								375				transposase, Mutator family [Atopobium vaginae PB189-T1-4] >gi|302481686|gb|EFL44746.1| transposase, Mutator family [Atopobium vaginae PB189-T1-4]	Bacteria, Actinobacteria, Coriobacteridae, Coriobacteriales, Coriobacterineae, Coriobacteriaceae, Atopobium	-
p-MULT_1			ZP_10743132	NZ_AKKB01000141.1	Brevibacillus_sp._CF112				183	1400								405				transposase [Brevibacillus sp. CF112] >gi|398047263|gb|EJL39816.1| transposase [Brevibacillus sp. CF112]	Bacteria, Firmicutes, Bacillales, Paenibacillaceae, Brevibacillus	-
p-MULT_1			AAF09242	AF195203.1	Brevibacterium_linens				119	1393								424				transposase [Brevibacterium linens]	Bacteria, Actinobacteria, Actinobacteridae, Actinomycetales, Micrococcineae, Brevibacteriaceae, Brevibacterium	-
p-MULT_1			ZP_06806808	NZ_ADNU01000083.1	Brevibacterium_mcbrellneri_ATCC_49030				3039	4388								449				mutator family transposase [Brevibacterium mcbrellneri ATCC 49030] >gi|294970495|gb|EFG46422.1| mutator family transposase [Brevibacterium mcbrellneri ATCC 49030]	Bacteria, Actinobacteria, Actinobacteridae, Actinomycetales, Micrococcineae, Brevibacteriaceae, Brevibacterium	-
p-MULT_1			ZP_10507380	NZ_CAKP01000143.1	Caloramator_australicus_RC3				494	1714								406				putative transposase [Caloramator australicus RC3] >gi|397160369|emb|CCJ34717.1| putative transposase [Caloramator australicus RC3]	Bacteria, Firmicutes, Clostridia, Clostridiales, Clostridiaceae, Caloramator	-
p-MULT_1			ZP_06348018	NZ_ACFX02000052.1	Clostridium_sp._M62/1				21617	22813								398				transposase, Mutator family [Clostridium sp. M62/1] >gi|291073403|gb|EFE10767.1| transposase, Mutator family [Clostridium sp. M62/1]	Bacteria, Firmicutes, Clostridia, Clostridiales, Clostridiaceae, Clostridium	-
p-MULT_1			ZP_08092926	NZ_ADLQ01000127.1	Clostridium_symbiosum_WAL-14163				93	1307								404				transposase [Clostridium symbiosum WAL-14163] >gi|323695164|ref|ZP_08109298.1| transposase [Clostridium symbiosum WAL-14673] >gi|323399030|gb|EGA91453.1| transposase [Clostridium symbiosum WAL-14163] >gi|323500782|gb|EGB16710.1| transposase [Clostridium s	Bacteria, Firmicutes, Clostridia, Clostridiales, Clostridiaceae, Clostridium	-
p-MULT_1			ZP_01771340	NZ_AAVN02000001.1	Collinsella_aerofaciens_ATCC_25986				315247	316527								426				Hypothetical protein COLAER_00319 [Collinsella aerofaciens ATCC 25986] >gi|133776827|gb|EBA40647.1| transposase, Mutator family [Collinsella aerofaciens ATCC 25986]	Bacteria, Actinobacteria, Coriobacteridae, Coriobacteriales, Coriobacterineae, Coriobacteriaceae, Collinsella	-
p-MULT_1			ZP_09098977	NZ_AGJQ01000001.1	Desulfotomaculum_gibsoniae_DSM_7213				88305	89522								405				transposase mutator type [Desulfotomaculum gibsoniae DSM 7213] >gi|357041225|ref|ZP_09103004.1| transposase mutator type [Desulfotomaculum gibsoniae DSM 7213] >gi|357041339|ref|ZP_09103116.1| transposase mutator type [Desulfotomaculum gibsoniae DSM 7213]	Bacteria, Firmicutes, Clostridia, Clostridiales, Peptococcaceae, Desulfotomaculum	-
p-MULT_1			YP_001113174	NC_009253.1	Desulfotomaculum_reducens_MI-1				2002217	2003428								403				transposase, mutator type [Desulfotomaculum reducens MI-1] >gi|134052378|gb|ABO50349.1| transposase, mutator type [Desulfotomaculum reducens MI-1]	Bacteria, Firmicutes, Clostridia, Clostridiales, Peptococcaceae, Desulfotomaculum	-
p-MULT_1			YP_004281304	NC_015185.1	Desulfurobacterium_thermolithotrophum_DSM_11699				604073	605206								377				transposase mutator type [Desulfurobacterium thermolithotrophum DSM 11699] >gi|325065238|gb|ADY73245.1| transposase mutator type [Desulfurobacterium thermolithotrophum DSM 11699]	Bacteria, Aquificae, Aquificales, Desulfurobacteriaceae, Desulfurobacterium	-
p-MULT_1			ZP_05426180	NZ_GG692851.1	Enterococcus_faecalis_T2				844232	845473								413				transposase [Enterococcus faecalis T2] >gi|255968466|gb|EET99088.1| transposase [Enterococcus faecalis T2]	Bacteria, Firmicutes, Lactobacillales, Enterococcaceae, Enterococcus	-
p-MULT_1			ZP_04434284	NZ_ACGM01000017.1	Enterococcus_faecalis_TX1322				1207	2499								430				transposase [Enterococcus faecalis TX1322] >gi|256853379|ref|ZP_05558749.1| transposase [Enterococcus faecalis T8] >gi|307291729|ref|ZP_07571601.1| transposase, Mutator family [Enterococcus faecalis TX0411] >gi|229309299|gb|EEN75286.1| transposase [Entero	Bacteria, Firmicutes, Lactobacillales, Enterococcaceae, Enterococcus	-
p-MULT_1			ZP_07556846	NZ_AEBW01000046.1	Enterococcus_faecalis_TX2134				16419	17711								430				transposase, Mutator family [Enterococcus faecalis TX2134] >gi|306507582|gb|EFM76712.1| transposase, Mutator family [Enterococcus faecalis TX2134]	Bacteria, Firmicutes, Lactobacillales, Enterococcaceae, Enterococcus	-
p-MULT_1			NP_815545	NC_004668.1	Enterococcus_faecalis_V583				1800063	1801355								430				IS256 family transposase [Enterococcus faecalis V583] >gi|227519042|ref|ZP_03949091.1| transposase [Enterococcus faecalis TX0104] >gi|227553665|ref|ZP_03983714.1| transposase [Enterococcus faecalis HH22] >gi|256619321|ref|ZP_05476167.1| transposase [Enter	Bacteria, Firmicutes, Lactobacillales, Enterococcaceae, Enterococcus	-
p-MULT_1			ADO67005	HM565228.1	Enterococcus_faecium				339	1682								447				transposase [Enterococcus faecium]	Bacteria, Firmicutes, Lactobacillales, Enterococcaceae, Enterococcus	-
p-MULT_1			ZP_05660353	NZ_GG692617.1	Enterococcus_faecium_1,230,933				74268	75560								430				transposase [Enterococcus faecium 1,230,933] >gi|257883547|ref|ZP_05663200.1| transposase [Enterococcus faecium 1,231,502] >gi|257894760|ref|ZP_05674413.1| transposase [Enterococcus faecium 1,231,408] >gi|294619779|ref|ZP_06699179.1| transposase, mutator	Bacteria, Firmicutes, Lactobacillales, Enterococcaceae, Enterococcus	-
p-MULT_1			ZP_05569967	NZ_AABC05000008.1	Ferroplasma_acidarmanus_fer1				1652	2812								386				transposase mutator type [Ferroplasma acidarmanus fer1]	Archaea, Euryarchaeota, Thermoplasmata, Thermoplasmatales, Ferroplasmaceae, Ferroplasma	-
p-MULT_1			ZP_05570207	NZ_AABC05000008.1	Ferroplasma_acidarmanus_fer1				225285	226344								353				transposase mutator type [Ferroplasma acidarmanus fer1]	Archaea, Euryarchaeota, Thermoplasmata, Thermoplasmatales, Ferroplasmaceae, Ferroplasma	-
p-MULT_1			ZP_09210885	NZ_BAEE01000024.1	Gordonia_araii_NBRC_100433				56	1420								454				putative transposase [Gordonia araii NBRC 100433] >gi|358245158|dbj|GAB08954.1| putative transposase [Gordonia araii NBRC 100433]	Bacteria, Actinobacteria, Actinobacteridae, Actinomycetales, Corynebacterineae, Gordoniaceae, Gordonia	-
p-MULT_1			ZP_09791177	NZ_BAFB01000208.1	Gordonia_otitidis_NBRC_100426				109	1389								426				putative transposase [Gordonia otitidis NBRC 100426] >gi|377521098|dbj|GAB36342.1| putative transposase [Gordonia otitidis NBRC 100426]	Bacteria, Actinobacteria, Actinobacteridae, Actinomycetales, Corynebacterineae, Gordoniaceae, Gordonia	-
p-MULT_1			ZP_09791943	NZ_BAFB01000262.1	Gordonia_otitidis_NBRC_100426				1	1352								449				putative transposase, partial [Gordonia otitidis NBRC 100426] >gi|377520278|dbj|GAB37108.1| putative transposase, partial [Gordonia otitidis NBRC 100426]	Bacteria, Actinobacteria, Actinobacteridae, Actinomycetales, Corynebacterineae, Gordoniaceae, Gordonia	-
p-MULT_1			ZP_09268776	NZ_BAEI01000010.1	Gordonia_polyisoprenivorans_NBRC_16320				83336	84613								425				putative transposase [Gordonia polyisoprenivorans NBRC 16320] >gi|359317750|dbj|GAB21609.1| putative transposase [Gordonia polyisoprenivorans NBRC 16320]	Bacteria, Actinobacteria, Actinobacteridae, Actinomycetales, Corynebacterineae, Gordoniaceae, Gordonia	-
p-MULT_1			ZP_09793067	NZ_BAFC01000035.1	Gordonia_sputi_NBRC_100414				111	1391								426				putative transposase [Gordonia sputi NBRC 100414] >gi|377529075|dbj|GAB38232.1| putative transposase [Gordonia sputi NBRC 100414]	Bacteria, Actinobacteria, Actinobacteridae, Actinomycetales, Corynebacterineae, Gordoniaceae, Gordonia	-
p-MULT_1			ZP_11016915	NZ_ALWO01000064.1	Indibacter_alkaliphilus_LW1				66	1280								404				putative transposase [Indibacter alkaliphilus LW1] >gi|403762245|gb|EJZ23382.1| putative transposase [Indibacter alkaliphilus LW1]	Bacteria, Bacteroidetes, Cytophagia, Cytophagales, Cyclobacteriaceae	-
p-MULT_1			YP_002939832	NC_012785.1	Kosmotoga_olearia_TBF_19.5.1				116341	117465								374				transposase mutator type [Kosmotoga olearia TBF 19.5.1] >gi|239505341|gb|ACR78828.1| transposase mutator type [Kosmotoga olearia TBF 19.5.1]	Bacteria, Thermotogae, Thermotogales, Thermotogaceae, Kosmotoga	-
p-MULT_1			YP_002940843	NC_012785.1	Kosmotoga_olearia_TBF_19.5.1				1203329	1204402								357				transposase mutator type [Kosmotoga olearia TBF 19.5.1] >gi|239506352|gb|ACR79839.1| transposase mutator type [Kosmotoga olearia TBF 19.5.1]	Bacteria, Thermotogae, Thermotogales, Thermotogaceae, Kosmotoga	-
p-MULT_1			YP_003147928	NC_013169.1	Kytococcus_sedentarius_DSM_20547				71691	72971								426				transposase [Kytococcus sedentarius DSM 20547] >gi|256824506|ref|YP_003148466.1| transposase [Kytococcus sedentarius DSM 20547] >gi|256687361|gb|ACV05163.1| transposase [Kytococcus sedentarius DSM 20547] >gi|256687899|gb|ACV05701.1| transposase [Kytococcu	Bacteria, Actinobacteria, Actinobacteridae, Actinomycetales, Micrococcineae, Dermacoccaceae, Kytococcus	-
p-MULT_1			EGD26349	AEXU01000155.1	Lactobacillus_delbrueckii_subsp._lactis_DSM_20072				42	1061								340				mutator family transposase [Lactobacillus delbrueckii subsp. lactis DSM 20072]	Bacteria, Firmicutes, Lactobacillales, Lactobacillaceae, Lactobacillus	-
p-MULT_1			YP_004832074	NC_015975.1	Lactobacillus_ruminis_ATCC_27782				903961	905088								375				transposase [Lactobacillus ruminis ATCC 27782] >gi|345284285|gb|AEN78138.1| Transposase [Lactobacillus ruminis ATCC 27782]	Bacteria, Firmicutes, Lactobacillales, Lactobacillaceae, Lactobacillus	-
p-MULT_1			YP_866458	NC_008576.1	Magnetococcus_marinus_MC-1				3260331	3261536								401				transposase, mutator type [Magnetococcus marinus MC-1] >gi|117609597|gb|ABK45052.1| transposase, mutator type [Magnetococcus marinus MC-1]	Bacteria, Proteobacteria, Alphaproteobacteria, Magnetococcales, Magnetococcaceae, Magnetococcus	-
p-MULT_1			YP_004382749	NC_015416.1	Methanosaeta_concilii_GP6				4211	5338								375				transposase, Mutator family [Methanosaeta concilii GP6] >gi|328927129|gb|AEB66931.1| transposase, Mutator family [Methanosaeta concilii GP6]	Archaea, Euryarchaeota, Methanomicrobia, Methanosarcinales, Methanosaetaceae, Methanosaeta	-
p-MULT_1			YP_004383248	NC_015416.1	Methanosaeta_concilii_GP6				530904	531998								364				transposase, Mutator family [Methanosaeta concilii GP6] >gi|328927628|gb|AEB67430.1| transposase, Mutator family [Methanosaeta concilii GP6]	Archaea, Euryarchaeota, Methanomicrobia, Methanosarcinales, Methanosaetaceae, Methanosaeta	-
p-MULT_1			ZP_06247466	NZ_CABC01000128.1	Micrococcus_luteus_NCTC_2665				1	1297								432				transposase, mutator family protein [Micrococcus luteus NCTC 2665]	Bacteria, Actinobacteria, Actinobacteridae, Actinomycetales, Micrococcineae, Micrococcaceae, Micrococcus	-
p-MULT_1			ZP_10178442	NZ_JH660636.1	Microvirga_sp._WSM3557				33965	35233								422				transposase [Microvirga sp. WSM3557] >gi|388590361|gb|EIM30645.1| transposase [Microvirga sp. WSM3557]	Bacteria, Proteobacteria, Alphaproteobacteria, Rhizobiales, Methylobacteriaceae, Microvirga	-
p-MULT_1			ZP_07453288	NZ_AEET01000055.1	Mobiluncus_mulieris_ATCC_35239				39	1409								456				mutator family transposase [Mobiluncus mulieris ATCC 35239] >gi|304647635|gb|EFM44960.1| mutator family transposase [Mobiluncus mulieris ATCC 35239]	Bacteria, Actinobacteria, Actinobacteridae, Actinomycetales, Actinomycineae, Actinomycetaceae, Mobiluncus/Falcivibrio group, Mobiluncus	-
p-MULT_1			ZP_05051844	NZ_DS990574.1	Octadecabacter_antarcticus_307				1226611	1227834								407				transposase, Mutator family [Octadecabacter antarcticus 307] >gi|198253796|gb|EDY78110.1| transposase, Mutator family [Octadecabacter antarcticus 307]	Bacteria, Proteobacteria, Alphaproteobacteria, Rhodobacterales, Rhodobacteraceae, Octadecabacter	-
p-MULT_1			ZP_05054492	NZ_DS990575.1	Octadecabacter_antarcticus_307				637992	639083								363				transposase, Mutator family [Octadecabacter antarcticus 307] >gi|198251077|gb|EDY75392.1| transposase, Mutator family [Octadecabacter antarcticus 307]	Bacteria, Proteobacteria, Alphaproteobacteria, Rhodobacterales, Rhodobacteraceae, Octadecabacter	-
p-MULT_1			ZP_05063468	NZ_DS990628.1	Octadecabacter_arcticus_238				3043778	3044701								307				transposase, Mutator family [Octadecabacter arcticus 238] >gi|198264437|gb|EDY88707.1| transposase, Mutator family [Octadecabacter arcticus 238]	Bacteria, Proteobacteria, Alphaproteobacteria, Rhodobacterales, Rhodobacteraceae, Octadecabacter	-
p-MULT_1			ZP_05063888	NZ_DS990628.1	Octadecabacter_arcticus_238				3764899	3765729								276				transposase, Mutator family [Octadecabacter arcticus 238] >gi|198264857|gb|EDY89127.1| transposase, Mutator family [Octadecabacter arcticus 238]	Bacteria, Proteobacteria, Alphaproteobacteria, Rhodobacterales, Rhodobacteraceae, Octadecabacter	-
p-MULT_1			ZP_05065860	NZ_DS990628.1	Octadecabacter_arcticus_238				3335233	3336126								297				transposase, Mutator family [Octadecabacter arcticus 238] >gi|198266829|gb|EDY91099.1| transposase, Mutator family [Octadecabacter arcticus 238]	Bacteria, Proteobacteria, Alphaproteobacteria, Rhodobacterales, Rhodobacteraceae, Octadecabacter	-
p-MULT_1			ZP_05067686	NZ_DS990628.1	Octadecabacter_arcticus_238				1750914	1752035								373				transposase, Mutator family [Octadecabacter arcticus 238] >gi|198268655|gb|EDY92925.1| transposase, Mutator family [Octadecabacter arcticus 238]	Bacteria, Proteobacteria, Alphaproteobacteria, Rhodobacterales, Rhodobacteraceae, Octadecabacter	-
p-MULT_1			ZP_05067891	NZ_DS990628.1	Octadecabacter_arcticus_238				3666321	3667484								387				transposase, Mutator family [Octadecabacter arcticus 238] >gi|198268860|gb|EDY93130.1| transposase, Mutator family [Octadecabacter arcticus 238]	Bacteria, Proteobacteria, Alphaproteobacteria, Rhodobacterales, Rhodobacteraceae, Octadecabacter	-
p-MULT_1			YP_001211270	NC_009454.1	Pelotomaculum_thermopropionicum_SI				721509	722687								392				transposase and inactivated derivatives [Pelotomaculum thermopropionicum SI] >gi|146273152|dbj|BAF58901.1| transposase and inactivated derivatives [Pelotomaculum thermopropionicum SI]	Bacteria, Firmicutes, Clostridia, Clostridiales, Peptococcaceae, Pelotomaculum	-
p-MULT_1			ZP_01912812	NZ_ABCS01000140.1	Plesiocystis_pacifica_SIR-1				9676	10842								388				putative transposon transposase [Plesiocystis pacifica SIR-1] >gi|149814688|gb|EDM74264.1| putative transposon transposase [Plesiocystis pacifica SIR-1]	Bacteria, Proteobacteria, Deltaproteobacteria, Myxococcales, Nannocystineae, Nannocystaceae, Plesiocystis	-
p-MULT_1			ZP_08578483	NZ_GL945017.1	Prevotella_multisaccharivorax_DSM_17128				559863	561012								382				LOW QUALITY PROTEIN: transposase mutator type [Prevotella multisaccharivoraX DSM 17128] >gi|336067419|gb|EGN56053.1| LOW QUALITY PROTEIN: transposase mutator type [Prevotella multisaccharivoraX DSM 17128]	Bacteria, Bacteroidetes, Bacteroidia, Bacteroidales, Prevotellaceae, Prevotella	-
p-MULT_1			ZP_10825514	NZ_ALJQ01000012.1	Prevotella_sp._MSX73				7415	8620								401				transposase, mutator family [Prevotella sp. MSX73] >gi|402307124|ref|ZP_10826153.1| transposase, mutator family [Prevotella sp. MSX73] >gi|402307184|ref|ZP_10826211.1| transposase, mutator family [Prevotella sp. MSX73] >gi|400379024|gb|EJP31873.1| transpo	Bacteria, Bacteroidetes, Bacteroidia, Bacteroidales, Prevotellaceae, Prevotella	-
p-MULT_1			ZP_01742383	NZ_AAXZ01000003.1	Rhodobacteraceae_bacterium_HTCC2150				277534	278781								415				transposase [Rhodobacterales bacterium HTCC2150] >gi|126704405|gb|EBA03497.1| transposase [Rhodobacteraceae bacterium HTCC2150]	Bacteria, Proteobacteria, Alphaproteobacteria, Rhodobacterales, Rhodobacteraceae	-
p-MULT_1			ZP_01743534	NZ_AAXZ01000013.1	Rhodobacteraceae_bacterium_HTCC2150				5194	6441								415				transposase [Rhodobacterales bacterium HTCC2150] >gi|126702959|gb|EBA02061.1| transposase [Rhodobacterales bacterium HTCC2150]	Bacteria, Proteobacteria, Alphaproteobacteria, Rhodobacterales, Rhodobacteraceae	-
p-MULT_1			ZP_04388653	NZ_ACNO01000115.1	Rhodococcus_erythropolis_SK121				35	1309								424				transposase, Mutator family [Rhodococcus erythropolis SK121] >gi|229318193|gb|EEN84062.1| transposase, Mutator family [Rhodococcus erythropolis SK121]	Bacteria, Actinobacteria, Actinobacteridae, Actinomycetales, Corynebacterineae, Nocardiaceae, Rhodococcus	-
p-MULT_1			YP_001103861	NC_009142.1	Saccharopolyspora_erythraea_NRRL_2338				1782787	1784166								459				transposase [Saccharopolyspora erythraea NRRL 2338] >gi|133910823|emb|CAM00936.1| Transposase, mutator type [Saccharopolyspora erythraea NRRL 2338]	Bacteria, Actinobacteria, Actinobacteridae, Actinomycetales, Pseudonocardineae, Pseudonocardiaceae, Saccharopolyspora	-
p-MULT_1			EHK73263	AGVV01000193.1	Sinorhizobium_meliloti_CCNWSX0020				28	1243								404				TRm3 transposase, partial [Sinorhizobium meliloti CCNWSX0020]	Bacteria, Proteobacteria, Alphaproteobacteria, Rhizobiales, Rhizobiaceae, Sinorhizobium/Ensifer group, Sinorhizobium	-
p-MULT_1			ZP_06159597	NZ_ACUX02000005.1	Slackia_exigua_ATCC_700122				19140	20435								431				transposase, Mutator family [Slackia exigua ATCC 700122] >gi|269130693|gb|EEZ61769.1| transposase, Mutator family [Slackia exigua ATCC 700122]	Bacteria, Actinobacteria, Coriobacteridae, Coriobacteriales, Coriobacterineae, Coriobacteriaceae, Slackia	-
p-MULT_1			YP_003142672	NC_013165.1	Slackia_heliotrinireducens_DSM_20476				309190	310449								419				transposase [Slackia heliotrinireducens DSM 20476] >gi|257063025|ref|YP_003142697.1| transposase [Slackia heliotrinireducens DSM 20476] >gi|256790653|gb|ACV21323.1| transposase [Slackia heliotrinireducens DSM 20476] >gi|256790678|gb|ACV21348.1| transposas	Bacteria, Actinobacteria, Coriobacteridae, Coriobacteriales, Coriobacterineae, Coriobacteriaceae, Slackia	-
p-MULT_1			NP_821399	NC_003155.4	Streptomyces_avermitilis_MA-4680				263244	264521								425				IS6120-like transposase [Streptomyces avermitilis MA-4680] >gi|29603861|dbj|BAC67934.1| putative IS256 family IS666-like transposase [Streptomyces avermitilis MA-4680]	Bacteria, Actinobacteria, Actinobacteridae, Actinomycetales, Streptomycineae, Streptomycetaceae, Streptomyces	-
p-MULT_1			NP_639869	NC_003903.1	Streptomyces_coelicolor_A3(2)				258163	259413								416				transposon transposase [Streptomyces coelicolor A3(2)] >gi|13620745|emb|CAC36785.1| putative transposon transposase [Streptomyces coelicolor A3(2)]	Bacteria, Actinobacteria, Actinobacteridae, Actinomycetales, Streptomycineae, Streptomycetaceae, Streptomyces	-
p-MULT_1			ZP_04996644	NZ_DS570385.1	Streptomyces_sp._Mg1				234337	235629								430				transposase [Streptomyces sp. Mg1] >gi|194340189|gb|EDX21155.1| transposase [Streptomyces sp. Mg1]	Bacteria, Actinobacteria, Actinobacteridae, Actinomycetales, Streptomycineae, Streptomycetaceae, Streptomyces	-
p-MULT_1			YP_001358064	NC_009663.1	Sulfurovum_sp._NBC37-1				766696	767901								401				transposase [Sulfurovum sp. NBC37-1] >gi|152994023|ref|YP_001359744.1| transposase [Sulfurovum sp. NBC37-1] >gi|151424204|dbj|BAF71707.1| transposase [Sulfurovum sp. NBC37-1] >gi|151425884|dbj|BAF73387.1| transposase [Sulfurovum sp. NBC37-1]	Bacteria, Proteobacteria, Epsilonproteobacteria, Sulfurovum	-
p-MULT_1			YP_001359241	NC_009663.1	Sulfurovum_sp._NBC37-1				2003854	2005059								401				transposase [Sulfurovum sp. NBC37-1] >gi|151425381|dbj|BAF72884.1| transposase [Sulfurovum sp. NBC37-1]	Bacteria, Proteobacteria, Epsilonproteobacteria, Sulfurovum	-
p-MULT_1			ZP_09337755	NZ_ACWX01000023.1	Tannerella_sp._6_1_58FAA_CT1				83652	84869								405				hypothetical protein HMPREF1033_01101 [Tannerella sp. 6_1_58FAA_CT1] >gi|363648106|gb|EHL87291.1| hypothetical protein HMPREF1033_01101 [Tannerella sp. 6_1_58FAA_CT1]	Bacteria, Bacteroidetes, Bacteroidia, Bacteroidales, Porphyromonadaceae, Tannerella	-
p-MULT_1			AAR38452	AY458649.1	uncultured_marine_bacterium_582				124556	125803								415				transposase, IS256 family [uncultured marine bacterium 582]	Bacteria, environmental samples	-
p-MULT_1			AAL96208	AF482989.1	Xanthomonas_oryzae_pv._oryzae				89	1273								394				putative transposase [Xanthomonas oryzae pv. oryzae]	Bacteria, Proteobacteria, Gammaproteobacteria, Xanthomonadales, Xanthomonadaceae, Xanthomonas	-
p-MULT_2	ISDesp5	ISH6	CBX30819	FR695877.1	uncultured_Desulfobacterium_sp	7	1	0.142857	235526	236755	CTGGAGGGCATTATTCCAGGTCTCCTATTGACGACGCTACC	TTGCTATTTCATGCCCAAGGTCTCTCTTTTTCTACGCTACC	26	19	0.730769	8	AAAATCTT	409				hypothetical protein N47_E43310 [uncultured Desulfobacterium sp.]	Bacteria, Proteobacteria, Deltaproteobacteria, Desulfobacterales, Desulfobacteraceae, Desulfobacterium, environmental samples	1645	GGTAGCGTAGAAAAAGAGAGACCTTGGGCATGAAATAGCAAAAATTGCCCTCCCTTTTATGGTAATAATAGTTTTGACAAACTAACCATACACAAGGAGGCAATATGGGATTACCCCCACAGAGCAAAGGTATCACTATTGATTTTGATTGTCAATTTAAGGTGCATTTGCAAGACAGCCGGATTTCTACAATACTTGCGGCGTTTGCAGTGTTACTACCGCAATTATTGAAGGATTTTTTTCAGAAAGTGCTTGTTGGCTTTGGTGAATATGCGATGGCTCTCAAGAAAAAGCCTTTTGCCTGCAAGTGCGGCAATGATGCAGATTTCATATGGAAGACACGGCATGGAAAGAAAACAAAGATCCATGGCTTTTATCGCTGGCTGGAATTGCACCAGT…		+	235422	237066
p-MULT_2	ISDesp5_Iso	ISH6	CBX31177	FR695877.1	uncultured_Desulfobacterium_sp	7	1	0.142857	572562	573791	CTGGAGGGCATTATTCCAGGTCTCCTATTGACAACGCTACC	TTGCTATTTCATGCCCAAGGTCTCTCTTTTTCTACGCTACC	26	19	0.730769	0		409				hypothetical protein N47_E46890 [uncultured Desulfobacterium sp.]	Bacteria, Proteobacteria, Deltaproteobacteria, Desulfobacterales, Desulfobacteraceae, Desulfobacterium, environmental samples	1646	GGTAGCGTAGAAAAAGAGAGACCTTGGGCATGAAATAGCAAAAATTGCCCTCCCTTTTATGGTAATAATAGTTTTGACAAACTAACCATACACAAGGAGGGCAATATGGGATTACCCCCACAGAGCGAAGGTATCACTATTGATTTTGATTGTCAATTTAAGGTGCATTTGCAAGACAGCCGGATTTCTACAATACTTGCGGCGTTTGCAGTGTTACTACCGCAATTATTGAAGGATTTTTTTCAGAAAGTGCTTGTTGGCTTTGGTGAATATTCGATGGCTCTCAAGAAAAAACCTTTTGTCTGTAAATGCGGCAATGATGCAAATTTCATATGGAAGACGCGGCATGGAAAGAAAACGAAGATCCATGGCTTTTATCGCTGGCTGGAATTGCACCAG…		-	572251	573896
p-MULT_2	ISH31	ISH6	ZP_09027678	NZ_AGIR01000001.1	Halobacterium_sp._DL1	75	3	0.04	403479	404816	GAGTACCAGCGGCAAAGTCTAGACCGCTTTGCGACACGACC	GCCAGTTACTACTGAACTCTAGAGGACTTTGCGACACGACC	27	25	0.925926	8	AAAAACTT	445				transposase (ISH6) [Halobacterium sp. DL1] >gi|354612482|ref|ZP_09030433.1| transposase (ISH6) [Halobacterium sp. DL1] >gi|353191327|gb|EHB56835.1| transposase (ISH6) [Halobacterium sp. DL1] >gi|353194542|gb|EHB60044.1| transposase (ISH6) [Halobacterium s	Archaea, Euryarchaeota, Halobacteria, Halobacteriales, Halobacteriaceae, Halobacterium	1445	GGTCGTGTCGCAAAGTCCTCTAGAGTTCAGTAGTAACTGGCTCCCGTGAGGAACGGGTCGCCTCTGGTATCCACCCAAGAGGTGACCCATGCACGCCACAATCGACGTGCGGTTTGAACTGAGTATCGACGACAACAAAACGCTACCGCTCGCCACGCTTGCCGAGGCCGTCACTGACCAGAACCTCGAAGCAGTACTCCTTGAATCGCTGGTCGAGAGCCTCGACGCCGCCAGCGTCGAGGCGCTCTGTGGCGACAAACACGCCCACGGCAACGGTGACCAACGCTTCCAACGCGCCGGCACCGATACCCGCACAGCTGTCACAACCGCCGGGGAACACGAGTTCTCTCTCCACTACATCGAAGATACAGCCGCTGATAACGACGAATCCAGCTATTT…		+	403391	404835
p-MULT_2	ISH6	ISH6	NP_279987	NC_002607.1	Halobacterium_sp._NRC-1	72	3	0.0416667	811152	812492	GAGCACCAGAGGCAAACTCTAGACCGCTTTGCGACGCGACC	GCCAGTTGCTACTGAACTCTAGACCGCTTTGCGACACGACC	27	26	0.962963	8	AATTGTTT	446				hypothetical protein VNG1064H [Halobacterium sp. NRC-1] >gi|10580613|gb|AAG19467.1| hypothetical protein encoded by ISH6 [Halobacterium sp. NRC-1]	Archaea, Euryarchaeota, Halobacteria, Halobacteriales, Halobacteriaceae, Halobacterium	1448	GGTCGTGTCGCAAAGCGGTCTAGAGTTCAGTAGCAACTGGCTCCCGTGAGGAACGGGACGCCTCTGGTGTCCACCCAAGAGGTGTCCCATGCACGCCACAATCGACGTGCGGTTGACCGTTAGCATCGACGACGACAAAACGATACCGCTGGCCACGCTTGCCGAGTTCATCACTGACCAGAACGTTGAATCAGTTCTTCTCGAAGGACTCGTCGAGAGCCTCGACGCGGCTCGCGTCGAGGCGCTCTGTGGCGAGAAACACGCTCACGGCAATGGTGATCAGCGATTCCAACGCGCCGGTACCGACACCCGCACAGCCGTCACAACCGCCGGTGAACACGAATTCGACCTTCACTACGTCGAAGATACCGCCGCTGACCACGACGAATCCAGCTACTT…		-	811133	812580
p-MULT_2	ISH6_Iso	ISH6	NP_395832	NC_002608.1	Halobacterium_sp._NRC-1	72	3	0.0416667	270646	271986	GAGCACCAGAGGCAAACTCTAGACCGCTTTGCGACGCGACC	GCCAGTTGCTACTGAACTCTAGACCGCTTTGCGACACGACC	27	27	1	0		446				hypothetical protein VNG6341H [Halobacterium sp. NRC-1] >gi|169235891|ref|YP_001689091.1| transposase (ISH6) [Halobacterium salinarum R1] >gi|169237610|ref|YP_001690813.1| transposase (ISH6) [Halobacterium salinarum R1] >gi|169237779|ref|YP_001690982.1| t	Archaea, Euryarchaeota, Halobacteria, Halobacteriales, Halobacteriaceae, Halobacterium	1448	GGTCGTGTCGCAAAGCGGTCTAGAGTTCAGTAGCAACTGGCTCCCGTGAGGAACGGGACGCCTCTGGTGTCCACCCAAGAGGTGTCCCATGCACGCCACAATCGACGTGCGGTTGACCGTTAGCATCGACGACGACAAAACGATACCGCTGGCCACGCTTGCCGAGTTCATCACTGACCAGAACGTTGAATCAGTTCTTCTCGAAGGACTCGTCGAGAGCCTCGACGCGGCTCGCGTCGAGGCGCTCTGTGGCGAGAAACACGCTCACGGCAATGGTGATCAGCGATTCCAACGCGCCGGTACCGACACCCGCACAGCCGTCACAACCGCCGGTGAACACGAATTCGACCTTCACTACGTCGAAGATACCGCCGCTGACCACGACGAATCCAGCTACTT…		+	270558	272005
p-MULT_2	ISHla10	ISH6	YP_002566897	NC_012029.1	Halorubrum_lacusprofundi_ATCC_49239	79	3	0.0379747	2238850	2240187	GAGTACCAGCGGCAAAGTCTAGACCGCTTTGCAACACGACC	GTCAGTTACTACTGAACTCTAGAGGACTTTGCGACACGACC	27	24	0.888889	8	AAGTTCTT	445				transposase (ISH6) [Halorubrum lacusprofundi ATCC 49239] >gi|222453562|gb|ACM57827.1| transposase (ISH6) [Halorubrum lacusprofundi ATCC 49239]	Archaea, Euryarchaeota, Halobacteria, Halobacteriales, Halobacteriaceae, Halorubrum	1444	GGTCGTGTCGCAAAGTCCTCTAGAGTTCAGTAGTAACTGACTCCCGTGAAGGCGGGGTTGCCTCTGGTGTCCAAACCGAGGTACCCCATGCACGCCACAATCGACGTGCGGTTCGAACTGAGTATCGACGACGACAAAACGCTACCGCTCGCCACGCTTGCCGAGGCCGTCACTGACCAGAACCTCGAAGCAGTCCTTCTCGAATCGCTGGTCGAGAGCCTCGACGCCGCCAGCGTCGAGGCGCTCTGTGGTGAGAAACACGCACATGGCAACGGTGACCAGCGCTTCCAACGCGCCGGCACCGACACCCGCACAGCTGTCACAACTGCCGGAGAACACGAGTTCTCTCTCCACTACGTCGAAGATACAGCCGCTTCCCCAGACGAATCCAGCTACTTC…		+	2238763	2240206
p-MULT_2	ISHla10_Iso	ISH6	ZP_09030552	NZ_AGIR01000006.1	Halobacterium_sp._DL1	79	3	0.0379747	6316	7653	GAGTACCAGCGGCAAAGTCTAGACCGCTTTGCAACACGACC	GTCAGTTACTACTGAACTCTAGAGGACTTTGCGACACGACC	27	24	0.888889	0		445				transposase (ISH6) [Halobacterium sp. DL1] >gi|353189016|gb|EHB54530.1| transposase (ISH6) [Halobacterium sp. DL1]	Archaea, Euryarchaeota, Halobacteria, Halobacteriales, Halobacteriaceae, Halobacterium	1444	GGTCGTGTCGCAAAGTCCTCTAGAGTTCAGTAGTAACTGACTCCCGTGAAGGCGGGGTTGCCTCTGGTGTCCAAACCGAGGTACCCCATGCACGCCACAATCGACGTGCGGTTCGAACTGAGTATCGACGACGACAAAACGCTACCGCTCGCCACGCTTGCCGAGGCCGTCACTGACCAGAACCTCGAAGCAGTCCTTCTCGAATCGCTGGTCGAGAGCCTCGACGCCGCCAGCGTCGAGGCGCTCTGTGGTGAGAAACACGCACATGGCAACGGTGACCAGCGCTTCCAACGCGCCGGCACCGACACCCGCACAGCTGTCACAACTGCCGGAGAACACGAGTTCTCTCTCCACTACGTCGAAGATACAGCCGCTTCCCCAGACGAATCCAGCTACTTC…		-	6297	7740
p-MULT_2	ISHla10_Iso	ISH6	YP_002564241	NC_012028.1	Halorubrum_lacusprofundi_ATCC_49239	79	3	0.0379747	42942	44279	GAGTACCAGCGGCAAAGTCTAGACCGCTTTGCAACACGACC	GTCAGTTACTACTGAACTCTAGAGGACTTTGCGACACGACC	27	24	0.888889	8	AAAACGTT	445				transposase (ISH6) [Halorubrum lacusprofundi ATCC 49239] >gi|222475975|ref|YP_002564496.1| transposase (ISH6) [Halorubrum lacusprofundi ATCC 49239] >gi|222476111|ref|YP_002564632.1| transposase (ISH6) [Halorubrum lacusprofundi ATCC 49239] >gi|222481216|re	Archaea, Euryarchaeota, Halobacteria, Halobacteriales, Halobacteriaceae, Halorubrum	1444	GGTCGTGTCGCAAAGTCCTCTAGAGTTCAGTAGTAACTGACTCCCGTGAAGGCGGGGTTGCCTCTGGTGTCCAAACCGAGGTACCCCATGCACGCCACAATCGACGTGCGGTTCGAACTGAGTATCGACGACGACAAAACGCTACCGCTCGCCACGCTTGCCGAGGCCGTCACTGACCAGAACCTCGAAGCAGTCCTTCTCGAATCGCTGGTCGAGAGCCTCGACGCCGCCAGCGTCGAGGCGCTCTGTGGTGAGAAACACGCACATGGCAACGGTGACCAGCGCTTCCAACGCGCCGGCACCGACACCCGCACAGCTGTCACAACTGCCGGAGAACACGAGTTCTCTCTCCACTACGTCGAAGATACAGCCGCTTCCCCAGACGAATCCAGCTACTTC…		+	42855	44298
p-MULT_2	ISHma5	ISH6	YP_134188	NC_006393.1	Haloarcula_marismortui_ATCC_43049	41	0	0	49992	51332	GAGCACCAGAGGCAAACTCTAGACCGCTTTGCGACGCGATC	GCCAGCTGCTACTGAACTCTAGAGGGCTTTGCGACACGACC	27	23	0.851852	8	AAAATGTT	446				hypothetical protein pNG5063 [Haloarcula marismortui ATCC 43049] >gi|55229060|gb|AAV44482.1| unknown [Haloarcula marismortui ATCC 43049]	Archaea, Euryarchaeota, Halobacteria, Halobacteriales, Halobacteriaceae, Haloarcula	1449	GGTCGTGTCGCAAAGCCCTCTAGAGTTCAGTAGCAGCTGGCTCCCGTGAGGAACGGGTCGCCTCTGGTGTCCAACCTGAGAGGTGACCCATGCACGCCACAATCGACGTGCGGTTGACCGTTAGCATCGACGACGACAAAACGATACCGCTGGCCACGCTGGCTGAGTTCATCACTGACCAGAACGTCGAGTCAGTTCTTCTCGAAGGACTGGTCGAGAGCCTCGACGCGAGCCGCGTCGAGGCGCTCTGTGGCGAAAAACATGCCAACGGCAACGGTCAACAACGATTCCAACGAGCTGGAACCGATACCCGCACAGCTGTCACAGCCGCCGGTGAGCACGAGTTCTCTCTCCACTACGTCGAGGATACTGACGCTGACCACGACGAAACCAGCTACT…		+	49903	51351
p-MULT_2	ISHs1	ISH6	AAA98485	M38315.1	Halobacterium_salinarum	71	3	0.0422535	249	1430	GAGCACCAGAGGCAAACTCTAGACCGCTTTGCGACGCGACC	AGCCAGTTGCTACTGAACTCTAGACCGCTTTGCGTTACGACC	27	26	0.962963	0		393				ORF1 [Halobacterium salinarum]	Archaea, Euryarchaeota, Halobacteria, Halobacteriales, Halobacteriaceae, Halobacterium	1449	GGTCGTAACGCAAAGCGGTCTAGAGTTCAGTAGCAACTGGCTCCCGTGAGGAACGGGACGCCTCTGGTGTCCACCCAAGAGGTGTCCCATGCACGCCACAATCGACGTGCGGTTGACCGTTAGCATCGACGACGACAAAACGATACCGCTGGCCACGCTTGCCGAGTTCATCACTGACCAGAACGTTGAATCAGTTCTTCTCGAAGGACTCGTCGAGAGCCTCGACGCGGCTCGCGTCGAGGCGCTCTGTGGCGAGAAACACGCTCACGGCAATGGTGATCAGCGATTCCAACGCGCCGGTACCGACACCCGCACAGCCGTCACAACCGCCGGTGAACACGAATTCGACCTTCACTTACGTCGAAGATACCGCCGCTGACCACGACGAATCCAGCTACT…		+	1	1450
p-MULT_2	ISNph3	ISH6	YP_327637	NC_007427.1	Natronomonas_pharaonis_DSM_2160	77	3	0.038961	90	1430	GAGCACCAGAGGCAAACTCTAGACCGCTTTGTGACACGACC	GTCAGTTGCTACTGAACTCTAGACCGCTTTGCGACACGACC	27	26	0.962963	0		446				ISH6-type transposase [Natronomonas pharaonis DSM 2160] >gi|76559183|emb|CAI50781.1| ISH6-type transposase ISNph3 [Natronomonas pharaonis DSM 2160]	Archaea, Euryarchaeota, Halobacteria, Halobacteriales, Halobacteriaceae, Natronomonas	1449	GGTCGTGTCGCAAAGCGGTCTAGAGTTCAGTAGCAACTGACTCCCGTGAGGAACGGGACGCCTCTGGTGTCCATCCCAAGAGGTGTCCCATGCACGCCACAATCGACGTGCGGTTGACCGTTAGCATCGACGACCACAAAACGATACCGCTGGCCACGCTTGCCGAGTCCATTACCGACCAAAACATCGAATCGGTCCTTCTCGAAGGACTCGTCGAAAGCCTCGACGCGGCCCGCGTCGAGGCGCTCTGTGGCGAAAAACACACCCACGGCAACGGCGAAAACCGGTTCCAACGAGCCGGCACTGATACTCGCACAGCCGTCACAACCGCCGGTGAACACGAGCTCGATCTTCATTACGTCAAAGACACAGCTGCTGATCACGACGAATCCAGTTACT…		+	1	1449
p-MULT_2			ZP_09950301	NZ_AGFZ01000149.1	Halobiforma_lacisalsi_AJ5				84	1424								446				transposase (ISH6) [Halobiforma lacisalsi AJ5]	Archaea, Euryarchaeota, Halobacteria, Halobacteriales, Halobacteriaceae, Halobiforma	-
p-MULT_2			ZP_08558700	NZ_AFNT01000013.1	Halorhabdus_tiamatea_SARL4B				4703	6043								446				transposase (ISH6) [Halorhabdus tiamatea SARL4B] >gi|334898305|gb|EGM36415.1| transposase (ISH6) [Halorhabdus tiamatea SARL4B]	Archaea, Euryarchaeota, Halobacteria, Halobacteriales, Halobacteriaceae, Halorhabdus	-
p-MULT_2			ZP_09042992	NZ_AGIY01000003.1	Methanolinea_tarda_NOBI-1				175854	177155								433				hypothetical protein MettaDRAFT_1038 [Methanolinea tarda NOBI-1] >gi|354825397|gb|EHF09627.1| hypothetical protein MettaDRAFT_1038 [Methanolinea tarda NOBI-1]	Archaea, Euryarchaeota, Methanomicrobia, Methanomicrobiales, Methanoregulaceae, Methanolinea	-
p-MULT_2			ZP_09043872	NZ_AGIY01000010.1	Methanolinea_tarda_NOBI-1				27447	28748								433				hypothetical protein MettaDRAFT_1920 [Methanolinea tarda NOBI-1] >gi|354824086|gb|EHF08341.1| hypothetical protein MettaDRAFT_1920 [Methanolinea tarda NOBI-1]	Archaea, Euryarchaeota, Methanomicrobia, Methanomicrobiales, Methanoregulaceae, Methanolinea	-
p-MULT_2			YP_005190650	NC_016812.1	Sinorhizobium_fredii_HH103				3606683	3608041								452				hypothetical protein SFHH103_03333 [Sinorhizobium fredii HH103] >gi|365180970|emb|CCE97825.1| conserved hypothetical protein [Sinorhizobium fredii HH103]	Bacteria, Proteobacteria, Alphaproteobacteria, Rhizobiales, Rhizobiaceae, Sinorhizobium/Ensifer group, Sinorhizobium	-
p-MULT_2			CBX31872	FR695879.1	uncultured_Desulfobacterium_sp				122056	123285								409				hypothetical protein N47_N26970 [uncultured Desulfobacterium sp.]	Bacteria, Proteobacteria, Deltaproteobacteria, Desulfobacterales, Desulfobacteraceae, Desulfobacterium, environmental samples	-
p-MULT_2			ZP_06241507	NZ_ABDE02000001.1	Victivallis_vadensis_ATCC_BAA-548				332156	333352								398				MULE transposase, conserved domain [Victivallis vadensis ATCC BAA-548] >gi|281355047|ref|ZP_06241541.1| MULE transposase, conserved domain [Victivallis vadensis ATCC BAA-548] >gi|281355084|ref|ZP_06241578.1| MULE transposase, conserved domain [Victivallis	Bacteria, Lentisphaerae, Victivallales, Victivallaceae, Victivallis	-
p-MULT_2			ZP_06244973	NZ_ABDE02000015.1	Victivallis_vadensis_ATCC_BAA-548				560	1756								398				MULE transposase, conserved domain [Victivallis vadensis ATCC BAA-548] >gi|281314975|gb|EFA99008.1| MULE transposase, conserved domain [Victivallis vadensis ATCC BAA-548]	Bacteria, Lentisphaerae, Victivallales, Victivallaceae, Victivallis	-
p-MULT_3	ISAlac1	ISLre2	YP_005518506	NC_017167.1	Alicyclobacillus_acidocaldarius_subsp._acidocaldarius_Tc-4-1	22	5	0.227273	1978074	1979513	CTAAGCGGTGAGGTCCTCCCCTACGACAACTTGACACGGAC	AAATCCTCCCGAGAACACCCCTACTCAAACTTTATACGCTC	29	21	0.724138	9	GTGGGAATT	479				hypothetical protein [Alicyclobacillus acidocaldarius subsp. acidocaldarius Tc-4-1] >gi|339289877|gb|AEJ43987.1| hypothetical protein TC41_2076 [Alicyclobacillus acidocaldarius subsp. acidocaldarius Tc-4-1]	Bacteria, Firmicutes, Bacillales, Alicyclobacillaceae, Alicyclobacillus	1608	GAGCGTATAAAGTTTGAGTAGGGGTGTTCTCGGGAGGATTTTCCGGGGACAAAGAGAAGAGACCTCACTGAGCACAAAAACAACCCGCGTTCGGAGCGCGGATGAAGAGGTGAGGTCTCTCATGTTGGATATTCGTGATGGCGCGGCGGGTTTCCTGCCGCTGTGGATGAATCTGTTGTGGTTGTCTGAGCATCCGTGCGACTTCGCGATTCTTGAAGAGAGGCTCATGAGGTCCTTCGGCGAATTCATGAGGGAAATGGTTCCGCGCTTGCTCGAAGCGTGGGACGAGAAGCTGGCGGCGGAGCGTGACCGAAATGAGTGGGAACTTATTCAGCGTAAACCACGGACGGTCGTGTCCACCCTGGGAGAGATCACGTATCGTCGGCGTTACTACCGCAA…		-	1978027	1979634
p-MULT_3	ISAmde2	ISLre2	YP_003239921	NC_013385.1	Ammonifex_degensii_KC4	23	6	0.26087	1996188	1997591	GACGGTGGGGATCGAGACTCCTACAGTAGGTTGACACGATC	CCTCAGCTCCTGCAAAACTCCTATAGTAACTTTACACTAAC	29	21	0.724138	9		467				hypothetical protein Adeg_1993 [AmmonifeX degensii KC4] >gi|260865965|gb|ACX53071.1| protein of unknown function UPF0236 [AmmonifeX degensii KC4]	Bacteria, Firmicutes, Clostridia, Thermoanaerobacterales, Thermoanaerobacteraceae, Moorella group, Ammonifex	1584	GTTAGTGTAAAGTTACTATAGGAGTTTTGCAGGAGCTGAGGAGGAAAAAACGAAGAGAGACCTCACCGTCCTTCGGAGGGACGAGCAGTTGACAATCCAACCACTCAGGAGGGTGAGGTCTCTATGCAGATTATAAAGCAGATTTGGGAGAAGTTCCAGAGGGTAGCGGAGCTAACGTTAGAGGTTCTGGAGGAAGGGATCGACCTTTTAAGCTTCGAGGAGAAGCTCTGGCAGGAGCTTAAAAGCTTAGGAAAAGAGATCCTGAGGGAAGTTCTGGAGGCAAAAGACGCTTATTTACGGGAGCACCGGGAAAAGCGGCCTGGCTGGCAAGTAGAGCGGAGGAATGATCCCAAGGAAGTGCTCACCCTTTTCGGTCTGGTCAGCTACAAGCGGACCTAT…		+	1996065	1997648
p-MULT_3	ISAmde2_Iso	ISLre2	YP_003238482	NC_013385.1	Ammonifex_degensii_KC4	23	6	0.26087	497085	498488	GACGGTGGGGCTCGAGACTCCTACAGTAGGTTGACACGATC	CCTCGGCTCCTGCAAGACTCCTACAGTAACTTTACACTAAC	29	23	0.793103	9	CCTAACACG	467				hypothetical protein Adeg_0481 [Ammonifex degensii KC4] >gi|260864526|gb|ACX51632.1| protein of unknown function UPF0236 [Ammonifex degensii KC4]	Bacteria, Firmicutes, Clostridia, Thermoanaerobacterales, Thermoanaerobacteraceae, Moorella group, Ammonifex	1584	GTTAGTGTAAAGTTACTGTAGGAGTCTTGCAGGAGCCGAGGAGGAGAAAACGAAGAGAGACCTCACCGTCCTTCGAAGGGACGAGCAGTTGACAATCCAACCACTCAGGAGGGTGAGGTCTCTATGCAGATTATAAAGCAGATTTGGGAGAAGTTCCAGAGGGTAGCGGAGCTAACGTTAAAGATTCTGGAGGAAGGGATCGACCTTTTAAGCTTCGAGGAGAAGCTCTGGCAGGAGCTTAAAAGCTTAGGAAAAGAGATCCTGAGGGAAGTTTTGGAGGCAAAAGACGCTTATTTACGGGAGCACCGGGAAAAGCGGCCTGGCTGGGAAGTTGTGCGGAGGAATGATCCCAAGGAAGTGCTCACCCTTTTCGGTCTGGTCAGCTACAAGCGGACCTAT…		+	496962	498545
p-MULT_3	ISAmde2_Iso	ISLre2	YP_003238072	NC_013385.1	Ammonifex_degensii_KC4	23	6	0.26087	40558	41961	GACGGTGGGGATCGAGACTCCTACAGTAGGTTGACACGATC	CCTTAGCTCCTGCAAAATTCCTACAGTAACTTTACACTAAC	29	21	0.724138	9	CGGTAGTGA	467				hypothetical protein Adeg_0046 [Ammonifex degensii KC4] >gi|260864116|gb|ACX51222.1| protein of unknown function UPF0236 [Ammonifex degensii KC4]	Bacteria, Firmicutes, Clostridia, Thermoanaerobacterales, Thermoanaerobacteraceae, Moorella group, Ammonifex	1587	GTTAGTGTAAAGTTACTGTAGGAATTTTGCAGGAGCTAAGGAAGGGGAGAAAGAAGAGAGACCTCACCGTCCTTGCAACGGACGAGTAGCTGCTCAAACAACTACTCAAGAGAGGTGAGGTCTCTATTGCAGATTATAAAACAGATTTGGGAGAAGTTCCAGAGGGTAGCGGAGCTAATGTTTGAGGTATTAGAGAACGGGATTGATTTTATAAGCTTTCAGGAGAGGCTCCGGCGGGAACTCGACAGCTTAGGGCAAGAGATCCTGAGGGAAGTTCTGGAGGCAAAAGACGCTTATTTACGGGAGCACCGGGAAAAGCGGCCTGGCTGGCAAGTAGAGCGGAGGAATGATCCCAAGGAAGTGCTCACCCTTTTCGGTCTGGTCAGCTACAAGCGGACC…		+	40432	42018
p-MULT_3	ISAmde2_Iso	ISLre2	YP_003238423	NC_013385.1	Ammonifex_degensii_KC4	23	6	0.26087	429153	430556	GACGGTGGGGATCGAGACTCCTACAGTAGGTTGACACGATC	CCTTAGCTCCTGCAAAATTCCTACAGTAACTTTACACTAAC	29	21	0.724138	9	CTAGAGCCG	467				hypothetical protein Adeg_0420 [Ammonifex degensii KC4] >gi|260864467|gb|ACX51573.1| protein of unknown function UPF0236 [Ammonifex degensii KC4]	Bacteria, Firmicutes, Clostridia, Thermoanaerobacterales, Thermoanaerobacteraceae, Moorella group, Ammonifex	1587	GTTAGTGTAAAGTTACTGTAGGAATTTTGCAGGAGCTAAGGAAGGGGAGAAAGAAGAGAGACCTCACCGTCCTTGCAACGGACGAGTAGCTGCTCAAACAACTACTCAAGAGAGGTGAGGTCTCTATTGCAGATTATAAAACAGATTTGGGAGAAGTTCCAGAGGGTAGCGGAGCTAATGTTTGAGGTATTAGAGAACGGGATTGATTTTATAAGCTTTCAGGAGAGGCTCCGGCGGGAACTCGACAGCTTAGGGCAAGAGATCCTGAGGGAAGTTCTGGAGGCAAAAGACGCTTATTTACGGGAGCACCGGGAAAAGCGGCCTGGCTGGCAAGTAGAGCGGAGGAATGATCCCAAGGAAGTGCTCACCCTTTTCGGTCTGGTCAGCTACAAGCGGACC…		-	429096	430682
p-MULT_3	ISAmde2_Iso	ISLre2	YP_003238640	NC_013385.1	Ammonifex_degensii_KC4	13	1	0.0769231	662067	663470	GACGGTGGGGATCGAGACTCCTACAGTAGGTTGACACGATT	CCTCAGCTCCTGCAAAACTCCTACAGTAACTTTACACTAAC	29	21	0.724138	0		467				hypothetical protein Adeg_0643 [Ammonifex degensii KC4] >gi|260864684|gb|ACX51790.1| protein of unknown function UPF0236 [Ammonifex degensii KC4]	Bacteria, Firmicutes, Clostridia, Thermoanaerobacterales, Thermoanaerobacteraceae, Moorella group, Ammonifex	1584	GTTAGTGTAAAGTTACTGTAGGAGTTTTGCAGGAGCTGAGGAGGAAAAAACGAAGAGAGACCTCACCGTCCTTCGAAGGGACGAGCAGTTGACAATCCAACCACTCAGGAGGGTGAGGTCTCTATGCAGATTATAAAGCAGATTTGGGAGAAGTTCCAGAGGGTAGCGGAGCTAACGTTAAAGGTTCTGGAGGAAGGGATCGACCTTTTAAGCTTCGAGGAGAAGCTCTGGCAGGAGCTTAAAAGCTTAGGAAAAGAGATCCTGAGGGAAGTTTTGGAGGCAAAAGACGCTTATTTACGGGAGCACCGGGAAAAGCGGCCTGGCTGGCAAGTAGAGCGGAGGAATGATCCCAAGGAAGTGCTCACCCTTTTCGGTCTGGTCAGCTACAAGCGGACCTAT…		-	662010	663593
p-MULT_3	ISAmde3	ISLre2	YP_003238370	NC_013385.1	Ammonifex_degensii_KC4	23	6	0.26087	365779	367182	GACGGTGGGGCTCGAGACTCCTACAGTAGGTTGACACGATC	CCTTAGCTCCTGCAAAATTCCTACAGTAACTTTACACTAAC	29	21	0.724138	9	TAGAGCCTC	467				hypothetical protein Adeg_0363 [Ammonifex degensii KC4] >gi|260864414|gb|ACX51520.1| protein of unknown function UPF0236 [Ammonifex degensii KC4]	Bacteria, Firmicutes, Clostridia, Thermoanaerobacterales, Thermoanaerobacteraceae, Moorella group, Ammonifex	1586	GTTAGTGTAAAGTTACTGTAGGAATTTTGCAGGAGCTAAGGAAGGGGAGAAAGAAGAGAGACCTCACCGTCCTTGCAACGGACGAGTAGCTGCTCAAACAACTACTCAAGAGAGGTGAGGTCTCTATGCAGATTGTAAAACAGATTTGGGAAAAGTTCCAGAGGGTAGCGGAGTTAACGTTTGAGGTATTAGAGAACGGGATTGATTTTATAAGCTTTCAGGAGAAGCTCCGGCGGGAACTCGACAGCTTAGGGCAAGAGATCCTGAGGGAAGTTTTAGAGGCGAAAGACGCTTATTTACGGGAACATCGGGAAGAGCGGCCTGGCTGGCGAGTAGAGCGGCGAAACGACACTAAAGGGGTGCTCACCCTTTTCGGTCTGGTCAGCTACAAGCGGACCT…		-	365722	367307
p-MULT_3	ISAmde3_Iso	ISLre2	YP_003239130	NC_013385.1	Ammonifex_degensii_KC4	23	6	0.26087	1179863	1181266	GACGGTGGGGCTCGAGACTCCTACAGTAGGTTGACACGATC	CCTTAGCTCCTGCAAAATTCCTACAGTAACTTTACACTAAC	29	21	0.724138	0		467				hypothetical protein Adeg_1163 [Ammonifex degensii KC4] >gi|260865174|gb|ACX52280.1| protein of unknown function UPF0236 [Ammonifex degensii KC4]	Bacteria, Firmicutes, Clostridia, Thermoanaerobacterales, Thermoanaerobacteraceae, Moorella group, Ammonifex	1586	GTTAGTGTAAAGTTACTGTAGGAATTTTGCAGGAGCTAAGGAAGGGGAGAAAGAAGAGAGACCTCACCGTCCTTGCAACGGACGAGTAGCTGCTCAAACAACTGCTCAAGAGAGGTGAGGTCTCTATGCAGATTATAAAACAGATTTGGGAGAAGTTCCAGAGGGTAGCGGAGCTAACGTTTGAGGTATTAGAGAACGGGATTGATTTTATAAGCTTTCAGGAGAGGCTCCGGCGGGAACTCGACAGCTTAGGGCAAGAGATCCTGAGGGAAGTTCTGGAGGCAAAAGACGCTTATTTACGGGAGCACCGGGAAAAGCGGCCTGGCTGGGAAGTTGTGCGGAGGAATGATCCCAAGGAAGTGCTCACCCTTTTCGGTCTGGTCAGCTACAAGCGGACCT…		-	1179806	1181391
p-MULT_3	ISAmde4	ISLre2	YP_003238511	NC_013385.1	Ammonifex_degensii_KC4	23	6	0.26087	528360	529763	GACGGTGGGGATCGAGACTCCTACAGTAGGTTGACACGATC	CCTCAGCTCCTGCAAAACTCCTACAGTAACTTTACACTAAC	29	22	0.758621	0		467				hypothetical protein Adeg_0511 [Ammonifex degensii KC4] >gi|260864555|gb|ACX51661.1| protein of unknown function UPF0236 [Ammonifex degensii KC4]	Bacteria, Firmicutes, Clostridia, Thermoanaerobacterales, Thermoanaerobacteraceae, Moorella group, Ammonifex	1584	GTTAGTGTAAAGTTACTGTAGGAGTTTTGCAGGAGCTGAGGAGGAAAAAACGAAGAGAGACCTCACCGTCCTTCGAAGGGACGAGCAGTTGACAATCCAACCACTCAGGAGGGTGAGGTCTCTATGCAGATTATAAAGCAGATTTGGGAGAAGTTCCAGAGGGTAGCGGAGCTAACGTTAAAGATTCTGGAGGAAGGGATCGACCTTTTAAGCTTCGAGGAGAAGCTCTGGCAGGAGCTTAAAAGCTTAGGAAAAGAGATCCTGAGGGAAGTTTTGGAGGCAAAAGACGCTTATTTACGGGAGCACCGGGAAAAGCGGCCTGGCTGGCAAGTAGAGCGGAGGAATGATCCCAAGGAAGTGCTCACCCTTTTCGGTCTGGTCAGCTACAAGCGGACCTAT…		-	528303	529886
p-MULT_3	ISAmo1	ISLre2	YP_006443587	NC_018024.1	Anaerobaculum_mobile_DSM_13181	28	9	0.321429	585735	587123	GGGAGTGGTTCCTAAAAATCCTACAAAAACTTGACGCGGTC	TTTTCCTCCCTAAAAAACTCCTACAAATATTTTACGCTATC	28	22	0.785714	8	CTTACAGG	462				hypothetical protein Anamo_0611 [Anaerobaculum mobile DSM 13181] >gi|392407863|ref|YP_006444471.1| hypothetical protein Anamo_1546 [Anaerobaculum mobile DSM 13181] >gi|390620115|gb|AFM21262.1| Uncharacterized protein family (UPF0236) [Anaerobaculum mobile	Bacteria, Synergistetes, Synergistia, Synergistales, Synergistaceae, Anaerobaculum	1572	GATAGCGTAAAATATTTGTAGGAGTTTTTTAGGGAGGAAAAATAAAGGGGCCGCTCCTTTTGGTAGAATCTTTGTAGCACACAAAAATTCATAAAGGAGGGTCCCAACTTGAACAAGGTTATTTTACTACAAATTGTCTCAAACTTCATCTCCGAGATATTGAAGTTTTTTTGCAGTTCCCATGTCAGGACGCTGGCTGAAATAGAAGATGAGCTTTTTCGCATGACGAAGGCCTTCATCCGGGAGATCGTAAAGGCTTACCTTGAGCTTGCAGACGAAGCCATATTAAAGGACAAAACGTCTCGAAAGCAAAGAGGATTGGTCGTAGAAAGGCGTGATGACAAAAGAAGCGTTTATACCATATTTGGAGATATATCCTTTGACAGGACCTACTACTTT…		+	585627	587198
p-MULT_3	ISAmo1_Iso	ISLre2	ZP_06439419	NZ_ACJX02000004.1	Anaerobaculum_hydrogeniformans_ATCC_BAA-1850	28	9	0.321429	454746	456020	GGGAGTGGTTCCTAAAAATCCTACAAAAACTTGACGCGGTC	TTTTCCTCCCTAAAAAACTCCTACAAATATTTTACGCTATC	28	22	0.785714	8	CTTCTATT	424				conserved hypothetical protein [Anaerobaculum hydrogeniformans ATCC BAA-1850] >gi|289504401|gb|EFD25565.1| conserved hypothetical protein [Anaerobaculum hydrogeniformans ATCC BAA-1850]	Bacteria, Synergistetes, Synergistia, Synergistales, Synergistaceae, Anaerobaculum	1572	GATAGCGTAAAATATTTGTAGGAGTTTTTTAGGGAGGAAAAATAAAGGGGCCGCTCCTTTTGGTAGAATCTTTGTAGCACACAAAAATTCATAAAGGAGGGTCCCAACTTGAACAAGGTTATTTTACTACAAATTGTCTCAAACTTCATCTCCGAGATATTGAAGTTTTTTTGCAGTTCCCATGTCAGGACGCTGGCTGAAATAGAAGATGAGCTTTTTCGCATGACGAAGGCCTTCATCCGGGAGATCGTAAAGGCTTACCTTGAGCTTGCAGACGAAGCCATATTAAAGGACAAAACGTCTCGAAAGCAAAGAGGATTGGTCGTAGAAAGGCGTGATGACAAAAGAAGCGTTTATACCATATTTGGAGATATATCCTTTGACAGGACCTACTACTTT…		-	454671	456242
p-MULT_3	ISAmo2	ISLre2	YP_006444976	NC_018024.1	Anaerobaculum_mobile_DSM_13181	28	9	0.321429	2113721	2115112	GGGAGTGGTTCCTAAAAATCCTACAAAAACTTGACGCGGTC	ATTTTTTACCTAAAAAACTCCTACAAATATTTTACGCGATC	28	23	0.821429	8	CTTTAACG	463				hypothetical protein Anamo_2068 [Anaerobaculum mobile DSM 13181] >gi|390621504|gb|AFM22651.1| Uncharacterized protein family (UPF0236) [Anaerobaculum mobile DSM 13181]	Bacteria, Synergistetes, Synergistia, Synergistales, Synergistaceae, Anaerobaculum	1566	GATCGCGTAAAATATTTGTAGGAGTTTTTTAGGTAAAAAATAAAGGGACCGCTCCTTTTGGTAGAATCTTTGTGTGACCAAAAACTCATAAAGGAGGGTCCCAACTTGAACAAAGTTATTTTACTACAAATTGTCTCAAACTTCATCTCCGAGATATTGAAGTTTTTTTGCAGTTCCAATGTCAGGACGCTGGCTGAAATAGAAGATGAGCTTTTTCGCATGACGAAGGCCTTCATCCGGGAGATCGTAAAGGCTTACCTTGAGCTTGCAGACGAAGCCATATTAAAGGACAAAACGTCTCGAAAGCAAAGAGGATTGGTCGTAGAAAGGCGTGAGGACAGAAGGAGCTTATATACCATCTTTGGTGATATATCTTTCAAGAGGACCTACTACTTCGAC…		-	2113652	2115217
p-MULT_3	ISAnhy1	ISLre2	ZP_06440656	NZ_ACJX02000009.1	Anaerobaculum_hydrogeniformans_ATCC_BAA-1850	28	9	0.321429	13279	14676	GGGAGTGGTTCCTAAAAATCCTACAAAAACTTGACGCGGTC	TTTTTACCTCTGAAAATCTCCTACAAATATTTTACGCGATC	28	23	0.821429	9		465				conserved hypothetical protein [Anaerobaculum hydrogeniformans ATCC BAA-1850] >gi|289502946|gb|EFD24110.1| conserved hypothetical protein [Anaerobaculum hydrogeniformans ATCC BAA-1850]	Bacteria, Synergistetes, Synergistia, Synergistales, Synergistaceae, Anaerobaculum	1571	GATCGCGTAAAATATTTGTAGGAGATTTTCAGAGGTAAAAAGAAAGGGACCCCTCCTTTTGGTAGAATCTTTGTAGCACACAAAAACTCATAAAGGAGGGTCCCAACTTGAACAAGGATATTTTACTACAAATAGCAATAAACTTCATCAAGGAGTTGCTTGAATTCTTCGGTGATTCCGAGGTCAGGACATTAGCGGAAATTGAAGACGAAATCTCTCGGATCATGAAGGCCTTCATCCGAGAACTGATAAAGGCTTACTTCGAGCTTGCAGATGAGGCCATATTAAAGGACAAAACATCTCGAAAGGAAAGAGGGTTAGTCGTAGAAAGGCGTGAGGACAAAAGAAGCGTTTATACCATCTTTGGGGATATATCTTTTAGCAGGACCTATTATTACG…		-	13213	14783
p-MULT_3	ISAot1	ISLre2	WP_003777750.1	NZ_JH992958	Alloiococcus_otitis	6	1	0.166667	422553	423947	TAGAGCGTTTCTGACGTTACCGAGGAAAACTTGACACATAC	AGAATTCCGGAACCCCCCACCGAGATAAATTTTACACTAAC	23	17	0.73913	9		464				hypothetical protein [Alloiococcus otitis].	Bacteria, Firmicutes, Bacilli, Lactobacillales, Carnobacteriaceae, Alloiococcus	1635	GTTAGTGTAAAATTTATCTCGGTGGGGGGTTCCGGAATTCTGGACAAAAAGAAAAGAGACCTCTATTCTTAAGTTAGGACACCAAAAGAAAGAGGTCTCTTTATGAAGTCGATTATAACACAAATGCTTCAAATGGTAAAAGCAAACGCCAACCCGCTCGCTTGGGAAGAGGCGTTGCAGTATCTTTTTCAGGATTGGCGGGAGGAGCTCGTCCTTCAAGCCTTGGGAGCCCTCGATAAGGCCTTATATTGGCATTATAAACAAGAGGGCTGGCGGATCGACCGCCTGGAACGGCGGACGGTCCAGTTTACCTTTGGCAAGTTAACCTTTCAACGACGTCGCCTCCGCAAGAAAGGGGAAAAGAGTTTTTTACCCCTCGATCAAGCGATTGGGCTCGAA…		+	422451	424085
p-MULT_3	ISBco5	ISLre2	YP_004860109	NC_016023.1	Bacillus_coagulans_36D1	100	45	0.45	2348186	2349550	ACCCGATATTTAAACCTTGTCGAGAAAAACTTGACACATAC	TTTTCACTCATTTGCCCCCTCGAGTAAAATTTTACACATAC	27	23	0.851852	0		454				hypothetical protein Bcoa_2147 [Bacillus coagulans 36D1] >gi|347585062|gb|AEP01329.1| protein of unknown function UPF0236 [Bacillus coagulans 36D1]	Bacteria, Firmicutes, Bacillales, Bacillaceae, Bacillus	1554	GTATGTGTAAAATTTTACTCGAGGGGGCAAATGAGTGAAAAAAAATGGGAAGACACTCTATCATCTAAATGTACACCTTGAATGAACATCTAGAGAGAGGTCTTCCCATGGATATTATATCAATAATTGCTGGATTATTAAAGGATACAAAAAGTCTTATGGAATTTGAAGAACAAATTAAAATTCTGATGCAGAAGGTTTTTACACAATGGGTTGGGGATGTATTTGAGGAGTTAGATAAAACAATTAAACAAAAGAAGTTGGAGGAAGGCTGGGAGTACTGCCGTAGTGATAACAGAAGCGTTCAGTTTCTATTTGGAAGTGTGACTTTTAAACGTTCATTAATGCGTGATAAGAGAGGGAACTCACATTATCCCTTGGATGAATGCTTGGGGCTGG…		+	2348079	2349632
p-MULT_3	ISBco5_Iso	ISLre2	YP_004859160	NC_016023.1	Bacillus_coagulans_36D1	93	43	0.462366	1254004	1255368	ACCCGATATTTAAACCTTGTCGAGAAAAACTTGACACATAC	TTTCCACTCATTTGCCCCTTCGAGTAAAATTTTACACATAC	27	24	0.888889	8	CAATATTT	454				hypothetical protein Bcoa_1166 [Bacillus coagulans 36D1] >gi|347584113|gb|AEP00380.1| protein of unknown function UPF0236 [Bacillus coagulans 36D1]	Bacteria, Firmicutes, Bacillales, Bacillaceae, Bacillus	1557	GTATGTGTAAAATTTTACTCGAAGGGGCAAATGAGTGGAAAAAAATGGGAAGACGCTCTATCATCTAATTGTACACTTCAAGATGAACATCTAGAGAGAGAGGTCTTCCCATGGATATTATATCAATAATTGCTGGATTATTAAAGGATACAAAGAGTCTTATCGAATTTGAAGAACAGCTTAAACTTCTGATGCAGAAGGCTTTTACACAATGGGTTGGGGATGTATTTGAGGAGTTAGATAAAACAATTAAACAAAAGAAGTTGGAGGAAGGCTGGGAGTACTGCCGTAGTGATAACAGAAGCGTTCAGTTTCTATTTGGAAGTGTGACTTTTAAACGTTCATTAATGCGTGATAAGAGAGGGAACTCACATTATCCCTTGGATGAATGCTTGGGGC…		-	1253922	1255478
p-MULT_3	ISBco5_Iso	ISLre2	YP_004858368	NC_016023.1	Bacillus_coagulans_36D1	93	43	0.462366	363450	364865	ACCCGATATTTAAACCTTGTCGAGAAAAACTTGACACATAC	TTTCCACTCATTTGCCCCTTCGAGTAAAATTTTACACATAC	27	21	0.777778	8	GCAACCGG	471				hypothetical protein Bcoa_0364 [Bacillus coagulans 36D1] >gi|347752536|ref|YP_004860101.1| hypothetical protein Bcoa_2137 [Bacillus coagulans 36D1] >gi|347753659|ref|YP_004861224.1| hypothetical protein Bcoa_3272 [Bacillus coagulans 36D1] >gi|347583321|gb	Bacteria, Firmicutes, Bacillales, Bacillaceae, Bacillus	1823	GTATGTGTAAAATTTTACTCGAAGGGGCAAATGAGTGGAAAAAAATGGGAAGACGCTCTATCATCTAATTGTACACTTCAAGATGAACATCTAGAGAGAGAGGTCTTCCCATGGATATTATATCAATAATTGCTGGATTATTAAAGGATACAAAGAGTCTTATCGAATTTGAAGAACAGCTTAAACTTCTGATGCAGAAGGCTTTTACACAATGGGTTGGGGATGTATTTGAGGAGTTAGATAAAACAATTAAACAAAAGAAGTTGGAGGAAGGCTGGGAGTACTGCCGTAGTGATAACAGAAGCGTTCAGTTTCTATTTGGAAGTGTGACTTTTAAACGTTCATTAATGCGTGATAAGAGAGGGAACTCACATTATCCCTTGGATGAATGCTTGGGGC…		+	363340	365162
p-MULT_3	ISBco5_Iso	ISLre2	YP_004569947	NC_015634.1	Bacillus_coagulans_2-6	100	45	0.45	2562148	2563563	ACCCGATATTTAAACCTTGTCGAGAAAAACTTGACACATAC	TTTCCACTCATTTGCCCCTTCGAGTAAAATTTTACACATAC	27	21	0.777778	0		471				hypothetical protein BCO26_2503 [Bacillus coagulans 2-6] >gi|335368610|gb|AEH54561.1| protein of unknown function UPF0236 [Bacillus coagulans 2-6]	Bacteria, Firmicutes, Bacillales, Bacillaceae, Bacillus	1820	GTATGTGTAAAATTTTACTCGAAGGGGCAAATGAGTGGAAAAAAATGGGAAGACACTCTATCATCTAAATGTACACCTTGAATGAACATCTAGAGAGAGGTCTTCCCATGGATATTATATCAATAATTGCTGGATTATTAAAGGATACAAAGAGTCTTATGGAGTTTGAAGAACAGGTTAAAATTCTGATGCAGAAGGTTTTTACACAATGGGTTGGGGATGTATTTGAGGAGTTAGATAAAACAATAAAACAGAAGAAGTTGGAGGAAGGCTGGGAGTACTGCCGGAGTGATAACAGAAGCGTTCAGTTTCTATTTGGAAGTGTGACTTTTAAACGATCATTAATGCGTGATAAGAGAGGGAACTCACATTATCCTTTGGATGAATGCTTGGGGCTGT…		+	2562041	2563860
p-MULT_3	ISBco5_Iso	ISLre2	YP_004859709	NC_016023.1	Bacillus_coagulans_36D1	98	43	0.438776	1879670	1881085	ACCCGATATTTAAACCTTGTCGAGAAAAACTTGACACATAC	TTTCCACTCATCTGCCCCTTCGAGTAAAATTTTACACATAC	27	21	0.777778	9	CAACAAAAC	471				hypothetical protein Bcoa_1734 [Bacillus coagulans 36D1] >gi|347584662|gb|AEP00929.1| protein of unknown function UPF0236 [Bacillus coagulans 36D1]	Bacteria, Firmicutes, Bacillales, Bacillaceae, Bacillus	1823	GTATGTGTAAAATTTTACTCGAAGGGGCAGATGAGTGGAAAAAAATGGGAAGACGCTCTATCATCTAATTGTACACTTCAAGATGAACATCTAGAGAGAGAGGTCTTCCCATGGATATTATATCAATAATTGCTGGATTATTAAAGGATACAAAAAGTCTTATGGAATTTGAAGAACAAATTAAAATTCTGATGCAGAAGGTTTTTACACAATGGGTTGGGGATGTATTTGAGGAGTTAGATAAAACAATTAAACAAAAGAAGTTGGAGGAAGGCTGGGAGTACTGCCGTAGTGATAACAGAAGCGTTCAGTTTCTATTTGGAAGTGTGACTTTTAAACGTTCATTAATGCGTGATAAGAGAGGGAACTCACATTATCCCTTGGATGAATGCTTGGGGC…		-	1879373	1881195
p-MULT_3	ISBco6	ISLre2	YP_004859730	NC_016023.1	Bacillus_coagulans_36D1	94	43	0.457447	1903747	1905162	ACCCGATATTTAAACCTTGTCGAGAAAAACTTGACACATAC	TTTCCACTCATATGCCCCGTCGAGTAAAATTTTACACATAC	27	22	0.814815	8	GAAAATCC	471				hypothetical protein Bcoa_1755 [Bacillus coagulans 36D1] >gi|347584683|gb|AEP00950.1| protein of unknown function UPF0236 [Bacillus coagulans 36D1]	Bacteria, Firmicutes, Bacillales, Bacillaceae, Bacillus	1823	GTATGTGTAAAATTTTACTCGACGGGGCATATGAGTGGAAAAAAATGGGAAGACGCTCTATCATCTAATTGTACACTTCAAGATGAACATCTAGAGAGAGAGGTCTTCCCATGGATATTATATCAATAATTGCTGGATTATTAAAGGATACAAAGAGTCTTATCGAATTTGAAGAACAGCTTAAACTTCTGATGCAGAAGGCTTTTACACAATGGGTTGGGGAAATATTTGAAGAGTTAGATAAAATAATTAAACAGGAGAAGTTAGAGGAGGGCTGGGTGTACTGCCGGAGTGATAACAGAAACATTCAGTTTCTATTTGGAAGTGTGACCTTTAAACGTTCATTAATGCATGACAAGAGAGGAAATTCCCATTATCCTCTGGATGAATGGTTAGGGC…		+	1903637	1905459
p-MULT_3	ISBco6_Iso	ISLre2	YP_004568663	NC_015634.1	Bacillus_coagulans_2-6	71	43	0.605634	1272751	1274166	ACCCGATATTTAAACCTTGTCGAGAAAAACTTGACACATAC	TTTTCCACTCATCTGCCCTTCGAGTAAAATTTTACACATAC	26	19	0.730769	9	CCGGGCACG	471				hypothetical protein BCO26_1218 [Bacillus coagulans 2-6] >gi|335367326|gb|AEH53277.1| protein of unknown function UPF0236 [Bacillus coagulans 2-6]	Bacteria, Firmicutes, Bacillales, Bacillaceae, Bacillus	1822	GTATGTGTAAAATTTTACTCGAAGGGCAGATGAGTGGAAAAAAATGGGAAGACGCTCTATCATTTAAATGTACGCTTGTGGGCGAATACATTTAGAAAGAGGTCTTCCTATGGATATTATATCAATAATTGCTAGATTATTAAAGGATACAAAAAGTCTTATTGAATTTGAAGAACAAGTTAAAATTCTGATCCAGAATGCCTTTACGCAATGGGTTGGGGAAATATTTGAGACGTTAGATAAAACAATTAAGCAGAAAAAGCTGGAGGATGGCTGGGAGTACTGCCGGAGTGATAACAGAAGCATTCAGTTTTTATTTGGAAATGTGACCTTTAAACGTTCACTAATGCATGACCAGAAAGGGAATTCACATTATCCTCTGGATGAATGGTTAGGGCT…		+	1272642	1274463
p-MULT_3	ISBco6_Iso	ISLre2	YP_004858626	NC_016023.1	Bacillus_coagulans_36D1	93	43	0.462366	659805	661220	ACCCGATATTTAAACCTTGTCGAGAAAAACTTGACACATAC	TTTCCACTCATTTGCCCCTTCGAGTAAAATTTTACACATAC	27	21	0.777778	8	GGAAATTA	471				hypothetical protein Bcoa_0626 [Bacillus coagulans 36D1] >gi|347751497|ref|YP_004859062.1| hypothetical protein Bcoa_1064 [Bacillus coagulans 36D1] >gi|347752632|ref|YP_004860197.1| hypothetical protein Bcoa_2235 [Bacillus coagulans 36D1] >gi|347753080|re	Bacteria, Firmicutes, Bacillales, Bacillaceae, Bacillus	1823	GTATGTGTAAAATTTTACTCGAAGGGGCAAATGAGTGGAAAAAAATGGGAAGACGCTCTATCATCTAATTGTACACTTCAAGATGAACATCTAGAGAGAGAGGTCTTCCCATGGATATTATATCAATAATTGCTGGATTATTAAAGGATACAAAGAGTCTTATCGAATTTGAAGAACAGCTTAAACTTCTGATGCAGAAGGCTTTTACACAATGGGTTGGGGAAATATTTGAAGAGTTAGATAAAACAATTAAACAGGAGAAGTTAGAGGAGGGCTGGGTGTACTGCCGGAGTGATAACAGAAACATTCAGTTTCTATTTGGAAGTGTGACCTTTAAACGCTCATTAATGCATGACAAGAGAGGAAATTCCCATTATCCTCTGGATGAATGGTTAGGGC…		-	659508	661330
p-MULT_3	ISBco6_Iso	ISLre2	YP_004859058	NC_016023.1	Bacillus_coagulans_36D1	94	43	0.457447	1150557	1151972	ACCCGATATTTAAACCTTGTCGAGAAAAACTTGACACATAC	TTTCCACTCATATGCCCCGTCGAGTAAAATTTTACACATAC	27	22	0.814815	9	GAATTGTTA	471				hypothetical protein Bcoa_1060 [Bacillus coagulans 36D1] >gi|347584011|gb|AEP00278.1| protein of unknown function UPF0236 [Bacillus coagulans 36D1]	Bacteria, Firmicutes, Bacillales, Bacillaceae, Bacillus	1823	GTATGTGTAAAATTTTACTCGACGGGGCATATGAGTGGAAAAAAATGGGAAGACGCTCTATCATCTAATTGTACACTTCAAGATGAACATCTAGAGAGAGAGGTCTTCCCATGGATATTATATCAATAATTGCTGGATTATTAAAGGATACAAAGAGTCTTATCGAATTTGAAGAACAGCTTAAACTTCTGATGCAGAAGGCTTTTACACAATGGGTTGGGGAAATATTTGAAGAGTTAGATAAAATAATTAAACAGGAGAAGTTAGAGGAGGGCTGGGTGTACTGCCGGAGTGATAACAGAAACATTCAGTTTCTATTTGGAAGTGTGACCTTTAAACGCTCATTAATGCATGACAAGAGAGGAAATTCCCATTATCCTCTGGATGAATGGTTAGGGC…		-	1150260	1152082
p-MULT_3	ISBco6_Iso	ISLre2	YP_004860302	NC_016023.1	Bacillus_coagulans_36D1	100	45	0.45	2550304	2551719	ACCCGATATTTAAACCTTGTCGAGAAAAACTTGACACATAC	TTTCCACTCATTTGCCCCTTCGAGTAAAATTTTACACATAC	27	21	0.777778	8	CGGTTTTT	471				hypothetical protein Bcoa_2342 [Bacillus coagulans 36D1] >gi|347585255|gb|AEP01522.1| protein of unknown function UPF0236 [Bacillus coagulans 36D1]	Bacteria, Firmicutes, Bacillales, Bacillaceae, Bacillus	1820	GTATGTGTAAAATTTTACTCGAAGGGGCAAATGAGTGGAAAAAAATGGGAAGACACTCTATCATCTAAATGTACACCTTGAATGAACATCTAGAGAGAGGTCTTCCCATGGATATTATATCAATAATTGCTGGATTATTAAAGGGTACAAAGAGTCTTATGGAATTTGAAGAACAAATTAAAATTCTGATGCAGAAGGCTTTTACACAATGGGTTGGGGAAATATTTGAAGAGTTAGATAAAATAATTAAACAGGAGAAGTTAGAGGAGGGCTGGGTGTACTGCCGGAGTGATAACAGAAACATTCAGTTTCTATTTGGAAGTGTGACCTTTAAACGCTCATTAATGCATGACAAGAGAGGAAATTCCCATTATCCTCTGGATGAATGGTTAGGGCTGG…		+	2550197	2552016
p-MULT_3	ISCbe4	ISLre2	YP_002572025	NC_012034.1	Caldicellulosiruptor_bescii_DSM_6725	94	27	0.287234	113378	114817	ATTCTGATAAAAATTTTTTCCTACAAACTCTTGACACTATC	GCTTTTTTCCATCCAATGTCCTATAAATATTTTACACTAAG	25	17	0.68	8	TATTGTGC	479				hypothetical protein Athe_0092 [Caldicellulosiruptor bescii DSM 6725] >gi|222528231|ref|YP_002572113.1| hypothetical protein Athe_0188 [Caldicellulosiruptor bescii DSM 6725] >gi|222528735|ref|YP_002572617.1| hypothetical protein Athe_0729 [Caldicellulosir	Bacteria, Firmicutes, Clostridia, Thermoanaerobacterales, Thermoanaerobacterales Family III. Incertae Sedis, Caldicellulosiruptor	1610	CTTAGTGTAAAATATTTATAGGACATTGGATGGAAAAAAGCTCCCTCCTCTTGGTAGAAGAGAAAAAATGAAGTAGAATATAATGATGAAAAAATAAAAAAAGAAAAAGGAAAAACAAACCAAAGGAGGGAGCAAAATGACTGAAAATATTGTATCAAAAATAGAAGAACTTTTAAAGACTTTTGAGGAAGGATTAGAGAAGATAGTGAAAAGGGAGAAGGATTTAGCGGAATATTCAATTGAACTTAAGAAGCAGTTAGACCTGATAGGCAAGGAGATGATAAAGGAAGCATGTGAACTTATAGATGAATCATTGAAAGAAAACGAAGAGAGGAAGAAGAGGTATGAAGTTGTGAGGAGAGACAAGAGGGGTTTAAAGACAATATTTGGTGATATTGA…		-	113344	114953
p-MULT_3	ISCbe4_Iso	ISLre2	YP_004024455	NC_014720.1	Caldicellulosiruptor_kronotskyensis_2002	94	27	0.287234	1951395	1952834	TATTCTAATAAAATTTTTTCCTACAAACTCTTGACACTATC	GCTTTTTTCCATCCAATGTCCTATAAATATTTTACACTAAG	25	21	0.84	9	TCTCACAGG	479				hypothetical protein Calkro_1790 [Caldicellulosiruptor kronotskyensis 2002] >gi|312203309|gb|ADQ46636.1| hypothetical protein Calkro_1790 [Caldicellulosiruptor kronotskyensis 2002]	Bacteria, Firmicutes, Clostridia, Thermoanaerobacterales, Thermoanaerobacterales Family III. Incertae Sedis, Caldicellulosiruptor	1609	CTTAGTGTAAAATATTTATAGGACATTGGATGGAAAAAAGCTCCCTCCTCTTGGTAGAAGAGAAAAAATGAAGTAGAATATAATGATGAAAAATAAAAAAAAGAAAAAGGAAAAACAAACCAAAGGAGGGAGCAAAATGACTGAAAATATTGTATCAAAAATAGAAGAACTTTTAAAGACTTTTGAGGAAGGATTAGAGAAGATAGTGAAAAGGGAGAAGGATTTAGCGGAATATTCAATTGAACTTAAGAAGCAGTTAGACCTGATAGGCAAGGAGATGATAAAGGAAGCATGTGAACTTATAGATGAATCATTGAAAGAGAACGAAGAGAGGAAGAAGAGGTATGAGGTTGTGAGGAGAGACAAGAGGGGTTTAAAGACAATATTTGGTGATATTGA…		-	1951362	1952970
p-MULT_3	ISCbe4_Iso	ISLre2	YP_004022915	NC_014720.1	Caldicellulosiruptor_kronotskyensis_2002	94	27	0.287234	268011	269450	TTCTAATAAAAAATTATTTCCTACAAACTCTTGACACTATC	GCTTTTTTCCATCCAATGTCCTATAAATATTTTACACTAAG	26	21	0.807692	9	TTCAATAAA	479				hypothetical protein Calkro_0180 [Caldicellulosiruptor kronotskyensis 2002] >gi|312201769|gb|ADQ45096.1| hypothetical protein Calkro_0180 [Caldicellulosiruptor kronotskyensis 2002]	Bacteria, Firmicutes, Clostridia, Thermoanaerobacterales, Thermoanaerobacterales Family III. Incertae Sedis, Caldicellulosiruptor	1611	CTTAGTGTAAAATATTTATAGGACATTGGATGGAAAAAAGCTCCCTCCTCTTGGTAGAAGAGAAAAAATGAAGTAGAATATAATGATGAAAAATAAAAAAAAGGAAAAGGAAAAACAAACCAAAGGAGGGAGCAAAATGACTGAAAATATTGTATCAAAAATAGAAGAACTTTTAAAGACTTTTGAGGAAGGATTAGAGAAGATAGTGAAAAGGGAGAAGGATTTAGCGGAATATTCAATTGAACTTAAGAAGCAGTTAGACCTGATAGGCAAGGAGATGATAAAGGAAGTATGTGAACTTATAGATGAATCATTGAAAGTAAACGAAGAGAGGAAGAAGAGGTATGAGGTTGTGAGGAGAGACAAGAGGGGTTTAAAGACAATATTTGGTGATATTGA…		+	267875	269485
p-MULT_3	ISCbe4_Iso	ISLre2	YP_004023403	NC_014720.1	Caldicellulosiruptor_kronotskyensis_2002	94	27	0.287234	841135	842574	ATTCTAATAAAAATTTTTTCCTACAAACTCTTGACACTATC	GCTTTTTTCCATCCAATGTCCTATAAATATTTTACACTAAG	25	17	0.68	9	GATTCGAAT	479				hypothetical protein Calkro_0692 [Caldicellulosiruptor kronotskyensis 2002] >gi|312202257|gb|ADQ45584.1| hypothetical protein Calkro_0692 [Caldicellulosiruptor kronotskyensis 2002]	Bacteria, Firmicutes, Clostridia, Thermoanaerobacterales, Thermoanaerobacterales Family III. Incertae Sedis, Caldicellulosiruptor	1610	CTTAGTGTAAAATATTTATAGGACATTGGATGGAAAAAAGCTCCCTCCTCTTGGTAGAAGAGAAAAAATGAAGTAGAATATAATGATGAAAAATAAAAAAAAGAAAAAGGAAAAACAAACCAAAGGAGGGAGCAAAATGACTGAAAATATTGTATCAAAAATAGAAGAACTTTTAAAGACTTTTGAGGAAGGATTAGAGAAGATAGTGAAAAGGGAGAAGGATTTAGCGGAATATTCAATTGAACTTAAGAAGCAGTTAGACCTGATAGGCAAGGAGATGATAAAGGAAGCATGTGAACTTATAGATGAATCATTGAAAGTAAACGAAGAGAGGAAGAAGAGGTATGAGGTTGTGAGGAGAGACAAGAGGGGTTTAAAGACAATATTTGGTTATATTGA…		+	840999	842608
p-MULT_3	ISCde3	ISLre2	YP_001716231	NC_010424.1	Candidatus_Desulforudis_audaxviator_MP104C	22	10	0.454545	36954	38372	TAAATCGGCTGGGAGATCGCCTACTAAGTCTTGACACGGAC	TATTTCCGACCTCACATCTCCTACTTAAACCTTACACTCAC	28	18	0.642857	9	AATTAACCA	472				hypothetical protein Daud_0030 [Candidatus Desulforudis audaXviator MP104C] >gi|169831680|ref|YP_001717662.1| hypothetical protein Daud_1527 [Candidatus Desulforudis audaXviator MP104C] >gi|169832376|ref|YP_001718358.1| hypothetical protein Daud_2239 [Can	Bacteria, Firmicutes, Clostridia, Clostridiales, Peptococcaceae, Candidatus Desulforudis	1572	GTGAGTGTAAGGTTTAAGTAGGAGATGTGAGGTCGGAAATAGAAGTGAGACCTCAAAACGGCTTCCCCTGAGGGGAAGCCCTCCCCGCCAAAGGAGTGAGGTCTCATGTTCAAGATTCGCTTTCTGCTTGAGGTAGTCCTGTTTCTGGCCAAGGGAATTTTTGAGGTGTTCAGGTCGGTGCGCAATATGGATGAGTTGGAAGAGCGGGTGCAGCGGTTGGTTCAACAGGCAGGCGGCAAAATGCTGGAGGAGGCGCTGGCACACATTGACCTTGAGTTAAGCGGCAAGCGGGATCCAGCCCTCAAGAACGTGGGACAGCGGTCGCGGACCCTGGTCACCAGCTTCGGTGAGATTACGGTTAAGCGCCGACTGTACCGTAACCAGAAGACCGGCGCGTAC…		+	36849	38420
p-MULT_3	ISCde3_Iso	ISLre2	YP_001716788	NC_010424.1	Candidatus_Desulforudis_audaxviator_MP104C	22	10	0.454545	660683	662101	TAAATCGGCTGGGAGATCGCCTACTAAGTCTTGACACGGAC	TATTTCCGACCTCACATCTCCTACTTAAACCTTACACTCAC	28	19	0.678571	9	GCGCGGGCG	472				hypothetical protein Daud_0622 [Candidatus Desulforudis audaxviator MP104C] >gi|169832065|ref|YP_001718047.1| hypothetical protein Daud_1922 [Candidatus Desulforudis audaxviator MP104C] >gi|169637650|gb|ACA59156.1| protein of unknown function UPF0236 [Can	Bacteria, Firmicutes, Clostridia, Clostridiales, Peptococcaceae, Candidatus Desulforudis	1572	GTGAGTGTAAGGTTTAAGTAGGAGATGTGAGGTCGGAAATAGAAGTGAGACCTCAAAACGGCTTCCCCTGAGGGGAAGCCCTCCCCGCCAAAGGAGTGAGGTCTCATGTTCAAGATTCGCTTTCTGCTTGAGGTAGTCCTGTTTCTGGCCAAGGGAATTTTTGAGGTGTTCAGGTCGGTGCGCAATGTGGATGAGTTGGAAGAGCGGGTGCAGCGGTTGGTTCAACAGGCAGGCGGCAAAATGCTGGAGGAGGCGCTGGCACACATTGACCTTGAGTTAAGCGGCAAGCGGGATCCAGCCCTCAAGAACGTGGGACAGCGGTCGCGGACCCTGGTCACCAGCTTCGGTGAGATTACGGTTAAGCGCCGACTGTACCGTAACCAGAAGACCGGCGCGTAC…		+	660578	662149
p-MULT_3	ISCde3_Iso	ISLre2	YP_001716924	NC_010424.1	Candidatus_Desulforudis_audaxviator_MP104C	22	10	0.454545	796410	797828	TAAATCGGCTGGGAGATCGCCTACTAAGTCTTGACACGGAC	TATTTCCGACCTCACATCTCCTACTTAAACCTTACACTCAC	28	19	0.678571	0		472				hypothetical protein Daud_0770 [Candidatus Desulforudis audaXviator MP104C] >gi|169637786|gb|ACA59292.1| protein of unknown function UPF0236 [Candidatus Desulforudis audaXviator MP104C]	Bacteria, Firmicutes, Clostridia, Clostridiales, Peptococcaceae, Candidatus Desulforudis	1572	GTGAGTGTAAGGTTTAAGTAGGAGATGTGAGGTCGGAAATAGAAGTGAGACCTCAAAACGGCTTCCCCTGAGGGGAAGCCCTCCCCGCCAAAGGAGTGAGGTCTCATGTTCAAGATTCGCTTTCTGCTTGAGGTAGTCCTGTTTCTGGCCAAGGGAATTTTTGAGGTGTTCAGGTCGGTGCGCGATGTGGATGAGTTGGAAGAGCGGGTGCAGCGGTTGGTTCAACAGGCAGGCGGCAAAATGCTGGAGGAGGCGCTGGCACACATTGACCTTGAGTTAAGCGGCAAGCGGGATCCAGCCCTCAAGAACGTGGGACAGCGGTCGCGGACCCTGGTCACCAGCTTCGGTGAGATTACGGTTAAGCGCCGACTGTACCGTAACCAGAAGACCGGCGCGTAC…		+	796305	797876
p-MULT_3	ISCde3_Iso	ISLre2	YP_001716934	NC_010424.1	Candidatus_Desulforudis_audaxviator_MP104C	22	10	0.454545	811781	813199	TAAATCGGCTGGGAGATCGCCTACTAAGTCTTGACACGGAC	TATTTCCGACCTCACATCTCCTACTTAAACCTTACACTCAC	28	19	0.678571	9	GACCTGGTA	472				hypothetical protein Daud_0780 [Candidatus Desulforudis audaXviator MP104C] >gi|169637796|gb|ACA59302.1| protein of unknown function UPF0236 [Candidatus Desulforudis audaXviator MP104C]	Bacteria, Firmicutes, Clostridia, Clostridiales, Peptococcaceae, Candidatus Desulforudis	1572	GTGAGTGTAAGGTTTAAGTAGGAGATGTGAGGTCGGAAATAGAAGTGAGACCTCAAAACGGCTTCCCCTGAGGGGAAGCCCTCCCCGCCAAAGGAGTGAGGTCTCATGTTCAAGATTCGCTTTCTGCTTGAGGTAGTCCTGTTTCTGGCCAAGGGAATTTTTGAGGTGTTCAGGTCGGTGCGCAATGTGGATGAGTTGGAAGAGCGGGTGCAGCGGTTGGTTCAACAGGCAGGCGGCAAAATGCTGGAGGAGGCGCTGGCACACATTGACCTTGAGTTAAGCGGCAAGCGGGATCCAGCCCTCAAGAACGTGGGACAGCGGTCGCGGACCCTGGTCACCAGCTTCGGTGAGATTACGGTTAAGCGCCGACTGTACCGTAACCAGAAGACCGGCGCGTAC…		-	811733	813304
p-MULT_3	ISCde3_Iso	ISLre2	YP_001717125	NC_010424.1	Candidatus_Desulforudis_audaxviator_MP104C	22	10	0.454545	1036784	1038202	TAAATCGGCTGGGAGATCGCCTACTAAGTCTTGACACGGAC	TATTTCCGACCTCACATCTCCTACTTAAACCTTACACTCAC	28	19	0.678571	9	CCATGCCCT	472				hypothetical protein Daud_0981 [Candidatus Desulforudis audaXviator MP104C] >gi|169637987|gb|ACA59493.1| protein of unknown function UPF0236 [Candidatus Desulforudis audaXviator MP104C]	Bacteria, Firmicutes, Clostridia, Clostridiales, Peptococcaceae, Candidatus Desulforudis	1572	GTGAGTGTAAGGTTTAAGTAGGAGATGTGAGGTCGGAAATAGAAGTGAGACCTCAAAACGGCTTCCCCTGAGGGGAAGCCCTCCCCGCCAAAGGAGTGAGGTCTCATGTTCAAGATTCGCTTTCTGCTTGAGGTAGTCCTGTTTCTGGCCAAGGGAATTTTTGAGGTGTTCAGGTCGGTGCGCAATGTGGATGAGTTGGAAGAGCGGGTGCAGCGGTTGGTTCAACAGGCAGGCGGCAAAATGCTGGAGGAGGCGCTGGCACACATTGACCTTGAGTTAAGCGGCAAGCGGGATCCAGCCCTCAAGAACGTGGGACAGCGGTCGCGGACCCTGGTCACCAGCTTCGGTGAGATTACGGTTAAGCGCCGACTGTACCGTAACCAGAAGACCGGCGCGTAC…		-	1036736	1038307
p-MULT_3	ISCde3_Iso	ISLre2	YP_001717252	NC_010424.1	Candidatus_Desulforudis_audaxviator_MP104C	22	10	0.454545	1166971	1168389	TAAATCGGCTGGGAGATCGCCTACTAAGTCTTGACACGGAC	TATTTCCGACCTCACATCTCCTACTTAAACCTTACACTCAC	28	19	0.678571	9	CCGAATCCG	472				hypothetical protein Daud_1109 [Candidatus Desulforudis audaxviator MP104C] >gi|169638114|gb|ACA59620.1| protein of unknown function UPF0236 [Candidatus Desulforudis audaxviator MP104C]	Bacteria, Firmicutes, Clostridia, Clostridiales, Peptococcaceae, Candidatus Desulforudis	1572	GTGAGTGTAAGGTTTAAGTAGGAGATGTGAGGTCGGAAATAGAAGTGAGACCTCAAAACGGCTTCCCCTGAGGGGAAGCCCTCCCCGCCAAAGGAGTGAGGTCTCATGTTCAAGATTCGCTTTCTGCTTGAGGTAGTCCTGTTTCTGGCCAAGGGAATTTTTGAGGTGTTCAGGTCGGTGCGCAATATGGATGAGTTGGAAGAGCGGGTGCAGCGGTTGGTTCAACAGGCAGGCGGCAAAATGCTGGAGGAGGCGCTGGCACACATTGACCTTGAGTTAAGCGGCAAGCGGGATCCAGCCCTCAAGAACGTGGGACAGCGGTCGCGGACCCTGGTCACCAGCTTCGGTGAGATTACGGTTAAGCGCCGACTGTACCGTAACCAGAAGACCGGCGCGTAC…		+	1166866	1168437
p-MULT_3	ISCde3_Iso	ISLre2	YP_001718077	NC_010424.1	Candidatus_Desulforudis_audaxviator_MP104C	22	10	0.454545	2058527	2059942	TAAATCGGCTGGGAGATCGCCTACTAAGTCTTGACACGGAC	TATTTCCGACCTCACATCTCCTACTTAAACCTTACACTCAC	28	19	0.678571	9	TGAGCCCGG	471				hypothetical protein Daud_1954 [Candidatus Desulforudis audaxviator MP104C] >gi|169638939|gb|ACA60445.1| protein of unknown function UPF0236 [Candidatus Desulforudis audaxviator MP104C]	Bacteria, Firmicutes, Clostridia, Clostridiales, Peptococcaceae, Candidatus Desulforudis	1569	GTGAGTGTAAGGTTTAAGTAGGAGATGTGAGGTCGGAAATAGAAGTGAGACCTCAAAACGGCTTCCCCTGAGGGGAAGCCCTCCCCGCCAAAGGAGTGAGGTCTCATGTTCAAGATTCGCTTTCTGCTTGAGGTAGTCCTGTTTCTGGCCAAGGGAATTTTTGAGGTGTTCAGGTCGGTGCGCGATGTGGATGAGTTGGAAGAGCGGGTGCAGCGGTTGGTTCAACAGGCAGGCGGCAAAATGCTGGAGGAGGCGCTGGCACACATTGACCTTGAGTTAAGCGGCAAGCGGGATCCAGCCCTCAAGAACGTGGGACAGCGGTCGCGGACCCTGGTCACCAGCTTCGGTGAGATTACGGTTAAGCGCCGACTGTACCGTAACCAGAAGACCGGCGCGTAC…		-	2058479	2060047
p-MULT_3	ISCla2	ISLre2	YP_004798025	NC_015949.1	Caldicellulosiruptor_lactoaceticus_6A	131	65	0.496183	447923	449362	ATTTTAATAAAAAATTTTTCCTACAAACTCTTGACACTATC	CTGTTTTTCCATCTAAAGTCCTATAAATATTTTACACTAAG	23	16	0.695652	9	TTAGGTCGT	479				hypothetical protein Calla_0384 [Caldicellulosiruptor lactoaceticus 6A] >gi|344995698|ref|YP_004798041.1| hypothetical protein Calla_0402 [Caldicellulosiruptor lactoaceticus 6A] >gi|344996199|ref|YP_004798542.1| hypothetical protein Calla_0923 [Caldicellu	Bacteria, Firmicutes, Clostridia, Thermoanaerobacterales, Thermoanaerobacterales Family III. Incertae Sedis, Caldicellulosiruptor	1610	CTTAGTGTAAAATATTTATAGGACTTTAGATGGAAAAACAGCTCCCTCCTCTTGGCAAAAAATTAAAGAATGATATAAAATAATGAGTAAAAAAGTGAAAAGCAAAAAGGAAAAACAAACCAAGGGAGGGAGCGAAATGTTTGATAATATTATAGCAAAAATAGAAGAACTTTTAAATAGGTTTGGAGAAGGGATAGTGGAAATATTAAGAGGTGAGAAAGATATAGCGAAGTATTCAATGGAATTGAAGGTAAAGATGGATGAGATAGGGAAGGAGATGATAAAAGAGGTATGCGGGCTTGTAGATGAGATTGTAAGGAATGAAAAGGAGAGGAAGGCAAGGTATGATGTTGTAAGGAAAGATAGGAGGAACATAAAGACAATATTTGGAGATGTGGA…		+	447787	449396
p-MULT_3	ISCla2_Iso	ISLre2	YP_004797783	NC_015949.1	Caldicellulosiruptor_lactoaceticus_6A	131	65	0.496183	144369	145809	ATTTTAATAAAAAATTTTTCCTACAAACTCTTGACACTATC	CTGTTTTTCCATCTAAAGTCCTATAAATATTTTACACTAAG	23	16	0.695652	9	TATTTTTAA	479				hypothetical protein Calla_0118 [Caldicellulosiruptor lactoaceticus 6A] >gi|344996025|ref|YP_004798368.1| hypothetical protein Calla_0739 [Caldicellulosiruptor lactoaceticus 6A] >gi|344996177|ref|YP_004798520.1| hypothetical protein Calla_0895 [Caldicellu	Bacteria, Firmicutes, Clostridia, Thermoanaerobacterales, Thermoanaerobacterales Family III. Incertae Sedis, Caldicellulosiruptor	1611	CTTAGTGTAAAATATTTATAGGACTTTAGATGGAAAAACAGCTCCCTCCTCTTGGCAAAAAATTAAAGAATGATATAAAATAATGAGTAAAAAAGTGAAAAGCAAAAAGGAAAAACAAACCAAGGGAGGGAGCGAAATGTTTGATAATATTATAGCAAAAATAGAAGAACTTTTAAATAGGTTTGGAGAAGGGATAGTGGAAATATTAAGAGGTGAGAAAGATATAGCGAAGTATTCAATGGAATTGAAGGTAAAGATGGATGAGATAGGGAAGGAGATGATAAAAGAGGTATGCGGGTTTGTAGATGAGATTGTAAGGAATGAAAAGGAGAGGAAGGCAAGGTATGATGTTGTAAGGAAAGATAGGAGGAACATAAAGACAATATTTGGAGATGTGGA…		+	144233	145843
p-MULT_3	ISCla2_Iso	ISLre2	YP_004797898	NC_015949.1	Caldicellulosiruptor_lactoaceticus_6A	131	65	0.496183	279564	281003	ATTTTAATAAAAAATTTTTCCTACAAACTCTTGACACTATC	CTGTTTTTCCATCTAAAGTCCTATAAATATTTTACACTAAG	23	16	0.695652	0		479				hypothetical protein Calla_0241 [Caldicellulosiruptor lactoaceticus 6A] >gi|344997024|ref|YP_004799367.1| hypothetical protein Calla_1808 [Caldicellulosiruptor lactoaceticus 6A] >gi|343963774|gb|AEM72921.1| protein of unknown function UPF0236 [Caldicellul	Bacteria, Firmicutes, Clostridia, Thermoanaerobacterales, Thermoanaerobacterales Family III. Incertae Sedis, Caldicellulosiruptor	1610	CTTAGTGTAAAATATTTATAGGACTTTAGATGGAAAAACAGCTCCCTCCTCTTGGTAAAAAATTAAAGAATGATATAAAATAATGAGTAAAAAAGTGAAAAGCAAAAAGGAAAAACAAACCAAGGGAGGGAGCGAAATGTTTGATAATATTATAGCAAAAATAGAAGAACTTTTAAATAGGTTTGGAGAAGGGATAGTGGAAATATTAAGAGGTGAGAAAGATATAGCGAAGTATTCAATGGAATTGAAGGTAAAGATGGATGAGATAGGGAAGGAGATGATAAAAGAGGTATGCGGGCTTGTAGATGAGATTGTAAGGAATGAAAAGGAGAGGAAGGCAAGGTATGATGTTGTAAGGAAAGATAGGAGGAACATAAAGACAATATTTGGAGATGTGGA…		+	279428	281037
p-MULT_3	ISCla2_Iso	ISLre2	YP_004797989	NC_015949.1	Caldicellulosiruptor_lactoaceticus_6A	131	65	0.496183	401772	403210	ATTTTAATAAAAAATTTTTCCTACAAACTCTTGACACTATC	CTGTTTTTCCATCTAAAGTCCTATAAATATTTTACACTAAG	23	16	0.695652	9	AGATGCCAA	479				hypothetical protein Calla_0344 [Caldicellulosiruptor lactoaceticus 6A] >gi|343963865|gb|AEM73012.1| LOW QUALITY PROTEIN: protein of unknown function UPF0236 [Caldicellulosiruptor lactoaceticus 6A]	Bacteria, Firmicutes, Clostridia, Thermoanaerobacterales, Thermoanaerobacterales Family III. Incertae Sedis, Caldicellulosiruptor	1609	CTTAGTGTAAAATATTTATAGGACTTTAGATGGAAAAACAGCTCCCTCCTCTTGGCAAAAAATTAAAGAATGATATAAAATAATGAGTAAAAAAGTGAAAAGCAAAAAGGAAAAACAAACCAAGGGAGGGAGCGAAATGTTTGATAATATTATAGCAAAAATAGAAGAACTTTTAAATAGGTTTGGAGAAGGGATAGTGGAAATATTAAGAGGTGAGAAAGATATAGCGAAGTATTCAATGGAATTGAAGGTAAAGATGGATGAGATAGGGAAGGAGATGATAAAAGAGGTATGCGGGCTTGTAGATGAGATTGTAAGGAATGAAAAGGAGAGGAAGGCAAGGTATGATGTTGTAAGGAAAGATAGGAGGAACATAAAGACAATATTTGGAGATGTGGA…		+	401636	403244
p-MULT_3	ISCla2_Iso	ISLre2	YP_004799420	NC_015949.1	Caldicellulosiruptor_lactoaceticus_6A	131	65	0.496183	1954323	1955761	ATTTTAATAAAAAATTTTCCCTACAAACTCTTGACACTATC	CTGTTTTTCCATCTAAAGTCCTATAAATATTTTACACTAAG	22	15	0.681818	8	ATCCTTGT	478				hypothetical protein Calla_1861 [Caldicellulosiruptor lactoaceticus 6A] >gi|343965296|gb|AEM74443.1| LOW QUALITY PROTEIN: protein of unknown function UPF0236 [Caldicellulosiruptor lactoaceticus 6A]	Bacteria, Firmicutes, Clostridia, Thermoanaerobacterales, Thermoanaerobacterales Family III. Incertae Sedis, Caldicellulosiruptor	1609	CTTAGTGTAAAATATTTATAGGACTTTAGATGGAAAAACAGCTCCCTCCTCTTGGTAAAAAATTAAAGAATGATATAAAATAATGAGTAAAAAAGTGAAAAGCAAAAAGGAAAAACAAACCAAGGGAGGGAGCGAAATGTTTGATAATATTATAGCAAAAATAGAAGAACTTTTAAATAGGTTTGGAGAAGGGATAGTGGAAATATTAAGAGGTGAGAAAGATATAGCGAAGTATTCAATGGAATTGAAGGTAAAGATGGATGAGATAGGGAAGGAGATGATAAAAGAGGTATGCGGGCTTGTAGATGAGATTGTAAGGAATGAAAAGGAGAGGAAGGCAAGGTATGATGTTGTAAGGAAAGATAGGAGGAACATAAAGACAATATTTGGAGATGTGGA…		-	1954289	1955897
p-MULT_3	ISCla2_Iso	ISLre2	YP_004799731	NC_015949.1	Caldicellulosiruptor_lactoaceticus_6A	131	65	0.496183	2315471	2316912	ATTTTAATAAAAAATTTTCCCTACAAACTCTTGACACTATC	CTGTTTTTCCATCTAAAGTCCTATAAATATTTTACACTAAG	22	15	0.681818	0		479				hypothetical protein Calla_2199 [Caldicellulosiruptor lactoaceticus 6A] >gi|343965607|gb|AEM74754.1| LOW QUALITY PROTEIN: protein of unknown function UPF0236 [Caldicellulosiruptor lactoaceticus 6A]	Bacteria, Firmicutes, Clostridia, Thermoanaerobacterales, Thermoanaerobacterales Family III. Incertae Sedis, Caldicellulosiruptor	1612	CTTAGTGTAAAATATTTATAGGACTTTAGATGGAAAAACAGCTCCCTCCTCTTGGCAAAAAATTAAAGAATGATATAAAATAATGAGTAAAAAAGTGAAAAGCAAAAAGGAAAAACAAACCAAGGGAGGGAGCGAAATGTTTGATAATATTATAGCAAAAATAGAAGAACTTTTAAATAGGTTTGGAGAAGGGATAGTGGAAATATTAAGAGGTGAGAAAGATATAGCGAAGTATTCAATGGAATTGAAGGTAAAGATGGATGAGATAGGGAAGGAGATGATAAAAGAGGTATGCGGGCTTGTAGATGAGACTGTAAGGAATGAAAAGGAGAGGAAGGCAAGGTATGATGTTGTAAGGAAAGATAGGAGGAACATAAAGACAATATTTGGAGATGTGGA…		-	2315437	2317048
p-MULT_3	ISCla2_Iso	ISLre2	YP_004799729	NC_015949.1	Caldicellulosiruptor_lactoaceticus_6A	130	64	0.492308	2311180	2312559	ATTTTAATAAAAAATTTTCCCTACAAACTCTTGACACTATC	CTGTTTTTCCATCTAAAGTCCTATAAATATTTTACACTAAG	22	15	0.681818	8	AGTTTTCT	459				hypothetical protein Calla_2196 [Caldicellulosiruptor lactoaceticus 6A] >gi|343965605|gb|AEM74752.1| protein of unknown function UPF0236 [Caldicellulosiruptor lactoaceticus 6A]	Bacteria, Firmicutes, Clostridia, Thermoanaerobacterales, Thermoanaerobacterales Family III. Incertae Sedis, Caldicellulosiruptor	1610	CTTAGTGTAAAATATTTATAGGACTTTAGATGGAAAAACAGCTCCCTCCTCTTGGCAAAAAATTAAGAATGATATAAAATAATGAGTAAAAAAGTGAAAAGCAAAAAGGAAAAACAAACCAAGGGAGGGAGCGAAATGTTTGATAATATTATAGCAAAAATAGAAGAACTTTTTAAATAGGTTTGGAGAAGGGATAGTGGAAATATTAAGAGGTGAGAAAGATATAGCGAAGTATTCAATGGAATTGAAGGTAAAGATGGATGAGATAGGGAAGGAGATGATAAAAGAGGTATGCGGGCTTGTAGATGAGATTGTAAGGAATGAAAAGGAGAGGAAGGCAAGGTATGATGTTGTAAGGAAAGATAGGAGGAACATAAAGACAATATTTGGAGATGTGGA…		-	2311146	2312755
p-MULT_3	ISClsp4	ISLre2	YP_004707761	NC_015737.1	Clostridium_sp._SY8519	4	0	0	737490	738917	GAAATGTATGAGTGGGTTGCCAACGATTACTTGACAGTATC	CCTCTTCTTTTTGTTTTTGCCAACTAAAATTTTACTCTATG	25	19	0.76	9	CATAGGCGG	475				hypothetical protein CXIVA_06920 [Clostridium sp. SY8519] >gi|339442315|ref|YP_004708320.1| hypothetical protein CXIVA_12520 [Clostridium sp. SY8519] >gi|338901157|dbj|BAK46659.1| hypothetical protein CXIVA_06920 [Clostridium sp. SY8519] >gi|338901716|dbj	Bacteria, Firmicutes, Clostridia, Clostridiales, Clostridiaceae, Clostridium	1787	CATAGAGTAAAATTTTAGTTGGCAAAAACAAAAAGAAGAGGCCGAAGCCCCTTCCATATCATACAGAAAACCATTAGTATTTATTTTGCTAAGAATACATACGAAAGGATCTGTATGATGAATACTATGATAGAGGAAAAGGGCGTAACTTTCAAGGAATTAGAGCAGGAGATTTTCAGATTTGTTTGCGACCTTGGCGTCGCACTGACCCAAGAGATACTCCAGCAGTATGATAAATACCTGCATGACAGCAGAGATACATCCGAACTCCGTGACAAAGGGACGCGCCACACATCTATCAAAACGGTCTATGGAGACGTGCCTTATGACAGGTATGTGTACAGGACCAGGGATGAGTATGGTGAAAATCACTATGTCTATCTGTTGGATGAAAATCTG…		-	737248	739034
p-MULT_3	ISCow1	ISLre2	YP_004002344	NC_014657.1	Caldicellulosiruptor_owensensis_OL	132	66	0.5	1063072	1064451	TATTTTAATAAAAAATTTCCCTACAAACTCTTGACACTATC	CATTTTTTCCATCTCAAGTCCTATAAATATTTTACACTAAG	22	15	0.681818	9	CACCTCTTT	459				hypothetical protein Calow_0978 [Caldicellulosiruptor owensensis OL] >gi|311775057|gb|ADQ04544.1| protein of unknown function UPF0236 [Caldicellulosiruptor owensensis OL]	Bacteria, Firmicutes, Clostridia, Thermoanaerobacterales, Thermoanaerobacterales Family III. Incertae Sedis, Caldicellulosiruptor	1613	CTTAGTGTAAAATATTTATAGGACTTGAGATGGAAAAAATGCTCCCTCCTCTTGGGAAAAATGAGAGAATGATATAAAATAATGAGACAAAAAAAAGAAGAAGAAAACTGAAAGGAAAAACAAACCAAAGGAGGGAGCAAAATGTTTGATAATATTATACAAAAATAGAGGAACTTTTAAATAGATTTGGAGAAGGGATAGTGGAGATATTAAGAGGTGAGAAAGATATAGCGATGTATTCAATGGAATTGAAGGAGAAGATGGATGAGATAGGGAAGGAGATGATAAAAGAGGCATGCGGGCTTGTAGATGAGATTGTAAGGAATGAAAAGAAGAGGAAGGCAAGGTATGAGGTTGTAAGGAAAGATAAGAGGAGCATAAAGACAATATTTGGAGATG…		+	1062872	1064484
p-MULT_3	ISCow1_Iso	ISLre2	YP_004001512	NC_014657.1	Caldicellulosiruptor_owensensis_OL	132	66	0.5	130547	131986	TATTTTAATAAAAAATTTCCCTACAAACTCTTGACACTATC	CATTTTTTCCATCTCAAGTCCTATAAATATTTTACACTAAG	22	15	0.681818	9	TTGAATATA	479				hypothetical protein Calow_0104 [Caldicellulosiruptor owensensis OL] >gi|312134524|ref|YP_004001862.1| hypothetical protein Calow_0479 [Caldicellulosiruptor owensensis OL] >gi|312134822|ref|YP_004002160.1| hypothetical protein Calow_0790 [Caldicellulosiru	Bacteria, Firmicutes, Clostridia, Thermoanaerobacterales, Thermoanaerobacterales Family III. Incertae Sedis, Caldicellulosiruptor	1612	CTTAGTGTAAAATATTTATAGGACTTGAGATGGAAAAAATGCTCCCTCCTCTTGGGAAAAATGAGAGAATGATATAAAATAATGAGCAAAAAAAGAAGAAGAAAACTGAAAGGAAAAACAAACCAAAGGAGGGAGCAAAATGTTTGATAATATTATAGCAAAAATAGAGGAACTTTTAAATAGATTTGGAGAAGGGATAGTGGAGATATTAAGAGGTGAGAAAGATATAGCGATGTATTCAATGGAATTGAAGGAGAAGATGGATGAGATAGGGAAGGAGATGATAAAAGAGGCATGCGGACTTGTAGATGAGATTGTAAGGAATGAAAAGAAGAGGAAGGCAAGGTATGAGGTTGTAAGGAAAGATAAGAGGAGCATAAAGACAATATTTGGAGATGT…		-	130514	132125
p-MULT_3	ISCow1_Iso	ISLre2	YP_004001685	NC_014657.1	Caldicellulosiruptor_owensensis_OL	132	66	0.5	338395	339834	TATTTTAATAAAAAATTTCCCTACAAACTCTTGACACTATC	CATTTTTCCCATCTCAAGTCCTATAAATATTTTACACTAAG	22	15	0.681818	8	ATTTTGTT	479				hypothetical protein Calow_0284 [Caldicellulosiruptor owensensis OL] >gi|312134464|ref|YP_004001802.1| hypothetical protein Calow_0416 [Caldicellulosiruptor owensensis OL] >gi|312134700|ref|YP_004002038.1| hypothetical protein Calow_0662 [Caldicellulosiru	Bacteria, Firmicutes, Clostridia, Thermoanaerobacterales, Thermoanaerobacterales Family III. Incertae Sedis, Caldicellulosiruptor	1612	CTTAGTGTAAAATATTTATAGGACTTGAGATGGGAAAAATGCTCCCTCCTCTTGGGAAAAATGAGAGAATGATATAAAATAATGAGCAAAAAAAGAAGAAGAAAACTGAAAGGAAAAACAAACCAAAGGAGGGAGCAAAATGTTTGATAATATTATAACAAAAATAGAGGAACTTTTAAATAGATTTGGAGAAGGGATAGTGGAGATATTAAGAGGTGAGAAAGATATAGCGATGTATTCAATGGAATTGAAGGAGAAGATGGATGAGATAGGGAAGGAGATGATAAAAGAGGCATGCGGGCTTGTAGATGAGATTGTAAGGAATGAAAAGAAGAGGAAGGCAAGGTATGAGGTTGTAAGGAAAGATAAGAGGAGCATAAAGACAATATTTGGAGATGT…		+	338256	339867
p-MULT_3	ISCow1_Iso	ISLre2	YP_004001751	NC_014657.1	Caldicellulosiruptor_owensensis_OL	132	66	0.5	424864	426303	TATTTTAATAAAAAATTTCCCTACAAACTCTTGACACTATC	CATTTTTTCCATCTCAAGTCCTATAAATATTTTACACTAAG	22	15	0.681818	9	CCTAATTAA	479				hypothetical protein Calow_0364 [Caldicellulosiruptor owensensis OL] >gi|311774464|gb|ADQ03951.1| protein of unknown function UPF0236 [Caldicellulosiruptor owensensis OL]	Bacteria, Firmicutes, Clostridia, Thermoanaerobacterales, Thermoanaerobacterales Family III. Incertae Sedis, Caldicellulosiruptor	1611	CTTAGTGTAAAATATTTATAGGACTTGAGATGGAAAAAATGCTCCCTCCTCTTGGGAAAAATGAGAGAATGATATAAAATAATGAGCAAAAAAAGAAGAAGAAAACTGAAAGGAAAACAAACCAAAGGAGGGAGCAAAATGTTTGATAATATTATAGCAAAAATAGAGGAACTTTTAAATAGATTTGGAGAAGGGATAGTGGAGATATTAAGAGGTGAGAAAGATATAGCGATGTATTCAATGGAATTGAAGGAGAAGATGGATGAGATAGGGAAGGAGATGATAAAAGAGGCATGCGGACTTGTAGATGAGATTGTAAGGAATGAAAAGAAGAGGAAGGCAAGGTATGAGGTTGTAAGGAAAGATAAGAGGAGCATAAAGACAATATTTGGAGATGTG…		+	424726	426336
p-MULT_3	ISCow1_Iso	ISLre2	YP_004002516	NC_014657.1	Caldicellulosiruptor_owensensis_OL	131	65	0.496183	1239516	1240895	TATTTTAATAAAAAATTTCCCTACAAACTCTTGACACTATC	CATTTTTTCCATCTCAAGTCCTATAAATATTTTACACTAAG	22	15	0.681818	0		459				hypothetical protein Calow_1158 [Caldicellulosiruptor owensensis OL] >gi|311775229|gb|ADQ04716.1| protein of unknown function UPF0236 [Caldicellulosiruptor owensensis OL]	Bacteria, Firmicutes, Clostridia, Thermoanaerobacterales, Thermoanaerobacterales Family III. Incertae Sedis, Caldicellulosiruptor	1612	CTTAGTGTAAAATATTTATAGGACTTGAGATGGAAAAAATGCTCCCTCCTCTTGGGAAAAATGAGAGAATGATATAAAATAATGAGCAAAAAAAAGAAGAAGAAAACTGAAAGGAAAAACAAACCAAAGGAGGGAGCAAAATGTTTGATAATATTATAGCAAAAATAGAGGAACTTTTAAATAGATTTGGAGAAGGGATAGTGGAGATATTAAGAGGTGAGAAAGATATAGCGATGTATTCAATGGAATTGAAGGAGAAGATGGATGAGATAGGGAAGGAGATGATAAAAGAGGCATGCGGACTTGTAGATGAGATTGTAAGGAATGAAAAGAAGAGGAAGGCAAGGTATGAGGTTGTAAGGAAAGATAAGAGGAGCATAAAGACAATATTTGGAGATG…		+	1239376	1240987
p-MULT_3	ISDsu1	ISLre2	ZP_09545834	NZ_ADLT01000001.1	Dialister_succinatiphilus_YIT_11850	42	18	0.428571	1907	3370	TCGACAGTCAAATGAATTACCGAGGAAAACTTGACACTTAC	TTTCTGGAAAATTCCCCTACCGAGTAAAATTTTACACTAAG	24	19	0.791667	9	TTCTCTTTC	487				hypothetical protein HMPREF9453_00003 [Dialister succinatiphilus YIT 11850] >gi|371936217|gb|EHO63946.1| hypothetical protein HMPREF9453_00003 [Dialister succinatiphilus YIT 11850]	Bacteria, Firmicutes, Negativicutes, Selenomonadales, Veillonellaceae, Dialister	1655	CTTAGTGTAAAATTTTACTCGGTAGGGGAATTTTCCAGAAACAATAAAAGAGGAAAGCCTCCCCTTGAGTGGAAATGTTATAATTTCCGTGCACAAATAAAACAAAGAAAGGGCTTTCCTCATGGATATTATAACAAAAACTGGAGAAATTTGGAGTGAAAATGCAATAGGAGCAGTCATTTCTATCATCAAGGAATCTGATGATTCTATTGAGTCTGAAAGGAAGTTATCTCATTGGCTCGAAGAAATGAACTGTCAGCTTATAGCTATGGCTCTGGAGCGTATTGACGCGGAGCTGTATCAGATTTACAGGTCACAGGGGTGGCGTGTGGCGCGCCGGGACTCCCGGACGATTTACTGTCGCTATGGAGAGCTGACCTATACCCGAAGACTTCTGCA…		+	1786	3440
p-MULT_3	ISDsu1_Iso	ISLre2	ZP_09546494	NZ_ADLT01000015.1	Dialister_succinatiphilus_YIT_11850	42	18	0.428571	237202	238665	TCGACAGTCAAATGAATTACCGAGGAAAACTTGACACTTAC	TTCTGGAAAAATTCCCCTACCGAGTAAAATTTTACACTAAG	24	19	0.791667	9	CCGGGAATG	487				hypothetical protein HMPREF9453_00663 [Dialister succinatiphilus YIT 11850] >gi|371935903|gb|EHO63646.1| hypothetical protein HMPREF9453_00663 [Dialister succinatiphilus YIT 11850]	Bacteria, Firmicutes, Negativicutes, Selenomonadales, Veillonellaceae, Dialister	1656	CTTAGTGTAAAATTTTACTCGGTAGGGGAATTTTTCCAGAAACAATAAAAGAGGAAAGCCTCCCCTTGAGTGGAAATGTTATAATTTCCGTGCACAAATAAAACAAAGAAAGGGCTTTCCTCATGGATATTATAACAAAAACTGGAGAAATTTGGAGTGAAAATGCAATTGGTGCAGTCATTTCTATCATCAAGGAATCTGATGATTCTATTGAGTCTGAAAGGAAGCTAACTCATTGGCTCGAAGAAATGAACTGTCAGCTTATAGCTATGGCTCTGGGGCGTATTGATGCTGAGCTGTATCAGATTTACAAGGCACAGGGGTGGCGTGTAGCGCGCCGGGACTCCCGGACAATTTACTGCCGCTATGGAGAGCTGACCTATACGCGAAGACTTCTGC…		-	237132	238787
p-MULT_3	ISDsu1_Iso	ISLre2	ZP_09546592	NZ_ADLT01000017.1	Dialister_succinatiphilus_YIT_11850	42	18	0.428571	79785	81248	TCGACAGTCAAATGAATTACCGAGGAAAACTTGACACTTAC	TTCTGGAAAAATTCCCCTACCGAGTAAAATTTTACACTAAG	24	19	0.791667	9	CCTGTCCTA	487				hypothetical protein HMPREF9453_00761 [Dialister succinatiphilus YIT 11850] >gi|371935591|gb|EHO63336.1| hypothetical protein HMPREF9453_00761 [Dialister succinatiphilus YIT 11850]	Bacteria, Firmicutes, Negativicutes, Selenomonadales, Veillonellaceae, Dialister	1656	CTTAGTGTAAAATTTTACTCGGTAGGGGAATTTTTCCAGAAACAATAAAAGAGGAAAGCCTCCCCTTGAGTGGAAATGTTATAATTTCCGTGCACAAATAAAACAAAGAAAGGGCTTTCCTCATGGATATTATAACAAAAACTGGAGAAATTTGGAGTGAAAATGCAATTGGTGCAGTCATTTCTCTCATTAAGGAATCTGATGACTCTATCGAGGCTGAAAGGAAGCTAACTCATTGGCTCACTGAAATGAACTGTCAGCTTATAGCTATGGCCCTGGCGCGTATTGACACTGAGCTGTATCAGATTTACAAGGTACAGGGGTGGCGTGTGGCGCGCCGGGACTCTAGGACGATTTGCTGCCGCTATGGAGAGCTGACCTATACCCGAAGACTTCTGC…		-	79715	81370
p-MULT_3	ISGsp3	ISLre2	YP_002948444	NC_012793.1	Geobacillus_sp._WCH70	198	82	0.414141	275492	276859	GTGAACCGAAAAAATGTTCTCCACAAAGTCTTGACTGACTC	GAATCATTCCTGAATGTCACCCACAAATATTTTACTCACAC	29	20	0.689655	9	CGATGACAC	455				hypothetical protein GWCH70_0249 [Geobacillus sp. WCH70] >gi|239826557|ref|YP_002949181.1| hypothetical protein GWCH70_1055 [Geobacillus sp. WCH70] >gi|239826747|ref|YP_002949371.1| hypothetical protein GWCH70_1252 [Geobacillus sp. WCH70] >gi|239826933|re	Bacteria, Firmicutes, Bacillales, Bacillaceae, Geobacillus	1709	GTGTGAGTAAAATATTTGTGGGTGACATTCAGGAATGATTCCCCGACGAGGGTTGCGAACTTTTGTTCGCGACGCTCGTCGGGGCCACCAAGCGAAGCGCGGTAGAAAAAAGCAAATGTCATGCAAAAAGGACTCTCTCCCTGCTATGATGGTGATGACCAACATCCATAAAACAGGAGGGAGAGAGTCCATGAAACATCTTACCACAGAATGGCCTTTATTAAAAGAGCTGGAGGAACAATTAGTCAGAACTCTTCAAAAGGTGTTCGCTGTCTTGTTGGCGGCCCTTTTGGAGGAGATTGATCAACAACTGGCGGAAGCGCGGGACAAGCGCCGGTATCAGCTGAAAGACAAACGGCCGACCACGATCCAAACGCTGTTTGGAGAAGTGACGTTTCG…		-	275341	277049
p-MULT_3	ISGsp3_Iso	ISLre2	YP_145868	NC_006510.1	Geobacillus_kaustophilus_HTA426	150	63	0.42	24791	26155	GTGAACCGAAAAAATGTTCTCCACAAAGTCTTGACTGACTC	GGATCATTTCGGAATGTCACCCACAAATATTTTACTCACAC	29	20	0.689655	9	ATACTTGAC	454				hypothetical protein GK0015 [Geobacillus kaustophilus HTA426] >gi|56420986|ref|YP_148304.1| hypothetical protein GK2451 [Geobacillus kaustophilus HTA426] >gi|56421966|ref|YP_149284.1| hypothetical protein GK3431 [Geobacillus kaustophilus HTA426] >gi|37500	Bacteria, Firmicutes, Bacillales, Bacillaceae, Geobacillus	1704	GTGTGAGTAAAATATTTGTGGGTGACATTCCGAAATGATCCCCGACGAGGGTTGCGAACTTTTGTTCGCGACGCTCGTCGGGGCCACCAAGCGAAGCGCGGTAGAAAAAGCAAATGTCGTGAAAAAAGGACTCTCTCCCTGCTATGATGGTGATGACCAACATCCATAAAACAGGAGGGAGAGAGTCCATGAAACATCTTACCACAGAATGGCCTTTATTAAAAGAGCTGGAGGAGCAATTAGTAAGAACTCTTCAAAAGGTGTTCGCTGTCTTGTTGGCGGCCCTTTTGGAGGAGATTGATCAACAACTGGCGGAAGCGCGGGACAAGCGGCGGTATCAGCTGAAAGATAAACGGCCGACCACGATCCAAACGCTGTTTGGAGAAGTGACGTTTCGAC…		+	24603	26306
p-MULT_3	ISGsp3_Iso	ISLre2	YP_146869	NC_006510.1	Geobacillus_kaustophilus_HTA426	150	63	0.42	1042657	1044021	GTGAACCGAAAAAATGTTCTCCACAAAGTCTTGACTGACTC	GGATCATTTCGGAATGTCACCCACAAATATTTTACTCACAC	29	20	0.689655	0		454				hypothetical protein GK1016 [Geobacillus kaustophilus HTA426] >gi|56379393|dbj|BAD75301.1| hypothetical conserved protein [Geobacillus kaustophilus HTA426]	Bacteria, Firmicutes, Bacillales, Bacillaceae, Geobacillus	1705	GTGTGAGTAAAATATTTGTGGGTGACATTCCGAAATGATCCCCGACGAGGGTTGCGAACTTTTGTTCGCGACGCTCGTCGGGGCCACCAAGCGAAGCGCGGTAGAAAAAGCAAATGTCGTGAAAAAAGGACTCTCTCCCTGCTATGATGGTGATTGGCAAACCAACCGAAAACAGGAGGGAGAGAGTCCATGAAACATCTTACCACAGAATGGCTTTTATTAAAAGAGCTGGAGGAGCAATTAGTCAGAACTCTTCAAAAGGTGTTCGCTGTCTTGTTGGCGGCCCTTTTGGAGGAGATCGATCAACAACTGGCGGAAGCGCGGGACAAGCGGCGGTATCAGCTGAAAGACAAACGGCCGACTACGATCCAAACGCTGTTTGGAGAAGTGACGTTTCGA…		+	1042468	1044172
p-MULT_3	ISGsp3_Iso	ISLre2	YP_147573	NC_006510.1	Geobacillus_kaustophilus_HTA426	150	63	0.42	1746833	1748200	GTGAACCGAAAAAATGTTCTCCACAAAGTCTTGACTGACTC	GAATCATTCCTGAATGTCACCCACAAATATTTTACTCACAC	29	20	0.689655	9	AGCGTCCTA	455				hypothetical protein GK1720 [Geobacillus kaustophilus HTA426] >gi|56380097|dbj|BAD76005.1| hypothetical conserved protein [Geobacillus kaustophilus HTA426]	Bacteria, Firmicutes, Bacillales, Bacillaceae, Geobacillus	1711	GTGTGAGTAAAATATTTGTGGGTGACATTCAGGAATGATTCCCCGACGAGGGTTGCGAACTTTTGTTCGCGACGCTCGTCGGGGCCACCAAGCGAAGCGCGGTAGAAAAAAGCAAATGTCATGCAAAAAGGACTCTCTCCCTGCTATGATGGTGATTGTCAACATCAACCGAAAACAGGAGGGAGAGAGTCCATGAAACATCTTACCACAGAATGGCCTTTATTAAAAGAGCTGGAGGAACAATTAGTCAGAACTCTTCAAAAGGTGTTCGCTGTCTTGTTGGCGGCCCTTTTGGAGGAGATTGATCAACAACTGGCGGAAGCGCGGGACAAGCGCCGGTATCAGCTGAAAGACAAACGGCCGACCACGATCCAAACGCTGTTTGGAGAAGTGACGTTT…		+	1746641	1748351
p-MULT_3	ISGsp3_Iso	ISLre2	YP_004984052	NC_016593.1	Geobacillus_thermoleovorans_CCB_US3_UF5	150	63	0.42	3357787	3359154	GTGAACCGAAAAAATGTTCTCCACAAAGTCTTGACTGACTC	GGATCATTTCGGAATGTCACCCACAAATATTTTACTCACAC	29	20	0.689655	9	CATTATTAT	455				hypothetical protein [Geobacillus thermoleovorans CCB_US3_UF5] >gi|359289268|gb|AEV20952.1| Uncharacterized conserved protein UPF0236 [Geobacillus thermoleovorans CCB_US3_UF5]	Bacteria, Firmicutes, Bacillales, Bacillaceae, Geobacillus	1710	GTGTGAGTAAAATATTTGTGGGTGACATTCCGAAATGATCCCCGACGAGGGTTGCGAACTTTTGTTCGCGACACTCGTCGGGGCCACCAAGCGAAGCGCGGTAGAAAAAAGCAAATGTCATGCAAAAAGGACTCTCTCCCTGCTATGATGGTGATTGTCAACATCAACCGAAAACAGGAGGGAGAGAGTCCATGAAACATCTTACCACAGAATGGCCTTTATTAAAAGAGCTGGAGGAACAATTAGTCAGAACTCTTCAAAAGGTGTTCGCTGTCTTGTTGGCGGCCCTTTTGGAGGAGATTGATCAACAACTGGCGGAAGCGCGGGACAAGCGCCGGTATCAGCTGAAAGACAAACGGCCGACCACGATCCAAACGCTGTTTGGAGAAGTGACGTTTC…		-	3357636	3359345
p-MULT_3	ISGsp3_Iso	ISLre2	ZP_09352607	NZ_ACWF01000077.1	Bacillus_smithii_7_3_47FAA	150	63	0.42	509	1876	TGAACCGAAAAAATGTTCTCCACAAAGTCTTGACTGACTC	GATCATTTCGGAATGTCACCCACAAATATTTTATTCACAC	30	20	0.666667	0		455				hypothetical protein HMPREF1015_03213 [Bacillus smithii 7_3_47FAA] >gi|363627466|gb|EHL78352.1| hypothetical protein HMPREF1015_03213 [Bacillus smithii 7_3_47FAA]	Bacteria, Firmicutes, Bacillales, Bacillaceae, Bacillus	1708	GTGTGAATAAAATATTTGTGGGTGACATTCCGAAATGATCCCCGACGAGGGTTGCGAACTTTTGTTCGCGACGCTCGTCGGGGCCACCAAGCGAAGCGCGGTAGAAAAAGCAAATGTCGTGAAAAAAGGACTCTCTCCCTGCTATGATGGTGATTGGCAAACCAACCGAAAACAGGAGGGAGAGAGTCCATGAAACATCTTACCACAGAATGGCCTTTATTAAAAGAGCTGGAGGAACAATTAGTCAGAACTCTTCAAAAGGTGTTCGCTGTCTTGTTGGCGGCCCTTTTGGAGGAGATTGATCAACAACTGGCGGAAGCGCGGGACAAGCGCCGGTATCAGCTGAAAGACAAACGGCCGACTACGATCCAAACGCTGTTTGGAGAAGTGACGTTTCGA…		+	320	2027
p-MULT_3	ISGsp3_Iso	ISLre2	YP_003671803	NC_014206.1	Geobacillus_sp._C56-T3	197	82	0.416244	2382648	2384012	GTGAACCGAAAAAATGTTCTCCACAAAGTCTTGACTGACTC	GGATCATTTCGGAATGTCACCCACAAATATTTTACTCACAC	29	20	0.689655			454				hypothetical protein GC56T3_2255 [Geobacillus sp. C56-T3] >gi|297253780|gb|ADI27226.1| protein of unknown function UPF0236 [Geobacillus sp. C56-T3]	Bacteria, Firmicutes, Bacillales, Bacillaceae, Geobacillus	1707	GTGTGAGTAAAATATTTGTGGGTGACATTCCGAAATGATCCCCGACGAGGGTTGCGAACTTTTGTTCGCGACGCTCGTCGGGGCCACCAAGCGAAGCGCGGTAGAAAAAAGCAAATGTCATGCAAAAAGGACTCTCTCCCTGCTATGATGGTGATTGTCAACATCAACCGAAAACAGGAGGGAGAGAGTCCATGAAACATCTTACCACAGAATGGCCTTTATTAAAAGAGCTGGAGGAACAATTAGTCAGAACTCTTCAAAAGGTGTTCGCTGTCTTGTTGGCGGCCCTTTTGGAGGAGATTGATCAACAACTGGCGGAAGCGCGGGACAAGCGCCGGTATCAGCTGAAAGACAAACGGCCGACTACGATCCAAACGCTGTTTGGAGAAGTGACGTTTC…		-	2382497	2384203
p-MULT_3	ISGsp3_Iso	ISLre2	YP_004980474	NC_016593.1	Geobacillus_thermoleovorans_CCB_US3_UF5	197	82	0.416244	51653	53017	GTGAACCGAAAAAATGTTCTCCACAAAGTCTTGACTGACTC	GGATCATTTCGGAATGTCACCCACAAATATTTTACTCACAC	29	20	0.689655	9	TGCATACAT	454				hypothetical protein [Geobacillus thermoleovorans CCB_US3_UF5] >gi|375007967|ref|YP_004981600.1| hypothetical protein [Geobacillus thermoleovorans CCB_US3_UF5] >gi|375008350|ref|YP_004981983.1| hypothetical protein [Geobacillus thermoleovorans CCB_US3_UF5	Bacteria, Firmicutes, Bacillales, Bacillaceae, Geobacillus	1707	GTGTGAGTAAAATATTTGTGGGTGACATTCCGAAATGATCCCCGACGAGGGTTGCGAACTTTTGTTCGCGACGCTCGTCGGGGCCACCAAGCGAAGCGCGGTAGAAAAAAGCAAATGTCATGCAAAAAGGACTCTCTCCCTGCTATGATGGTGATTGTCAACATCAACCGAAAACAGGAGGGAGAGAGTCCATGAAACATCTTACCACAGAATGGCCTTTATTAAAAGAGCTGGAGGAACAATTAGTCAGAACTCTTCAAAAGGTGTTCGCTGTCTTGTTGGCGGCCCTTTTGGAGGAGATTGATCAACAACTGGCGGAAGCGCGGGACAAGCGCCGGTATCAGCTGAAAGACAAACGGCCGACCACGATCCAAACGCTGTTTGGAGAAGTGACGTTTC…		+	51462	53168
p-MULT_3	ISGsp3_Iso	ISLre2	YP_004980583	NC_016593.1	Geobacillus_thermoleovorans_CCB_US3_UF5	197	82	0.416244	147338	148705	GTGAACCGAAAAAATGTTCTCCACAAAGTCTTGACTGACTC	GGATCATTTCGGAATGTCACCCACAAATATTTTACTCACAC	29	20	0.689655	0		455				hypothetical protein [Geobacillus thermoleovorans CCB_US3_UF5] >gi|359285799|gb|AEV17483.1| Uncharacterized conserved protein UPF0236 [Geobacillus thermoleovorans CCB_US3_UF5]	Bacteria, Firmicutes, Bacillales, Bacillaceae, Geobacillus	1710	GTGTGAGTAAAATATTTGTGGGTGACATTCCGAAATGATCCCCGACGAGGGTTGCGAACTTTTGTTCGCGACGCTCGTCGGGGCCACCAAGCGAAGCGCGGTAGAAAAAAGCAAATGTCATGCAAAAAGGACTCTCTCCCTGCTATGATGGTGATTGTCAACATCAACCGAAAACAGGAGGGAGAGAGTCCATGAAACATCTTACCACAGAATGGCCTTTATTAAAAGAGCTGGAGGAACAATTAGTCAGAACTCTTCAAAAGGTGTTCGCTGTCTTGTTGGCGGCCCTTTTGGAGGAGATTGATCAACAACTGGCGGAAGCGCGGGACAAGCGCCGGTATCAGCTGAAAGACAAACGGCCGACTACGATCCAAACGCTGTTTGGAGAAGTGACGTTTC…		+	147147	148856
p-MULT_3	ISGsp3_Iso	ISLre2	YP_004981309	NC_016593.1	Geobacillus_thermoleovorans_CCB_US3_UF5	197	82	0.416244	832045	833412	GTGAACCGAAAAAATGTTCTCCACAAAGTCTTGACTGACTC	GGATCATTTCGGAATGTCACCCACAAATATTTTACTCACAC	29	20	0.689655	9	TTCTTTTCC	455				hypothetical protein [Geobacillus thermoleovorans CCB_US3_UF5] >gi|359286525|gb|AEV18209.1| Uncharacterized conserved protein UPF0236 [Geobacillus thermoleovorans CCB_US3_UF5]	Bacteria, Firmicutes, Bacillales, Bacillaceae, Geobacillus	1710	GTGTGAGTAAAATATTTGTGGGTGACATTCCGAAATGATCCCCGACGAGGGTTGCGAACTTTTGTTCGCGGCGCTCGTCGGGGCCACCAAGCGAAGCGCGGTAGAAAAAAGCAAATGTCATGCAAAAAGGACTCTCTCCCTGCTATGATGGTGATTGTCAACATCAACCGAAAACAGGAGGGAGAGAGTCCATGAAACATCTTACCACAGAATGGCCTTTATTAAAAGAGCTGGAGGAACAATTCGTCAGAACTCTTCAAAAGGTGTTCGCTGTCTTGTTGGCGGCCCTTTTGGAGGAGATTGATCAACAACTGGCGGAAGCGCGGGACAAGCGCCGGTATCAGCTGAAAGACAAACGGCCGACCACGATCCAAACGCTGTTTGGAGAAGTGACGTTTC…		+	831854	833563
p-MULT_3	ISGsp3_Iso	ISLre2	YP_004982388	NC_016593.1	Geobacillus_thermoleovorans_CCB_US3_UF5	197	82	0.416244	1820134	1821501	GTGAACCGAAAAAATGTTCTCCACAAAGTCTTGACTGACTC	GGATCATTTCGGAATGTCACCCACAAATATTTTACTCACAC	29	20	0.689655	0		455				hypothetical protein [Geobacillus thermoleovorans CCB_US3_UF5] >gi|359287604|gb|AEV19288.1| Uncharacterized conserved protein UPF0236 [Geobacillus thermoleovorans CCB_US3_UF5]	Bacteria, Firmicutes, Bacillales, Bacillaceae, Geobacillus	1710	GTGTGAGTAAAATATTTGTGGGTGACATTCCGAAATGATCCCCGACGAGGGTTGCGAACTTTTGTTCGCGACACTCGTCGGGGCCACCAAGCGAAGCGCGGTAGAAAAAAGCAAATGTCATGCAAAAAGGACTCTCTCCCTGCTATGATGGTGATTGTCAACATCAACCGAAAACAGGAGGGAGAGAGTCCATGAAACATCTTACCACAGAATGGCCTTTATTAAAAGAGCTGGAGGAACAATTCGTCAGAACTCTTCAAAAGGTGTTCGCTGTCTTGTTGGCGGCCCTTTTGGAGGAGATTGATCAACAACTGGCGGAAGCGCGGGACAAGCGCCGGTATCAGCTGAAAGACAAACGGCCGACCACGATCCAAACGCTGTTTGGAGAAGTGACGTTTC…		+	1819943	1821652
p-MULT_3	ISGsp3_Iso	ISLre2	YP_004983659	NC_016593.1	Geobacillus_thermoleovorans_CCB_US3_UF5	197	82	0.416244	3002640	3004004	GTGAACCGAAAAAATGTTCTCCACAAAGTCTTGACTGACTC	GGATCATTTCGGAATGTCACCCACAAATATTTTACTCACAC	29	20	0.689655	9	ATGGGTACT	454				hypothetical protein [Geobacillus thermoleovorans CCB_US3_UF5] >gi|359288875|gb|AEV20559.1| Uncharacterized conserved protein UPF0236 [Geobacillus thermoleovorans CCB_US3_UF5]	Bacteria, Firmicutes, Bacillales, Bacillaceae, Geobacillus	1707	GTGTGAGTAAAATATTTGTGGGTGACATTCCGAAATGATCCCCGACGAGGGTTGCGAACTTTTGTTCGCGACGCTCGTCGGGGCCACCAAGCGAAGCGCGGTAGAAAAAAGCAAATGTCATGCAAAAAGGACTCTCTCCCTGCTATGATGGTGATTGTCAACATCAACCGAAAACAGGAGGGAGAGAGTCCATGAAACATCTTACCACAGAATGGCCTTTATTAAAAGAGCTGGAGGAGCAATTAGTAAGAACTCTTCAAAAGGTGTTCGCTGTCTTGTTGGCGGCCCTTTTGGAGGAGATTGATCAACAACTGGCGGAAGCGCGGGACAAGCGGCGGTATCAGCTGAAAGATAAACGGCCGACCACGATCCAAACGCTGTTTGGAGAAGTGACGTTTC…		+	3002449	3004155
p-MULT_3	ISGsp3_Iso	ISLre2	YP_002948676	NC_012793.1	Geobacillus_sp._WCH70	198	82	0.414141	559353	560720	GTGAACCGAAAAAATGTTCTCCACAAAGTCTTGACTGACTC	GAATCATTCCTGAATGTCACCCACAAATATTTTACTCACAC	29	20	0.689655	9	CTTCCCGAA	455				hypothetical protein GWCH70_0500 [Geobacillus sp. WCH70] >gi|239826888|ref|YP_002949512.1| hypothetical protein GWCH70_1419 [Geobacillus sp. WCH70] >gi|239827047|ref|YP_002949671.1| hypothetical protein GWCH70_1615 [Geobacillus sp. WCH70] >gi|239828642|re	Bacteria, Firmicutes, Bacillales, Bacillaceae, Geobacillus	1711	GTGTGAGTAAAATATTTGTGGGTGACATTCAGGAATGATTCCCCGACGAGGGTTGCGAACTTTTGTTCGCGACGCTCGTCGGGGCCACCAAGCGAAGCGCGGTAGAAAAAAGCAAATGTCATGCAAAAAGGACTCTCTCCCTGCTATGATGGTGATTGTCAACATCAACCGAAAACAGGAGGGAGAGAGTCCATGAAACATCTTACCACAGAATGGCCTTTATTAAAAGAGCTGGAGGAACAATTAGTCAGAACTCTTCAAAAGGTGTTCGCTGTCTTGTTGGCGGCCCTTTTGGAGGAGATTGATCAACAACTGGCGGAAGCGCGGGACAAGCGCCGGTATCAGCTGAAAGACAAACGGCCGACCACGATCCAAACGCTGTTTGGAGAAGTGACGTTT…		-	559202	560912
p-MULT_3	ISGsp3_Iso	ISLre2	YP_002316710	NC_011567.1	Anoxybacillus_flavithermus_WK1	198	82	0.414141	2353579	2355099	GTGAACCGAAAAAATGTTCTCCACAAAGTCTTGACTGACTC	GAATCATTCCTGAATGTCACCCACAAATATTTTACTCACAC	28	19	0.678571	9	AAATCGTAA	506				hypothetical protein Aflv_2368 [AnoXybacillus flavithermus WK1] >gi|212561670|gb|ACJ34725.1| Uncharacterized conserved protein UPF0236 family [AnoXybacillus flavithermus WK1]	Bacteria, Firmicutes, Bacillales, Bacillaceae, Anoxybacillus	1706	GTGTGAGTAAAATATTTGTGGGTGACATTCAGGAATGATTCCCCGACGAGGGTTGCGAACTTTTGTTCGTGACCCTCGTCGGGGCCACCAAGCGAAGCGCGGTAGAAAAAAGCAAATGTCATGCAAAAAGGACTCTCTCCCTGCTATGATGGTGATGACCAACATCCATAAAACAGGAGGGAGAGAGTCCATGAAACATCTTACCACAGAATGGCCTTTATTAAAAGAGCTGGAGGAACAATTCGTCAGAACTCTTCAAAAGGTGTTCGCTGTCTTGTTGGCGGCCCTTTTGGAGGAGATTGATCAACAACTGGCGGAAGCGCGGGACAAGCGCCGGTATCAGCTGAAAGACAAACGGCCGACCACGATCCAAACGCTGTTTGGAGAAGTGACGTTTCG…		-	2353428	2355133
p-MULT_3	ISGsp4	ISLre2	YP_002949930	NC_012793.1	Geobacillus_sp._WCH70	188	76	0.404255	1990260	1991627	TTCAGGAATCAAAAAAGTTCCCACAAAGTCTTGACTGACTC	GGGAATTCTAAGAATTTCTCCCACAAACATTTTACTCACAC	29	19	0.655172	9	TATTTCTAA	455				hypothetical protein GWCH70_1931 [Geobacillus sp. WCH70] >gi|239807599|gb|ACS24664.1| protein of unknown function UPF0236 [Geobacillus sp. WCH70]	Bacteria, Firmicutes, Bacillales, Bacillaceae, Geobacillus	1707	GTGTGAGTAAAATGTTTGTGGGAGAAATTCTTAGAATTCCCCGATGAGGGGGTTGGGAACGTAGGTTCGCAATCCCCCTCATCGGGGCCACCAAGCGAAGCGCGGTAGGATCCCAAGCAGGAAACATGAAAAAAGGACTCTCTCCCTGGTAAGATGATCATTGCCACACCATCAAACAGGAGGAGAGAGTCCCATGAATATTCAACAACATCTTACCACAAATTCGTTGACATGGAAAGAGATCGAACTTGATTTGTTTCGAGCCCTGCAAAACGCCTTCGCTGAGCTGTTTACGGCTCTGTTGGAGGACATCGACCGACAATTGGCGGAAACCCGGGACAAGCGCCGATACCACTTGAAAGACAAACGACGCACCACGATTCAAACCCTGTTTGGCGA…		+	1990067	1991773
p-MULT_3	ISGsp4_Iso	ISLre2	YP_002949835	NC_012793.1	Geobacillus_sp._WCH70	188	76	0.404255	1894739	1896115	TTCAGGAATCAAAAAAGTTCCCACAAAGTCTTGACTGACTC	GGAACTTCTAAGAATTTTTCCCACAAACATTTTACTCACAC	29	20	0.689655	0		458				hypothetical protein GWCH70_1829 [Geobacillus sp. WCH70] >gi|239807504|gb|ACS24569.1| protein of unknown function UPF0236 [Geobacillus sp. WCH70]	Bacteria, Firmicutes, Bacillales, Bacillaceae, Geobacillus	1719	GTGTGAGTAAAATGTTTGTGGGAAAAATTCTTAGAAGTTCCCCGATGAGGGGGTTGGGAACGTAGGTTCGCAATCCCCCCTCATCGGGGCCACCAAGCGAAGCGCGGTAGGATCCCAAGCAGGAAACATGAAAAAAGGACTCTCTCCCTGGTAAGATATTCATTGACCACACTATCAAACAGGAGGAGAGAGTCCCATGAATATTCAACAACATCTTACCACAAATTCGTTGTCATGGAAAGAGATCGAACTTGATTTGTTTCGAGCCTTGCAAAACGCCTTCGCCGAGCTGTTTACGGCTCTGTTGGAGGACATCGACCGACAATTGGCGGAAACCCGGGACAAGCGCCGGTACCACTTGAAAGACAAACGACGCACCACGATTCAAACCCTGTTTGG…		+	1894543	1896261
p-MULT_3	ISGsp4_Iso	ISLre2	YP_002949014	NC_012793.1	Geobacillus_sp._WCH70	188	76	0.404255	937249	938616	TCAGCGAACCAAAAAAGTTCCCACAAAATCTTGACTGACTC	GGGAATTCTAAGAATTTCTCCCACAAACATTTTACTCACAC	29	19	0.655172	0		455				hypothetical protein GWCH70_0875 [Geobacillus sp. WCH70] >gi|239806683|gb|ACS23748.1| protein of unknown function UPF0236 [Geobacillus sp. WCH70]	Bacteria, Firmicutes, Bacillales, Bacillaceae, Geobacillus	1710	GTGTGAGTAAAATGTTTGTGGGAGAAATTCTTAGAATTCCCCGATGAGGGGGGGTGGGAACGTAGGTTCGCAATCCCCCCTCATCGGGGCCACCAAGCGAAGCGCGGTAGGATCCCAAGCAAGAAACATGAAAAAAGGACTCTCTCCCTGGTAAGATGTTCATTGACCACACTACAAACAGGAGGAGAGAGTCCTATGAATATTCAACAACATCTTACCACAAATTCGTTGACATGGAAAGAGATCGAACTTGCTTTGTTTCGAGCCTTGCAAAACGCCTTCGCCGAGCTGTTTACGGCTCTGTTGGAGGACATCGACCGGCAATTGGCAGAGAATCGAGATAAGCGCCGATACCACTTGAAAGACAAACGACGCACCACGATTCAAACCCTGTTTGGC…		+	937054	938763
p-MULT_3	ISGsp5	ISLre2	YP_003254528	NC_013411.1	Geobacillus_sp._Y412MC61	198	82	0.414141	3555449	3556813	GTGAACCGAAAAAATGTTCTCCACAAAGTCTTGACTGACTC	GAATCATTCCGGAATGCCCCCCACAAATATTTTACTCACAC	29	21	0.724138	9	CAGGTTGGT	454				hypothetical protein GYMC61_3498 [Geobacillus sp. Y412MC61] >gi|319768515|ref|YP_004134016.1| hypothetical protein [Geobacillus sp. Y412MC52] >gi|261377303|gb|ACX80046.1| protein of unknown function UPF0236 [Geobacillus sp. Y412MC61] >gi|317113381|gb|ADU9	Bacteria, Firmicutes, Bacillales, Bacillaceae, Geobacillus	1706	GTGTGAGTAAAATATTTGTGGGGGGCATTCCGGAATGATTCCCCGACGAGGGTTGCGAACTTTTGTTCGCGACGCTCGTCGGGGCCACCAAGCGAAGCGCGGTAGAACAAGCAAATGTCATGCAAAAAGGACTCTCTCCCTGCTATGATGGTGATTGGCAAACCAACCGAAAACAGGAGGGAGAGAGTCCATGAAACATCTTACCACAGAATGGCCTTTATTAAAAGAGCTGGAGGAGCAATTAGTCAGAACTCTTCAAAAGGTGTTCGCTGTCTTGTTGGCGGCCCTTTTGGAGGAGATCGATCAACAACTGGCGGAAGCGCGGGACAAGCGCCGGCATCAGCTGAAAGACAAACGGCCGACTACGATCCAAACGCTGTTTGGGGAAGTGACGTTCCG…		+	3555259	3556964
p-MULT_3	ISHor2	ISLre2	YP_002508465	NC_011899.1	Halothermothrix_orenii_H_168	16	7	0.4375	770495	771874	TTTGAGGTGAAATATTCTTCCTACCTTTTCTTGACACGTAC	ACCTTGTTTTCCTTCTTTTCCTACTTAAATTTTACACGTTC	26	18	0.692308	9		459				hypothetical protein Hore_07130 [Halothermothrix orenii H 168] >gi|220931687|ref|YP_002508595.1| hypothetical protein Hore_08430 [Halothermothrix orenii H 168] >gi|220931777|ref|YP_002508685.1| hypothetical protein Hore_09340 [Halothermothrix orenii H 168	Bacteria, Firmicutes, Clostridia, Halanaerobiales, Halanaerobiaceae, Halothermothrix	1536	GAACGTGTAAAATTTAAGTAGGAAAAGAAGGAAAACAAGGTATAGATAAAGAAATAGAGACCTCAAACAAACCCGACCAAAGGAGTTGAGGTCTCTATGGTAAATATTTTACTACAAAACATAACAGATATCAATACCTTGGAGAAGGCAGCACTGGAACTTGCAAGGCAGATAATGGAGAAGGTAATAGAAAAGCTTGAAGAAGAGCTATTTAAAAATAAAGATAAAAATTTAGAAGTAGTAAGATTTTTAGAAAGAACGATATCGACTAAAGTTGGAAACATCAAGCTTAGAAGGCGACTATATAAAGACCAAAAAACAGGAAAAAGCGTCATTTTACTGGACAAAAAACTGGGGTTAAAAAAGAAAAAAAGAGTAAGTGGAGAATACCTAAAACTG…		+	770399	771934
p-MULT_3	ISHor2_Iso	ISLre2	YP_002508609	NC_011899.1	Halothermothrix_orenii_H_168	16	7	0.4375	922425	923804	TTTGAGGTGAAATATCCTTCCTACCTTTTCTTGACACGTAC	ACCTTGTTTTCCTTCTTTTCCTACTTAAATTTTACACGTTC	24	17	0.708333	9	CAGTTTCTT	459				hypothetical protein Hore_08580 [HalothermothriX orenii H 168] >gi|219993011|gb|ACL69614.1| Uncharacterized protein family (UPF0236) [HalothermothriX orenii H 168]	Bacteria, Firmicutes, Clostridia, Halanaerobiales, Halanaerobiaceae, Halothermothrix	1536	GAACGTGTAAAATTTAAGTAGGAAAAGAAGGAAAACAAGGTATAGATAAAGAAATAGAGACCTCAAACAAACCCGACCAAAGGAGTTGAGGTCTCTATGGTAAATATTTTACTACAAAACATAACAGATATCAATACCTTGGAGAAGGCAGCACTGGAACTTGCAAGGCAGATAATGGAGAAGGCAATAGAAAAGCTTGAAGAAGAGCTATTTAAAAATAAAGATAAAAATTTAGAAGTAGTAAGATTTTTAGAAAGAACGATATCGACTAAAGTTGGAAACATCAAGCTTAGAAGGCGACTATATAAAGACCAAAAAACAGGAAAAAGCGTCATTTTACTGGACAAAAAACTGGGGTTAAAAAAGAAAAAAAGAGTAAGTGGAGAATACCTAAAACTG…		-	922365	923900
p-MULT_3	ISHor2_Iso	ISLre2	YP_002508637	NC_011899.1	Halothermothrix_orenii_H_168	16	7	0.4375	954026	955405	TTTGAGGTGAAATATTCTTCCTACCTTTTCTTGACACGTAC	ACCTTGTTTTCCTTCTTTTCCTACTTAAATTTTACACGTTC	26	18	0.692308	0		459				hypothetical protein Hore_08860 [HalothermothriX orenii H 168] >gi|219993039|gb|ACL69642.1| Uncharacterized protein family (UPF0236) [HalothermothriX orenii H 168]	Bacteria, Firmicutes, Clostridia, Halanaerobiales, Halanaerobiaceae, Halothermothrix	1536	GAACGTGTAAAATTTAAGTAGGAAAAGAAGGAAAACAAGGTATAGATAAAGAAATAGAGACCTCAAACAAACCCGACCAAAGGAGTTGAGGTCTCTATGGTAAATATTTTACTACAAAACATAACAGATATCAATACCTTGGAGAAGGCAGCACTGGAACTTGCAAGGCAGATAATGGAGAAGGTAATAGAAAAGCTTGAAGAAGAGCTATTTAAAAATAAAGATAAAAATTTAGAAGTAGTAAGATTTTTAGAAAGAACGATATCGACTAAAGTTGGAAACATCAAGCTTAGAAGGCGACTATATAAAGACCAAAAAACAGGAAAAAGCGTCATTTTACTGGACAAAAAACTGGGGTTAAAAAAGAAAAAAAGAGTAAGTGGAGAATACCTAAAACTG…		+	953930	955465
p-MULT_3	ISLbu1	ISLre2	YP_003162976	NC_013192.1	Leptotrichia_buccalis_C-1013-b	27	14	0.518519	56619	57962	TTGTGGTATTTAATGACTGCCCCTATTTTTTTTACTCTGTC	TTTAATTAAATTTATTTGCCCCTATTTTTTTTTACTCTGTC	24	24	1	0		447				hypothetical protein [Leptotrichia buccalis C-1013-b] >gi|257048801|gb|ACV37985.1| protein of unknown function UPF0236 [Leptotrichia buccalis C-1013-b]	Bacteria, Fusobacteria, Fusobacteriales, Leptotrichiaceae, Leptotrichia	1519	GACAGAGTAAAAAAAAATAGGGGCAAATAAATTTAATTAAATTTCAAATTAACAAAAAAGAGGAAACCAGTTACAATATAATCGCCAATCCTATTGAAAGGTGGTTTCCTCTATGATTAGAATATCAAATTTTTTTTCACTTGTAAAGACTTTTTTTAAAAATATTTTTTCCTTCAGACTTCCGTTTGAGCAGCAGTTTAAGCTGTTTGTCACAAAAGCTTTTGAAATGCTGTTTAGAGTTTATGTCAAAAGAGTTGATGATCACTTCTTTCATTCCAACGAAAGAAAAGATAAGTTTAAAAGCAAAGGATTTGTTAAAAGAACTGTTACTACTGCCTTCGGGGATGTAACTTTTGAACGTCGAAAATATGTAAACAAAAAAACAGGCATTCACTATTA…		+	56507	58025
p-MULT_3	ISLbu1_Iso	ISLre2	YP_003163973	NC_013192.1	Leptotrichia_buccalis_C-1013-b	27	14	0.518519	1169788	1171071	TTGTCGTATTTAATGACTGCCCCTATATTTTTTACTCTGTC	AATTTAATTAAATTTATTTGCCCTATATTTTTTACTCTGTC	21	21	1	0		427				hypothetical protein [Leptotrichia buccalis C-1013-b] >gi|257049798|gb|ACV38982.1| protein of unknown function UPF0236 [Leptotrichia buccalis C-1013-b]	Bacteria, Fusobacteria, Fusobacteriales, Leptotrichiaceae, Leptotrichia	1519	GACAGAGTAAAAAATATAGGGCAAATAAATTTAATTAAATTTCAAATTAACAAAAAAGAGGAAACCAGTTACAATATAATCGCCAAACTCTATTGAAAGGTGGTTCCCTCTATGATTAGAGTATCAAATTTTTCCTCGCTTGTAAAGATTTTTTTTAAAAATATTTTTTCTTTCAGACTTCCGTTTGAGCAGCAGTTTAAGCTGTTTGTCACAAAAGCTTTTGAAACGCTGTTTAGAGTTTATGTCAAAAGAGTTGATGATTACTTCTTTCATTCCAACGAAAGAAAAAATAAGTTTAAAAGCAAAGGATTTGTTAAAAGAACTGTTATCACTGCCTTCGGGGATGTAACTTTTGAACGTCGAAAATATGTAGACAAGAAAACAGGCATTCACTATTAC…		-	1169664	1171182
p-MULT_3	ISLbu1_Iso	ISLre2	YP_003162948	NC_013192.1	Leptotrichia_buccalis_C-1013-b	27	14	0.518519	24126	25337	TTGTGGTATTTAATGACTGCCCCTATATTTTTTACTCTGTC	ATTTAATTAAATTTATTTGCCCCTATATTTTTTACTCTGTC	24	24	1	0		403				hypothetical protein [Leptotrichia buccalis C-1013-b] >gi|257048773|gb|ACV37957.1| protein of unknown function UPF0236 [Leptotrichia buccalis C-1013-b]	Bacteria, Fusobacteria, Fusobacteriales, Leptotrichiaceae, Leptotrichia	1525	GACAGAGTAAAAAATATAGGGGCAAATAAATTTAATTAAATTTCAAATTAACAAAAAAGAGGAAACCAGTTACAATATAATCGCTAAATCCTATTGAAAGGTGGTTCCCTCTATGATTAGAATATCAAATTTTTCTTCACTTGTAAAGACTTTTTTTAAAAATATTTTTTCCTTCAGACTTCCGTTTGAGCAGCAGTTTAAGCTGTTTGTCACAAAAGCTTTTGAAACGCTGTTTAGAGTTTATGTCAAAAGAGTTGATGATTACTTCTTTCATTCCAACGAAAGAAAAAATAAGTTTAAAAGCAAAGGATTTGTTAAAAGAACTGTTACTACTGCCTTCGGGCATGTCACTTTTGAACGTCGAAAATATGTAAACAAAAAAACAGGCATTCACTACTA…		+	24014	25538
p-MULT_3	ISLbu1_Iso	ISLre2	YP_003163248	NC_013192.1	Leptotrichia_buccalis_C-1013-b	27	14	0.518519	339260	340279	TTGTGGTATTTAATGACTGCCCCTATATTTTTTACTCTGTC	ATTTAATTAAATTTATTTGCCCCTATTTTTTTTACTCTGTC	24	23	0.958333	9	GAATATAAA	339				hypothetical protein [Leptotrichia buccalis C-1013-b] >gi|257049073|gb|ACV38257.1| hypothetical protein Lebu_0339 [Leptotrichia buccalis C-1013-b]	Bacteria, Fusobacteria, Fusobacteriales, Leptotrichiaceae, Leptotrichia	1526	GACAGAGTAAAAAAAATAGGGGCAAATAAATTTAATTAAATTTCGAATTAACAAAAAAGAGGAAACCAGTTACAATATAATCGCTAAATCCTATTGAAAGGTGGTTCCCTCTATGATTAGAATATCAAATTTTTCTTCACTTGTAAAGACTTTTTTTAAAAATATTTTTTCTTTCAGACTTCCGTTTGAGCAGCAGTTTAAGCTGTTTGTCACAAAAGCTTTTTGAAACGCTGTTTAGAGTTTATGTCAAAAGAGTTGATGATTACTTCTTTCATTCCAACGAAAGAAAAGATAAGTTTAAAAGCAAAGGATTTGTTAAAAGAACTGTTACCACTGCCTTCGGGGATGTAACTTTTGAACGTCGAAAATATGTAAACAAAAAAACAGGCATTCACTACT…		-	338960	340485
p-MULT_3	ISLca4	ISLre2	YP_805658	NC_008526.1	Lactobacillus_casei_ATCC_334_(Lactobacillus_paracasei_ATCC_334)	3	0	0	358248	359645	AATAGTTCAATTAGTGGAACCGAGAAAGACTTGACACATAC	CCTTCTGACTCGGACCTAACCGAGAGAAACTTTACACCTAG	24	19	0.791667	0		465				hypothetical protein LSEI_0357 [Lactobacillus casei ATCC 334] >gi|116104074|gb|ABJ69216.1| hypothetical protein LSEI_0357 [Lactobacillus casei ATCC 334]	Bacteria, Firmicutes, Lactobacillales, Lactobacillaceae, Lactobacillus	1595	CTAGGTGTAAAGTTTCTCTCGGTTAGGTCCGAGTCAGAAGGATAAATTGACAAAAGAAGACCGCTTGTCCTCTAATTGAGCTACCACACAAAATCAGAGAGAAGCGATCTTCCATGTCCTCAATTGTAGCAATTGTCCTTGAAGCTTTAAAGTCCAATGACTCCATTATCAGTGCTGAAAGTCAAATGATGACCGAGCTCAGCCAGTTGGTCTGTGCCGGCGTAGCTCAGGCTTGTGAGCAACTTGATGATGATTTGTGCCTTGGTCATAAGGATTACAGAATCATTCACAAGGATCAGCGGCACATCACTGCCATGTTCGGTGATGTCGTGTTTAAGCAGCGCTTGGTGAAAGATGACAGTGGCCGGCTCTTTTACCCGTTTGACGAAAAGGTTGGCT…		-	358164	359758
p-MULT_3	ISLcr1	ISLre2	YP_003600750	NC_014106.1	Lactobacillus_crispatus_ST1	217	74	0.341014	287566	288972	ACTAATGGTTCACAGCCTACCGCAAAAATATTGACACTTAC	TAATTATTTATTCAACTTACCGCAAAAAATTATACACTTAG	29	22	0.758621	9	ACGAGCTAG	468				transposase [Lactobacillus crispatus ST1] >gi|295030246|emb|CBL49725.1| Transposase [Lactobacillus crispatus ST1]	Bacteria, Firmicutes, Lactobacillales, Lactobacillaceae, Lactobacillus	1597	CTAAGTGTATAATTTTTTGCGGTAAGTTGAATAAATAATTAAAAAGCTCAAGTCATTTGAATTTGGACTTGAGCTAAAACAAAAAGACCAGTAGTCTGATGTTAAGAACAAAAACACATTAGAAGCTGGTCTTTTATGGAATCTATTATAACTGATATCGTGAAAATTATTAAGTCTGAAAATAATGTTATTGCTCGTGAAAAGGCATTAATGTGCTATTTCTTTAATCTAATTAGAGAATTAATGAAACTAGCGCTAGAAGAAGTTGATGCTGGTTTAGTTGAGGAGACTAAAAAGCAAGGCTATCAGATTGAAAAGAAAAATAAGCGTTCAGTTGTAACTGTCTTTGGAGAGATTAGCTATTGGCGCAGGAGATATATTTGTCCAGGCAAAAAGGCT…		+	287431	289027
p-MULT_3	ISLcr1_Iso	ISLre2	YP_003600692	NC_014106.1	Lactobacillus_crispatus_ST1	217	74	0.341014	226453	227859	ACTAATGGTTCACAGCCTACCGCAAAAATATTGACACTTAC	TAATTATTTATTCAACTTACCGCAAAAAATTATACACTTAG	29	23	0.793103	9	AAAGTAATG	468				transposase [Lactobacillus crispatus ST1] >gi|295692782|ref|YP_003601392.1| transposase [Lactobacillus crispatus ST1] >gi|295693335|ref|YP_003601945.1| transposase [Lactobacillus crispatus ST1] >gi|295030188|emb|CBL49667.1| Transposase [Lactobacillus cris	Bacteria, Firmicutes, Lactobacillales, Lactobacillaceae, Lactobacillus	1597	CTAAGTGTATAATTTTTTGCGGTAAGTTGAATAAATAATTAAAAAGCTCAAGTCCTTTGAATTTGGACTTGAGCTAAAACAAAAAGACCAGTAGTCTGATGTTAAGAACAAAAACACATTAGAAGCTGGTCTTTTATGGAATCTATTATAACTGATATCGTGAAAATTATTAAGTCTGAAAATAATGTTATTGCTCGTGAAAAGGCATTAATGTGCTATTTCTTTAATCTAATTAGAGAATTAATGAAACTAGCGCTAGAAGAAGTTGATGCTGGTTTAGTTGAGGAGACTAAAAAGCAAGGCTATCAGATTGAAAAGAAAAATAAGCGTTCAGTTGTAACTGTCTTTGGAGAGATTAGCTATTGGCGCAGGAGATATATTTGTCCAGGCAAAAAGGCT…		+	226318	227914
p-MULT_3	ISLcr1_Iso	ISLre2	YP_003600593	NC_014106.1	Lactobacillus_crispatus_ST1	217	74	0.341014	119816	121222	ACTAATGGTTCACAGCCTACCGCAAAAATATTGACACTTAC	TAATTATTTATTCAACTTACCGCAAAAAATTATACACTTAG	29	22	0.758621	9	TCAAAAAGG	468				transposase [Lactobacillus crispatus ST1] >gi|295030089|emb|CBL49568.1| Transposase [Lactobacillus crispatus ST1]	Bacteria, Firmicutes, Lactobacillales, Lactobacillaceae, Lactobacillus	1597	CTAAGTGTATAATTTTTTGCGGTAAGTTGAATAAATAATTAAAAAGCTCAAGTCCTTTGAATTTGGACTTGAGCTAAAACAAAAAGACCAGTAGTCTGATGTTAAGAACAAAAACACATTAGAAGCTGGTCTTTTATGGAATCTATTATAACTGATATCGTGAAAATTATTAAGTCTGAAAATAATGTTATTGCTCGTGAAAAGGCATTAATGTGCTATTTCTTTAATCTAATTAGAGAATTAATGAAACTAGCGCTAGAAGAAGTTGATGCTGGTTTAGTTGAGGAGACTAAAAAGCAAGGCTATCAGATTGAAAAGAAAAATAAGCGTTCAGTTGTAACTGTCTTTGGAGAGATTAGCTATTGGCGCAGGAGATATATTTGTCCAGGCAAAAAGGCT…		+	119681	121277
p-MULT_3	ISLcr1_Iso	ISLre2	YP_006656761	NC_018528.1	Lactobacillus_helveticus_R0052	217	74	0.341014	2015227	2016432	ACTAATGGCTAATAGCCTACCGCAAAAATATTGACACTTAC	TAATTAATTATTCAACTTACCGCAAAAAATTATACACTTAG	28	21	0.75	9	GCAATTCTT	401				hypothetical protein R0052_11355 [Lactobacillus helveticus R0052] >gi|403081379|gb|AFR22957.1| hypothetical protein R0052_11355 [Lactobacillus helveticus R0052]	Bacteria, Firmicutes, Lactobacillales, Lactobacillaceae, Lactobacillus	1599	CTAAGTGTATAATTTTTTGCGGTAAGTTGAATAATTAATTAAAAAAGCTCAAATCCTTTGAAATTGGACTTGAGCTAAAACAAAAAGACCAGTAGTCTGATGTTAACGAAAAAAACACATTAGAAGCTGGTCTTTTATGGAATCTATTATAGCTGATATCGTAAAAATTATTAAGTCTGAAAATAATGTTATTGCCCGTGAAAAGGCATTAATGTGCTATTTCTTTGATCTGATTAGAGAATTGATGACAGCAGCAACTAGAAGAAGTTGATGCTGGTCTAGTTGAAGAGACTAAAAAGCAAGGCTATCAGATCGAGAAGAAAAATAAGCGTTCAGTTGTGACTGCCTTTGGTGAAATCAGCTATTGGCGCAGAAGATATGCTTGTCCTGGCAAAAAGG…		-	2015172	2016770
p-MULT_3	ISLcr2	ISLre2	ZP_07789730	NZ_GL531739.1	Lactobacillus_crispatus_CTV-05	210	73	0.347619	172368	173774	ACTAATGGTTTAAAGGCTACCGCAAAAACATTGACACTTAC	TAATTATTTATTCAACTTACCGTAAAAAATTATACACTTAG	24	18	0.75	9	TTTATAACA	468				conserved hypothetical protein [Lactobacillus crispatus CTV-05] >gi|312984056|ref|ZP_07791404.1| conserved hypothetical protein [Lactobacillus crispatus CTV-05] >gi|310894558|gb|EFQ43632.1| conserved hypothetical protein [Lactobacillus crispatus CTV-05] >	Bacteria, Firmicutes, Lactobacillales, Lactobacillaceae, Lactobacillus	1599	CTAAGTGTATAATTTTTTACGGTAAGTTGAATAAATAATTAAAAAAGCCCAAGTCCTTTGAATTTGGACTTGAGCTCAAACAAAAAGACCAGTAGTCTGATGTTAAGAACAAAAAACACATTAGAAGCTGGTCTTTTATGAATTCAATTGTAACTGAAATCGCAAATATTATAAAGTCTGAAGATAATTATATTAAGCGTGAAAGAAAAATAATCTGTTTCTTCTTAAACCTGATTAAGGAAATCATGGCCTTGGCTTTAGCTAAAGTTGATGATGAAATGATTACCAAGGTTAAAGCACAGGGCTATCAGATTGATAAGAAGAATGAGCGCTCAATCAATATGGCTTTTGGCGAAGTTAGGTATGTCAGAAGAAGATATGTCTGCCCAGGCAAACAAG…		+	172231	173829
p-MULT_3	ISLcr2_Iso	ISLre2	ZP_07788763	NZ_GL531736.1	Lactobacillus_crispatus_CTV-05	210	73	0.347619	355921	357327	ACTAATGGTTTAAAGGCTACCGCAAAAACATTGACACTTAC	TAATTATTTATTCAACTTACCGTAAAAAATTATACACTTAG	24	18	0.75	9	CCCCTTCAG	468				conserved hypothetical protein [Lactobacillus crispatus CTV-05] >gi|312978411|ref|ZP_07790153.1| conserved hypothetical protein [Lactobacillus crispatus CTV-05] >gi|310894754|gb|EFQ43826.1| conserved hypothetical protein [Lactobacillus crispatus CTV-05] >	Bacteria, Firmicutes, Lactobacillales, Lactobacillaceae, Lactobacillus	1599	CTAAGTGTATAATTTTTTACGGTAAGTTGAATAAATAATTAAAAAAGCCCAAGTCCTTTGAATTTGGACTTGAGCTCAAACAAAAAGACCAGTAGTCTGATGTTAAGAACAAAAAACACATTAGAAGCTGGTCTTTTATGAATTCAATTGTAACTGAAATCGCAAATATTATAAAGTCTGAAGATAATTATATTAAGCGTGAAAGAAAAATAATCTGTTTCTTCTTAAACCTGATTAAGGAAATCATGGCCTTGGCTTTAGCTAAAGTTGATGATGAAATGATTACCAAGGTTAAAGCACAGGGCTATCAGATTGATAAGAAGAATGAGCGCTCAATCAATATGGCTTTTGGCGAAGTTAGGTATGTCAGAAGAAGATATGTCTGCCCAGGCAAACAAG…		+	355784	357382
p-MULT_3	ISLde1	ISLre2	EHE90093	AGHW01000012.1	Lactobacillus_delbrueckii_subsp._bulgaricus_CNCM_I-1519	184	45	0.244565	46115	47521	ACTAATGGTTTTTAGGTTACCACAAAAACATTGACACTTAC	AATCCTTTATTCAGCTTACCGCAAAAAAATTATACACTTAG	25	20	0.8	9		468				hypothetical protein LDBUL1519_00764 [Lactobacillus delbrueckii subsp. bulgaricus CNCM I-1519]	Bacteria, Firmicutes, Lactobacillales, Lactobacillaceae, Lactobacillus	1599	CTAAGTGTATAATTTTTTTGCGGTAAGCTGAATAAAGGATTAAAAAAGCTCAAGTCCGTTGAATTTGGACTTGAGCTAAAACAAAAAGACCAGTAGTCTGATGTTAACCCAAAAAACACATTAGAAGCTGGTCTTTTATGGAATCTATTATAACTGATATCGTGAAAATTATTAAGTCTGAAAATAATGTTCTTGCCCGTGAAAAGGCATTAATGTGCTATTTCTTTGATCTGATTGGAGAGTTGATGAAGCTGGCACTAGAGGAAGTTGATGTTGGTTTAGTTGATGAAACTAAAAAGCAAGGCTATCAGATTGAAAAGAAAAATAAGCGTTCAGTGGTGACAGTTTTTGGCGAAATCAGTTACTGGCGCAGAAGATATGCTTGTCCAGGCAAGAAGG…		-	46060	47658
p-MULT_3	ISLde1_Iso	ISLre2	YP_812969	NC_008529.1	Lactobacillus_delbrueckii_subsp._bulgaricus_ATCC_BAA-365	184	45	0.244565	899057	900472	CTAATGGTTTTTAGGTTACCCACAAAAACATTGACACTTAC	AATCCTTTATTCAGCTTACCGCAAAAAAATTATACACTTAG	32	23	0.71875	0		471				hypothetical protein LBUL_0963 [Lactobacillus delbrueckii subsp. bulgaricus ATCC BAA-365] >gi|116514126|ref|YP_813032.1| hypothetical protein LBUL_1045 [Lactobacillus delbrueckii subsp. bulgaricus ATCC BAA-365] >gi|116093378|gb|ABJ58531.1| hypothetical pr	Bacteria, Firmicutes, Lactobacillales, Lactobacillaceae, Lactobacillus	1601	CTAAGTGTATAATTTTTTTGCGGTAAGCTGAATAAAGGATTAAAAAAGCTCAAGTCCGTTGAATTTGGACTTGAGCTAAAACAAAAAGACCAGTAGTCTGATGTTAACCCAAAAAACACATTAGAAGCTGGTCTTTTATGGAATCTATTATAACTGATATCGTGAAAATTATTAAGTCTGAAAATAATGTTCTTGCCCGTGAAAAGGCATTAATGTGCTATTTCTTTGATCTGATTGGAGAGTTGATGAAGCTGGCACTAGAGGAAGTTGATGTTGGTTTAGTTGATGAAACTAAAAAGCAAGGCTATCAGATTGAAAAGAAAAATAAGCGTTCAGTGGTGACAGTTTTTGGCGAAATCAGTTACTGGCGCAGAAGATATGCTTGTCCAGGCAAGAAGG…		-	899009	900609
p-MULT_3	ISLhe10	ISLre2	YP_001576942	NC_010080.1	Lactobacillus_helveticus_DPC_4571	216	74	0.342593	429463	430869	ACTAATGGTTAATAGCCTACCGCAAAAATATTGACACTTAC	TAATTATTTATTCAACTTACCGCAAAAAATTATACACTTAG	28	21	0.75	9	AAAGTAGGC	468				hypothetical protein lhv_0443 [Lactobacillus helveticus DPC 4571] >gi|161507239|ref|YP_001577193.1| hypothetical protein lhv_0765 [Lactobacillus helveticus DPC 4571] >gi|161507353|ref|YP_001577307.1| transposase [Lactobacillus helveticus DPC 4571] >gi|161	Bacteria, Firmicutes, Lactobacillales, Lactobacillaceae, Lactobacillus	1598	CTAAGTGTATAATTTTTTGCGGTAAGTTGAATAAATAATTAAAAAAGCTCAAATCCTTTGAAATTGGACTTGAGCTCAAACAAAAAGACCAGTAGTCTGATGTTAACGAAAAAAACACATTAGAAGCTGGTCTTTTATGGAATCTATTATAGCTGATATCGTGAAAATTATTAAGTCTGAAAATAATGTTATTGCCCGTGAAAAGGCATTAATGTGCTACTTCTTTGATCTGATTAGAGAATTGATGACAGCAGCACTAGAAGAAGTTGATGCTGGTCTAGTTGAAGAGACTAAAAAGCAAGGCTATCAGATTGAAAAGAAAAATAAGCGCTCAGTTGTGACTGCCTTTGGTGAGATTAGCTATTGGCGCAGAAGATATGTCTGTCCAGGCAAGAAGGC…		+	429327	430924
p-MULT_3	ISLhe10_Iso	ISLre2	YP_004561951	NC_015602.1	Lactobacillus_kefiranofaciens_ZW3	216	74	0.342593	151840	153246	ACTAATGGTTAATAGCCTACCGCAAAAATATTGACACTTAC	TAATTAATTATTCAGCTTACCGCAAAAAATTATACACTTAG	28	22	0.785714	9	CTTTTAGGA	468				hypothetical protein WANG_0154 [Lactobacillus kefiranofaciens ZW3] >gi|333957041|gb|AEG39849.1| Hypothetical protein WANG_0154 [Lactobacillus kefiranofaciens ZW3]	Bacteria, Firmicutes, Lactobacillales, Lactobacillaceae, Lactobacillus	1599	CTAAGTGTATAATTTTTTGCGGTAAGCTGAATAATTAATTAAAAAAGCTCAAGTCCTTTGAATTTGGACTTGAGCTCAAACAAAAAGACCAGTAGTCTGATGTTAAGAACAAAAAACACATTAGAAGCTGGTCTTTTATGGAATCTATTATAACTGATATCGTGAAAATTATTAAGTCTGAAAATAATGTTATTGCTCGTGAAAAGGCATTAATGTGCTACTTCTTTGGTTTGATTAGAGAATTAATGAAATTAGCACTAGAAGAAGTTGATGCCGGCTTAGTTGAAGAAACTAAAAAGCAAGGCTATCAGATTGAAAAGAAAAATAAGCGCTCAGTTGTGACTGCCTTTGGTGAAATCAGCTATTGGCGCAGAAGATATGCTTGTCCTGGCAAAAAGG…		+	151703	153301
p-MULT_3	ISLhe10_Iso	ISLre2	YP_004563206	NC_015602.1	Lactobacillus_kefiranofaciens_ZW3	216	74	0.342593	1568867	1570168	ACTAATGGTTAATAGCCTACCGCAAAAATATTGACACTTAC	TAATTATTTATTCAACTTACCGCAAAAAATTATACACTTAG	28	22	0.785714	9	AGATTACAA	433				transposase [Lactobacillus kefiranofaciens ZW3] >gi|333958296|gb|AEG41104.1| Transposase [Lactobacillus kefiranofaciens ZW3]	Bacteria, Firmicutes, Lactobacillales, Lactobacillaceae, Lactobacillus	1494	CTAAGTGTATAATTTTTTGCGGTAAGTTGAATAAATAATTAAAAAAGCTCAAATCCTTTGAAATTGGACTTGAGCTCAAACAAAAAGACCAGTAGTCTGATGTTAAGAACAAAAAACACATTAGAAGCTGGTCTTTTATGGAATCTATTATAGCTGATATCGTAAAAATTATTAAGTCTGAAAATAATGTTATTGCCCGTGAAAAGGCATTAATGTGCTATTTCTTTGATCTGATTAGAGAATTGATGACAGCAGCACTAGAAGAAGTTGATGCTGGTCTAGTTGAAGAGACTAAAAAGCAAGGCTATCAGATCGAGAAGAAAAATAAGCGTTCAGTTGTGACTGCCTTTGGTGAAATCAGCTATTGGCGCAGAAGATATGCTTGTCCTGGCAAAAAGG…		+	1568730	1570223
p-MULT_3	ISLhe10_Iso	ISLre2	YP_004563236	NC_015602.1	Lactobacillus_kefiranofaciens_ZW3	216	74	0.342593	1594065	1595372	ACTAATGGTTAATAGCCTACCGCAAAAATATTGACACTTAC	TAATTATTTATTCAACTTACCGCAAAAAATTATACACTTAG	28	22	0.785714	0		435				transposase [Lactobacillus kefiranofaciens ZW3] >gi|333958326|gb|AEG41134.1| Transposase [Lactobacillus kefiranofaciens ZW3]	Bacteria, Firmicutes, Lactobacillales, Lactobacillaceae, Lactobacillus	1500	CTAAGTGTATAATTTTTTGCGGTAAGTTGAATAAATAATTAAAAAAGCTCAAATCCTTTGAAATTGGACTTGAGCTCAAACAAAAAGACCAGTAGTCTGATGTTAAGAACAAAAAACACATTAGAAGCTGGTCTTTTATGGAATCTATTATAACTGATATCGTGAAAATTATTAAGTCTGAAAATAATGTTATTGCTCGTGAAAAGGCATTAATGTGCTACTTCTTTGATTTGATTAGAGAATTAATTAAATTAGCACTAGAAGAAGTTGATGCCGGCTTAGTTGAAGAAACTAAAAAGCAAGGCTATCAGATTGAAAAGAAAAATAAGCGCTCAGTTGTGACTGCCTTTGGTGAGATTAGCTATTGGCGCAGAAGATATGCTTGTCCAGGCAAGAAGG…		+	1593928	1595427
p-MULT_3	ISLhe10_Iso	ISLre2	YP_001576993	NC_010080.1	Lactobacillus_helveticus_DPC_4571	216	74	0.342593	501531	502937	ACTAATGGTTTTTAGGTTACCGCAAAAACATTGACACTTAC	TAATCCTTTATTCAGCTTACCGCAAAAAATTATACACTTAG	33	25	0.757576	9	TTAGATTGC	468				hypothetical protein lhv_0512 [Lactobacillus helveticus DPC 4571] >gi|160348028|gb|ABX26702.1| hypothetical protein lhv_0512 [Lactobacillus helveticus DPC 4571]	Bacteria, Firmicutes, Lactobacillales, Lactobacillaceae, Lactobacillus	1599	CTAAGTGTATAATTTTTTGCGGTAAGCTGAATAAAGGATTAAAAAAAGCTCAAGTCCGTTGAATTTGGACTTGAGCTAAAACAAAAAGACCAGTAGTCTGATGTTAACCAAAAAAACACATTAGAAGCTGGTCTTTTATGGAATCTATTATAACTGATATCGTGAAGATTATTAAGTCTGAAAATAATGTTCTTGCCCGTGAAAAGGCATTAATGTGCTATTTCTTTGATCTGATGGGAGAGTTGATGAAGCTGGCACTAGAGGAAGTTGATGTTGGTTTAGTTGATGAAACTAAAAAGCAAGGCTATCAGATTGAAAAGAAAAATAAGCGTTCAGTGGTGACAGTTTTTGGCGAAATCAGTTACTGGCGCAGAAGATATGTCTGTCCAGGCAGGAAGG…		-	501476	503074
p-MULT_3	ISLhe10_Iso	ISLre2	YP_001577122	NC_010080.1	Lactobacillus_helveticus_DPC_4571	216	74	0.342593	666442	667848	ACTAATGGTTTTTAGGTTACCGCAAAAACATTGACACTTAC	TAATCCTTTATTCAGCTTACCGCAAAAAATTATACACTTAG	33	25	0.757576	9	AACGACTAA	468				hypothetical protein lhv_0684 [Lactobacillus helveticus DPC 4571] >gi|160348157|gb|ABX26831.1| hypothetical protein lhv_0684 [Lactobacillus helveticus DPC 4571]	Bacteria, Firmicutes, Lactobacillales, Lactobacillaceae, Lactobacillus	1599	CTAAGTGTATAATTTTTTGCGGTAAGCTGAATAAAGGATTAAAAAAAGCTCAAGTCCGTTGAATTTGGACTTGAGCTAAAACAAAAAGACCAGTAGTCTGATGTTAACCAAAAAAACACATTAGAAGCTGGTCTTTTATGGAATCTATTATAACTGATATCGTGAAGATTATTAAGTCTGAAAATAATGTTCTTGCACGTGAAAAGGCATTAATGTGCTATTTCTTTGATCTGATGGGAGAGTTGATGAAGCTGGCACTAGAGGAAGTTGATGTTGGTTTAGTTGATGAAACTAAAAAGCAAGGCTATCAGATTGAAAAGAAAAATAAGCGTTCAGTGGTGACAGTTTTTGGCGAAATCAGTTACTGGCGCAGAAGATATGTCTGTCCAGGCAGGAAGG…		+	666305	667903
p-MULT_3	ISLhe10_Iso	ISLre2	YP_001577359	NC_010080.1	Lactobacillus_helveticus_DPC_4571	216	74	0.342593	969628	971034	ACTAATGGTTTTTAGGTTACCGCAAAAACATTGACACTTAC	TAATCCTTTATTCAGCTTACCGCAAAAAATTATACACTTAG	33	25	0.757576	8	AAAACTAA	468				transposase ISLhe15 [Lactobacillus helveticus DPC 4571] >gi|160348394|gb|ABX27068.1| transposase ISLhe15 [Lactobacillus helveticus DPC 4571]	Bacteria, Firmicutes, Lactobacillales, Lactobacillaceae, Lactobacillus	1599	CTAAGTGTATAATTTTTTGCGGTAAGCTGAATAAAGGATTAAAAAAAGCTCAAGTCCGTTGAATTTGGACTTGAGCTAAAACAAAAAGACCAGTAGTCTGATGTTAACCAAAAAAACACATTAGAAGCTGGTCTTTTATGGAATCTATTATAACTGATATCGTGAAAATTATTAAGTCTGAAAATAATGTTCTTGCACGTGAAAAGGCATTAATGTGCTATTTCTTTGATCTGATGGGAGAGTTGATGAAGCTGGCACTAGAGGAAGTTGATGTTGGTTTAGTTGATGAAACTAAAAAGCAAGGCTATCAGATTGAAAAGAAAAATAAGCGTTCAGTGGTGACAGTTTTTGGCGAAATCAGTTACTGGCGCAGAAGATATGTCTGTCCAGGCAAGAAGG…		+	969491	971089
p-MULT_3	ISLhe10_Iso	ISLre2	YP_001577381	NC_010080.1	Lactobacillus_helveticus_DPC_4571	216	74	0.342593	997567	998973	ACTAATGGTTTTTAGGTTACCGCAAAAACATTGACACTTAC	TAATCCTTTATTCAGCTTACCGCAAAAAATTATACACTTAG	33	25	0.757576	9	TTTGCATAT	468				transposase [Lactobacillus helveticus DPC 4571] >gi|160348416|gb|ABX27090.1| transposase [Lactobacillus helveticus DPC 4571]	Bacteria, Firmicutes, Lactobacillales, Lactobacillaceae, Lactobacillus	1599	CTAAGTGTATAATTTTTTGCGGTAAGCTGAATAAAGGATTAAAAAAAGCTCAAGTCCGTTGAATTTGGACTTGAGCTAAAACAAAAAGACCAGTAGTCTGATGTTAACCAAAAAAACACATTAGAAGCTGGTCTTTTATGGAATCTATTATAACTGATATCGTGAAAATTATTAAGTCTGAAAATAATGTTCTTGCACGTGAAAAGGCATTAATGTGCTATTTCTTTGATCTGATGGGAGAGTTGATGAAGCTGGCACTAGAGGAAGTTGATGTTGGTTTAGTTGATGAAACTAAAAAGCAAGGCTATCAGATTGAAAAGAAAAATAAGCGTTCAGTGGTGACAGTTTTTGGCGAAATCAGTTACTGGCGCAGAAGATATGTCTGTCCAGGCAAGAAGG…		-	997512	999110
p-MULT_3	ISLhe10_Iso	ISLre2	YP_001577726	NC_010080.1	Lactobacillus_helveticus_DPC_4571	216	74	0.342593	1433375	1434781	ACTAATGGTTTTTAGGTTACCGCAAAAACATTGACACTTAC	TAATCCTTTATTCAGCTTACCGCAAAAAATTATACACTTAG	33	25	0.757576	9	TAAATTTAA	468				hypothetical protein lhv_1448 [Lactobacillus helveticus DPC 4571] >gi|161507791|ref|YP_001577755.1| hypothetical protein lhv_1502 [Lactobacillus helveticus DPC 4571] >gi|161508207|ref|YP_001578178.1| hypothetical protein lhv_2092 [Lactobacillus helveticus	Bacteria, Firmicutes, Lactobacillales, Lactobacillaceae, Lactobacillus	1599	CTAAGTGTATAATTTTTTGCGGTAAGCTGAATAAAGGATTAAAAAAAGCTCAAGTCCGTTGAATTTGGACTTGAGCTAAAACAAAAAGACCAGTAGTCTGATGTTAACCAAAAAAACACATTAGAAGCTGGTCTTTTATGGAATCTATTATAACTGATATCGTGAAAATTATTAAGTCTGAAAATAATGTTCTTGCACGTGAAAAGGCATTAATGTGCTATTTCTTTGATCTGATGGGAGAGTTGATGAAGCTGGCACTAGAGGAAGTTGATGTTGGTTTAGTTGATGAAACTAAAAAGCAAGGCTATCAGATTGAAAAGAAAAATAAGCGTTCAGTGGTGACAGTTTTTGGCGAAATCAGTTACTGGCGCAGAAGATATGTCTGTCCAGGCAAGAAGG…		-	1433320	1434918
p-MULT_3	ISLhe10_Iso	ISLre2	YP_005849407	NC_017467.1	Lactobacillus_helveticus_H10	216	74	0.342593	193169	194575	ACTAATGGTTTTTAGGTTACCGCAAAAACATTGACACTTAC	TAATCCTTTATTCAGCTTACCGCAAAAAATTATACACTTAG	33	25	0.757576	9	CATGAATGA	468				Transposase ISLhe15 [Lactobacillus helveticus H10] >gi|323465733|gb|ADX69420.1| Transposase ISLhe15 [Lactobacillus helveticus H10]	Bacteria, Firmicutes, Lactobacillales, Lactobacillaceae, Lactobacillus	1599	CTAAGTGTATAATTTTTTGCGGTAAGCTGAATAAAGGATTAAAAAAAGCTCAAGTCCGTTGAATTTGGACTTGAGCTAAAACAAAAAGACCAGTAGTCTGATGTTAACCAAAAAAACACATTAGAAGCTGGTCTTTTATGGAATCTATTATAACTGATATCGTGAAAATTATTAAGTCTGAAAATAATGTTCTTGCCCGTGAAAAGGCATTAATGTGCTATTTCTTTGATCTGATTGGAGAGTTGATGAAGCTGGCACTAGAGGAAGTTGATGTTGGTTTAGTTGATGAAACTAAAAAGCAAGGCTATCAGATTGAAAAGAAAAATAAGCGTTCAGTGGTGACAGTTTTTGGCGAAATCAGTTACTGGCGCAGAAGATATGTCTGTCCAGGCAGGAAGG…		-	193114	194712
p-MULT_3	ISLhe10_Iso	ISLre2	YP_006656082	NC_018528.1	Lactobacillus_helveticus_R0052	216	74	0.342593	1306993	1308396	ACTAATGGTTTTTAGGTTACCGCAAAAACATTGACACTTAC	TAATCCTTTATTCAGCTTACCGCAAAAAATTATACACTTAG	33	25	0.757576	8	CAAGATAA	467				transposase ISLhe15 [Lactobacillus helveticus R0052] >gi|403080700|gb|AFR22278.1| Transposase ISLhe15 [Lactobacillus helveticus R0052]	Bacteria, Firmicutes, Lactobacillales, Lactobacillaceae, Lactobacillus	1596	CTAAGTGTATAATTTTTTGCGGTAAGCTGAATAAAGGATTAAAAAAAGCTCAAGTCCGTTGAATTTGGACTTGAGCTAAAACAAAAAGACCAGTAGTCTGATGTTAACCAAAAAAACACATTAGAAGCTGGTCTTTTATGGAATCTATTATAACTGATATCGTGAAAATTATTAAGTCTGAAAATAATGTTCTTGCCCGTGAAAAGGCATTAATGTGCTATTTCTTTGATCTGATTGGAGAGTTGATGAAGCTGGCACTAGAGGAAGTTGATGTTGGTTTAGTTGATGAAACTAAAAGCAAGGCTATCAGATTGAAAGAAATAAGCGTTCCAGTGGTGACAGTTTTTGGCGAAATCAGTTACTGGCGCAGAAGATATGTCTGTCCAGGCAGGAAGGCAA…		-	1306938	1308533
p-MULT_3	ISLhe10_Iso	ISLre2	YP_001577288	NC_010080.1	Lactobacillus_helveticus_DPC_4571	216	74	0.342593	864215	865621	ACTAATGGTTAATAGCCTACCGCAAAAATATTGACACTTAC	TAATTATTTATTCAACTTACCGCAAAAAATTATACACTTAG	28	21	0.75	9	GATCTAAAC	468				transposase [Lactobacillus helveticus DPC 4571] >gi|160348323|gb|ABX26997.1| transposase [Lactobacillus helveticus DPC 4571]	Bacteria, Firmicutes, Lactobacillales, Lactobacillaceae, Lactobacillus	1598	CTAAGTGTATAATTTTTTGCGGTAAGTTGAATAAATAATTAAAAAAGCTCAAATCCTTTGAAATTGGACTTGAGCTCAAACAAAAAGACCAGTAGTCTGATGTTAACGAAAAAAACACATTAGAAGCTGGTCTTTTATGGAATCTATTATAGCTGATATCGTGAAAATTATTAAGTCTGAAAATAATGTTATTGCCCGTGAAAAGGCATTAATGTGCTACTTCTTTGATCTGATTAGAGAATTGATGACAGCAGCACTAGAAGAAGTTGATGCTGGTCTAGTTGAAGAGACTAAAAAGCAAGGCTATCAGATTGAAAAGAAAAATAAGCGCTCAGTTGTGACTGCCTTTGGTGAGATTAGCTATTGGCGCAGAAGATATGTCTGTCCAGGCAAGAAGGC…		-	864160	865757
p-MULT_3	ISLhe10_Iso	ISLre2	YP_001577325	NC_010080.1	Lactobacillus_helveticus_DPC_4571	216	74	0.342593	914640	916046	ACTAATGGTTAATAGCCTACCGCAAAAATATTGACACTTAC	TAATTATTTATTCAACTTACCGCAAAAAATTATACACTTAG	28	21	0.75	9	CTGGTTAAA	468				transposase [Lactobacillus helveticus DPC 4571] >gi|160348360|gb|ABX27034.1| transposase [Lactobacillus helveticus DPC 4571]	Bacteria, Firmicutes, Lactobacillales, Lactobacillaceae, Lactobacillus	1598	CTAAGTGTATAATTTTTTGCGGTAAGTTGAATAAATAATTAAAAAAGCTCAAATCCTTTGAAATTGGACTTGAGCTCAAACAAAAAGACCAGTTGTCTGATGTTAACGAAAAAAACACATTAGAAGCTGGTCTTTTATGGAATCTATTATAGCTGATATCGTGAAAATTATTAAGTCTGAAAATAATGTTATTGCCCGTGAAAAGACATTAATGTGCTATTTCTTTGATCTGATTAGAGAATTGATGACAGCAGCACTAGAAGAAGTTGATGCTGGTCTAGTTGAAGAGACTAAAAAGCAAGGCTATCAGATCGAGAAGAAAAATAAGCGTTCAGTTGTGACTGCCTTTGGTGAAATCAGCTATTGGCGCAGAAGATATGTCTGTCCAGGCAAAAAGGC…		-	914585	916182
p-MULT_3	ISLhe10_Iso	ISLre2	YP_005849255	NC_017467.1	Lactobacillus_helveticus_H10	216	74	0.342593	27457	28863	ACTAATGGCTAATAGCCTACCGCAAAAATATTGACACTTAC	TAATTAATTATTCAACTTACCGCAAAAAATTATACACTTAG	28	21	0.75	9	AACTGTTGC	468				Transposase ISLhe15 [Lactobacillus helveticus H10] >gi|385813445|ref|YP_005849838.1| Transposase ISLhe15 [Lactobacillus helveticus H10] >gi|323465581|gb|ADX69268.1| Transposase ISLhe15 [Lactobacillus helveticus H10] >gi|323466164|gb|ADX69851.1| Transposas	Bacteria, Firmicutes, Lactobacillales, Lactobacillaceae, Lactobacillus	1598	CTAAGTGTATAATTTTTTGCGGTAAGTTGAATAATTAATTAAAAAAGCTCAAGTCCTTTGAATTTGGACTTGAGCTCAAACAAAAAGACCAGTAGTCTGATGTTAACGAAAAAAACACATTAGAAGCTGGTCTTTTATGGAATCTATTATAGCTGATATCGTGAAAATTATTAAGTCTGAAAATAATGTTATTGCCCGTGAAAAGGCATTAATGAGCTACTTCTTTGATCTGATTAGAGAATTGATGACAGCAGCACTAGAAGAAGTTGATGCTGGTCTAGTTGAAGAGACTAAAAAGCAAGGCTATCAGATTGAAAAGAAAAATAAGCGCTCAGTTGTGACTGCCTTTGGTGAGATTAGCTATTGGCGCAGAAGATATGTCTGTCCAGGCAAGAAGGC…		+	27321	28918
p-MULT_3	ISLhe10_Iso	ISLre2	YP_005849437	NC_017467.1	Lactobacillus_helveticus_H10	216	74	0.342593	227104	228510	ACTAATGGCTAATAGCCTACCGCAAAAATATTGACACTTAC	TAATTATTTATTCAACTTACCGCAAAAAATTATACACTTAG	28	21	0.75	9	TAAGTAGTG	468				Transposase ISLhe15 [Lactobacillus helveticus H10] >gi|323465763|gb|ADX69450.1| Transposase ISLhe15 [Lactobacillus helveticus H10]	Bacteria, Firmicutes, Lactobacillales, Lactobacillaceae, Lactobacillus	1598	CTAAGTGTATAATTTTTTGCGGTAAGTTGAATAAATAATTAAAAAAGCTCAAATCCTTTGAAATTGGACTTGAGCTCAAACAAAAAGACCAGTAGTCTGATGTTAACGAAAAAAACACATTAGAAGCTGGTCTTTTATGGAATCTATTATAGCTGATATCGTGAAAATTATTAAGTCTGAAAATAATGTTATTGCCCGTGAAAAGGCATTAATGTGCTGCTTCTTTGATCTGATTAGAGAATTGATGACAGCAGCACTAGAAGAAGTTGATGCTGGTCTAGTTGAAGAGACTAAAAAGCAAGGCTATCAGATTGAAAAGAAAAATAAGCGCTCAGTTGTGACTGCCTTTGGTGAGATTAGCTATTGGCGCAGAAGATATGTCTGTCCAGGCAAGAAGGC…		+	226968	228565
p-MULT_3	ISLhe10_Iso	ISLre2	YP_005849937	NC_017467.1	Lactobacillus_helveticus_H10	216	74	0.342593	766769	768175	ACTAATGGTTAATAGCCTACCGCAAAAATATTGACACTTAC	TAATTATTTATTCAACTTACCGCAAAAAATTATACACTTAG	28	21	0.75	9	TTTTTGAAA	468				Transposase ISLhe15 [Lactobacillus helveticus H10] >gi|323466263|gb|ADX69950.1| Transposase ISLhe15 [Lactobacillus helveticus H10]	Bacteria, Firmicutes, Lactobacillales, Lactobacillaceae, Lactobacillus	1598	CTAAGTGTATAATTTTTTGCGGTAAGTTGAATAAATAATTAAAAAAGCTCAAATCCTTTGAAATTGGACTTGAGCTCAAACAAAAAGACCAGTAGTCTGATGTTAACGAAAAAAACACATTAGAAGCTGGTCTTTTATGGAATCTATTATAGCTGATATCGTGAAAATTATTAAGTCTGAAAATAATGTTATTGCCCGTGAAAAGGCATTAATGTGCTGCTTCTTTGATCTGATTAGAGAATTGATGACAGCAGCACTAGAAGAAGTTGATGCTGGTCTAGTTGAAGAGACTAAAAAGCAAGGCTATCAGATTGAAAAGAAAAATAAGCGCTCAGTTGTGACTGCCTTTGGTGAGATTAGCTATTGGCGCAGAAGATATGTCTGTCCAGGCAAGAAGGC…		+	766633	768230
p-MULT_3	ISLhe10_Iso	ISLre2	YP_005850600	NC_017467.1	Lactobacillus_helveticus_H10	216	74	0.342593	1490152	1491558	ACTAATGGTTAATAGCCTACCGCAAAAATATTGACACTTAC	TAATTATTTATTCAACTTACCGCAAAAAATTATACACTTAG	28	21	0.75	9	AAGTAGATC	468				Transposase ISLhe15 [Lactobacillus helveticus H10] >gi|323466926|gb|ADX70613.1| Transposase ISLhe15 [Lactobacillus helveticus H10]	Bacteria, Firmicutes, Lactobacillales, Lactobacillaceae, Lactobacillus	1598	CTAAGTGTATAATTTTTTGCGGTAAGTTGAATAAATAATTAAAAAAGCTCAAATCCTTTGAAATTGGACTTGAGCTCAAACAAAAAGACCAGTAGTCTGATGTTAACGAAAAAAACACATTAGAAGCTGGTCTTTTATGGAATCTATTATAGCTGATATCGTGAAAATTATTAAGTCTGAAAATAATGTTATTGCCCGTGAAAAGGCATTAATGTGCTGCTTCTTTGATCTGATTAGAGAATTGATGACAGCAGCACTAGAAGAAGTTGATGCTGGTCTAGTTGAAGAGACTAAAAAGCAAGGCTATCAGATCGAGAAGAAAAATAAGCGTTCAGTTGTGACTGCCTTTGGTGAAATCAGCTATTGGCGCAGAAGATATGCTTGTCCAGGCAAAAAGGC…		+	1490016	1491613
p-MULT_3	ISLhe10_Iso	ISLre2	YP_005851185	NC_017468.1	Lactobacillus_helveticus_H10	216	74	0.342593	281	1687	ACTAATGGTTAATAGCCTACCGCAAAAATATTGACACTTAC	TAATTAATTATTCAACTTACCGCAAAAAATTATACACTTAG	28	21	0.75	0		468				Transposase ISLhe15 [Lactobacillus helveticus H10] >gi|323467512|gb|ADX71198.1| Transposase ISLhe15 [Lactobacillus helveticus H10]	Bacteria, Firmicutes, Lactobacillales, Lactobacillaceae, Lactobacillus	1598	CTAAGTGTATAATTTTTTGCGGTAAGTTGAATAATTAATTAAAAAAGCTCAAATCCTTTGAAATTGGACTTGAGCTCAAACAAAAAGACCAGTAGTCTGATGTTAACGAAAAAAACACATTAGAAGCTGGTCTTTTATGGAATCTATTATAGCTGATATCGTGAAAATTATTAAGTCTGAAAATAATGTTATTGCCCGTGAAAAGGCATTAATGTGCTACTTCTTTGATCTGATTAGAGAATTGATGACAGCAGCACTAGAAGAAGTTGATGCTGGTCTAGTTGAAGAGACTAAAAAGCAAGGCTATCAGATTGAAAAGAAAAATAAGCGCTCAGTTGTGACTGCCTTTGGTGAGATTAGCTATTGGCGCAGAAGATATGTCTGTCCAGGCAAGAAGGC…		+	145	1742
p-MULT_3	ISLhe10_Iso	ISLre2	YP_006655094	NC_018528.1	Lactobacillus_helveticus_R0052	216	74	0.342593	246831	248093	ACTAATGGCTAATAGCCTACCGCAAAAATATTGACACTTAC	TAATTAATTATTCAACTTACCGCAAAAAATTATACACTTAG	28	21	0.75	9	TAACTCTCA	420				transposase ISLhe15 [Lactobacillus helveticus R0052] >gi|403079712|gb|AFR21290.1| Transposase ISLhe15 [Lactobacillus helveticus R0052]	Bacteria, Firmicutes, Lactobacillales, Lactobacillaceae, Lactobacillus	1599	CTAAGTGTATAATTTTTTGCGGTAAGTTGAATAATTAATTAAAAAAGCTCAAATCCTTTGAATTTGGACTTGAGCTAAAACAAAAAGACCAGTAGTCTGATGTTAACGAAAAAAACACATTAGAAGCTGGTCTTTTATGGAATCTATTATAGCTGATATCGTAAAAATTATTAAGTCTGAAAATAATGTTATTGCCCGTGAAAAGGCATTAATGTGCTATTTCTTTGATCTGATTAGAGAATTGATGACAGCAGCACTAGAAGAAGTTGATGCTGGTCTAGTTGAAGAGACTTAAAAAGCAAGGCTATCAGATCGAGAAGAAAAATAAGCGTTCAGTTGTGACTGCCTTTGGTGAAATCAGCTATTGGCGCAGAAGATATGCTTGTCCTGGCAAAAAGG…		-	246776	248374
p-MULT_3	ISLhe10_Iso	ISLre2	YP_006655733	NC_018528.1	Lactobacillus_helveticus_R0052	216	74	0.342593	930899	932155	ACTAATGGCTAATAGCCTACCGCAAAAATATTGACACTTAC	TAATTAATTATTCAACTTACCGCAAAAAATTATACACTTAG	28	21	0.75	9	ATGAGCCAT	418				transposase [Lactobacillus helveticus R0052] >gi|403080351|gb|AFR21929.1| transposase [Lactobacillus helveticus R0052]	Bacteria, Firmicutes, Lactobacillales, Lactobacillaceae, Lactobacillus	1599	CTAAGTGTATAATTTTTTGCGGTAAGTTGAATAATTAATTAAAAAAGCTCAAATCCTTTGAAATTGGACTTGAGCTCAAGCAAAAAGACCAGTAGTCTGATGTTAACGAAAAAAACACATTAGAAGCTGGTCTTTTATGGAATCTATTATAGCTGATATCGTAAAAATTATTAAGTCTGAAAATAATGTTATTGCCCGTGAAAAGGCATTAATGTGCTATTTCTTTGATCTGATTAGAGAATTGATGACAGCAGCACTAGAAGAAGTTGATGCTGGTCTAGTTGAAGAGACTAAAAAGCAAGGCTATCAGATCGAGAAGAAAAATAAGCGTTCAGTTGTGACTGCCTTTGGTGAAATCAGCTATTGGCGCAGAAGATATGCTTGTCCTGGCAAAAAGGC…		+	930763	932361
p-MULT_3	ISLhe10_Iso	ISLre2	YP_006655782	NC_018528.1	Lactobacillus_helveticus_R0052	216	74	0.342593	981968	983374	ACTAATGGTTAATAGCCTACCGCAAAAATATTGACACTTAC	TAATTATTTATTCAACTTACCGCAAAAAATTATACACTTAG	28	21	0.75	9	CCTGTTGTT	468				transposase ISLhe15 [Lactobacillus helveticus R0052] >gi|403080400|gb|AFR21978.1| Transposase ISLhe15 [Lactobacillus helveticus R0052]	Bacteria, Firmicutes, Lactobacillales, Lactobacillaceae, Lactobacillus	1598	CTAAGTGTATAATTTTTTGCGGTAAGTTGAATAAATAATTAAAAAAGCTCAAGTCCTTTGAATTTGGACTTGAGCTAAAACAAAAAGACCAGTAGTCTGATGTTAACGAAAAAAACACATTAGAAGCTGGTCTTTTATGGAATCTATTATAGCTGATATCGTAAAAATTATTAAGTCTGAAAATAATGTTATTGCCCGTGAAAAGGCATTAATGTGCTATTTCTTTGATCTGATTAGAGAATTGATGACAGCAGCACTAGAAGAAGTTGATGCTGGTCTAGTTGAAGAGACTAAAAAGCAAGGCTATCAGATCGAGAAGAAAATAAAGCGTTCAGTGGTGACTGCCTTTGGTGAAATCAGCTATTGGCGCAGAAGATATGCTTGTCCTGGCAAAAAGGC…		-	981913	983510
p-MULT_3	ISLhe10_Iso	ISLre2	YP_006656605	NC_018528.1	Lactobacillus_helveticus_R0052	216	74	0.342593	1862319	1863509	ACTAATGGCTAATAGCCTACCGCAAAAATATTGACACTTAC	TAATTAATTATTCAACTTACCGCAAAAAATTATACACTTAG	28	21	0.75	8	AAGAATAG	396				transposase [Lactobacillus helveticus R0052] >gi|403081223|gb|AFR22801.1| transposase [Lactobacillus helveticus R0052]	Bacteria, Firmicutes, Lactobacillales, Lactobacillaceae, Lactobacillus	1596	CTAAGTGTATAATTTTTTGCGGTAAGTTGAATAATTAATTAAAAAAGCTCAAATCCTTTGAAATTGGACTTGAGCTCAAACAAAAAGACCAGTAGTCTGATGTTAACGAAAAAAACACATTAGAAGCTGGTCTTTTATGGAATCTATTATAGCTGATATCGTAAAAATTATTAAGTCTGAAAATAATGTTATTGCCCGTGAAAAGGCATTAATGTGCTATTTCTTTGATCTGATTAGAGAATTGATGACAGCAGCACTAGAAGAAGTTGATGCTGGTCTAGTTGAAGAGACTAAAAAGCAAGGCTATCAGATCGAGAAGAAAAATAAGCGTTCAGTTGTGACTGCCTTTGGTGAAATCAGCTATTGGCGCAGAAGATATGCTTGTCCTGGCAAAAAGGC…		-	1862050	1863645
p-MULT_3	ISLhe10_Iso	ISLre2	YP_004562461	NC_015602.1	Lactobacillus_kefiranofaciens_ZW3	216	74	0.342593	720942	722348	ACTAATGGTTAATAGCCTACCGCAAAAATATTGACACTTAC	TAATTAATTATTCAACTTACCGCAAAAAATTATACACTTAG	28	21	0.75	0		468				hypothetical protein WANG_0664 [Lactobacillus kefiranofaciens ZW3] >gi|333957551|gb|AEG40359.1| Hypothetical protein WANG_0664 [Lactobacillus kefiranofaciens ZW3]	Bacteria, Firmicutes, Lactobacillales, Lactobacillaceae, Lactobacillus	1599	CTAAGTGTATAATTTTTTGCGGTAAGTTGAATAATTAATTAAAAAAGCTCAAGTCCTTTGAATTTGGACTTGAGCTCAAACAAAAAGACCAGTAGTCTGATGTTAAGAACAAAAAACACATTAGAAGCTGGTCTTTTATGAAATCTATTATAACTGATATCGTGAAAATTATTAAGTCTGAAAATAATGTTATTGCTCGTGAAAAGGCATTAATGTGCTACTTCTTTGATTTGATTAGAGAATTAATTAAATTAGCACTAGAAGAAGTTGATGCCGGCTTAGTTGAAGAAACTAAAAAGCAAGGCTATCAGATTGAAAAGAAAAATAAGCGCTCAGTTGTGACTGCCTTTGGTGAGATTAGCTATTGGCGCAGAAGATATGCTTGTCCTGGCAAAAAGG…		+	720805	722403
p-MULT_3	ISLhe10_Iso	ISLre2	YP_004563296	NC_015602.1	Lactobacillus_kefiranofaciens_ZW3	216	74	0.342593	1662888	1664294	ACTAATGGTTAATAGCCTACCGCAAAAATATTGACACTTAC	TAATTAATTATTCAACTTACCGCAAAAAATTATACACTTAG	28	21	0.75	0		468				transposase [Lactobacillus kefiranofaciens ZW3] >gi|336055033|ref|YP_004563320.1| transposase [Lactobacillus kefiranofaciens ZW3] >gi|333958386|gb|AEG41194.1| Transposase [Lactobacillus kefiranofaciens ZW3] >gi|333958410|gb|AEG41218.1| Transposase [Lactob	Bacteria, Firmicutes, Lactobacillales, Lactobacillaceae, Lactobacillus	1599	CTAAGTGTATAATTTTTTGCGGTAAGTTGAATAATTAATTAAAAAAGCTCAAGTCCTTTGAATTTGGACTTGAGCTCAAACAAAAAGACCAGTAGTCTGATGTTAAGAACAAAAAACACATTAGAAGCTGGTCTTTTATGGAATCTATTATAACTGATATCGTGAAAATTATTAAGTCTGAAAATAATGTTATTGCTCGTGAAAAGGCATTAATGTGCTACTTCTTTGGTTTGATTAGAGAATTAATGAAATTAGCACTAGAAGAAGTTGATGCCGGCTTAGTTGAAGAAACTAAAAAGCAAGGCTATCAGATTGAAAAGAAAAATAAGCGCTCAGTTGTGACTGCCTTTGGTGAAATCAGCTATTGGCGCAGAAGATATGCTTGTCCTGGCAAAAAGG…		+	1662751	1664349
p-MULT_3	ISLhe10_Iso	ISLre2	YP_001578087	NC_010080.1	Lactobacillus_helveticus_DPC_4571	216	74	0.342593	1924922	1926316	ACTAATGGTTAATAGCCTCCCGCAAAAATATTGACACTTAC	TAATTAATTATTCAACTTACCGCAAAAAATTATACACTTAG	28	20	0.714286	0		464				hypothetical protein lhv_1953 [Lactobacillus helveticus DPC 4571] >gi|160349108|gb|ABX27782.1| hypothetical protein lhv_1953 [Lactobacillus helveticus DPC 4571]	Bacteria, Firmicutes, Lactobacillales, Lactobacillaceae, Lactobacillus	1586	CTAAGTGTATAATTTTTTGCGGTAAGTTGAATAATTAATTAAAAAAGCTCAAATCTTTTGAATTTGGACTTGAGCTCAAACAAAAAGACCAGTTGTCTGATGTTAACGAAAAAAACACATTAGAAGCTGGTCTTTTATGGAATCTATTATAGCTGATATCGTGAAAATTATTAAGTCTGAAAATAATGTTATTGCCCGTGAAAAGACATTAATGTGCTATTTCTTTGATCTGATTAGAGAATTGATGACAGCAGCACTAGAAGAAGTTGATGCTGGTCTAGTTGAAGAGACTAAAAAGCAAGGCTATCAGATCGAGAAGAAAAATAAGCGTTCAGTTGTGACTGCCTTTGGTGAAATCAGCTATTGGCGCAGAAGATATGTCTGTCCAGGCAAAAAGGC…		-	1924867	1926452
p-MULT_3	ISLhe11	ISLre2	YP_005849666	NC_017467.1	Lactobacillus_helveticus_H10	181	45	0.248619	476092	477498	CCTAATGGTTTTTGGACTACCGCAAAAATATTGACACTTAC	AATTTATATTTAAACGTTACCGCAAACTATTTTACACTTAG	24	18	0.75	9		468				Transposase ISLhe15 [Lactobacillus helveticus H10] >gi|323465992|gb|ADX69679.1| Transposase ISLhe15 [Lactobacillus helveticus H10]	Bacteria, Firmicutes, Lactobacillales, Lactobacillaceae, Lactobacillus	1597	CTAAGTGTAAAATAGTTTGCGGTAACGTTTAAATATAAATTAAAAGGAGTCAAATCCATTTCAGGACTTGACTCCAAAACAAAAAGACCAGTAGTCTGATGCTAAGCAAAAAAACACATTAGAAGCTGGTCTTTTATGGAATTAAGTGTAACTGAAATCGTCAAAATTATAAAGTCTGAAACTAATATTATTAAGCGTGAAAAAGCTATAGCCTTTTTCTTTCTCAATTTGATCAGAGAATTGATGTCCTTAGCCTTGGAACGAGCAGATCAAGAGCTAAGTGAATCAATGAAGAATCAGGGCTACCAAATTGAAAAGAAGAATCAACGTTCAATCAATATGGCTTTTGGCGAAGCGACTTATGTCAGAAGAAGGTACGTTAAAGCTGGGCAAGAAAGT…		+	475957	477553
p-MULT_3	ISLhe11_Iso	ISLre2	YP_006655334	NC_018528.1	Lactobacillus_helveticus_R0052	181	45	0.248619	496287	497294	ACTAATGGTTTTTAGGCTACCGCAAAAATATTGACACTTAC	AATTTATATTTAAACGTTACCGCAAACTATTTTACACTTAG	33	25	0.757576	9	AATAAAATG	335				transposase ISLhe15 [Lactobacillus helveticus R0052] >gi|403079952|gb|AFR21530.1| Transposase ISLhe15 [Lactobacillus helveticus R0052]	Bacteria, Firmicutes, Lactobacillales, Lactobacillaceae, Lactobacillus	1389	CTAAGTGTAAAATAGTTTGCGGTAACGTTTAAATATAAATTAAAAGGAGTCAAATCCATTTCAGGACTTGACTCCAAAACAAAAAGACCAGTAGTCTGATGTTAAGCAAAAAAACACATTAGAAGCTGGTCTTTTATGGAATTAATTGTAACTGAAATCGTCAAAATTATAAAGTCTGAAACTAATATTATTAAGCGTGAAAAAGCTATAGCCTTTTTCTTTCTCAATTTGATCAGAGAATTGATGTCCTTAGCCTTGGAACGAGTAGATTAAGAGCTAAGTGAATCAATGAAGAATCAGGGCTACCAAATTGAAAAGAAGAATCAACGTTCAATCAATATGGCTTTTGGCGAAGCGACTTATGTCAGAAGAAGGTACGTTAAAGCTGGGCAAGAAAGT…		+	495999	497387
p-MULT_3	ISLhe11_Iso	ISLre2	YP_005851170	NC_017467.1	Lactobacillus_helveticus_H10	181	45	0.248619	2128145	2129551	ACTAATGGTTTTTGGACTACCGCAAAAATATTGACACTTAC	AATTTATATTTAAACGTTACCGCAAACTATTTTACACTTAG	24	18	0.75	9	TTAATTTGT	468				Transposase ISLhe15 [Lactobacillus helveticus H10] >gi|323467496|gb|ADX71183.1| Transposase ISLhe15 [Lactobacillus helveticus H10]	Bacteria, Firmicutes, Lactobacillales, Lactobacillaceae, Lactobacillus	1597	CTAAGTGTAAAATAGTTTGCGGTAACGTTTAAATATAAATTAAAAGGAGTCAAATCCATTTCAGGACTTGACTCCAAAACAAAAAGACCAGTAGTCTGATGCTAAGCAAAAAAACACATTAGAAGCTGGTCTTTTATGGAATTAAGTGTAACTGAAATCGTCAAAATTATAAAGTCTGAAACTAATATTATTAAGCGTGAAAAAGCTATAGCCTTTTTCTTTCTCAATTTGATCAGAGAATTGATGTCCTTAGCCTTGGAACGAGCAGATCAAGAGCTAAGTGAATCAATGAAGAATCAGGGCTACCAAATTGAAAAGAAGAATCAACGTTCAATCAATATGGCTTTTGGCGAAGCGACTTATGTCAGAAGAAGGTACGTTAAAGCTGGGCAAGAAAGT…		+	2128010	2129606
p-MULT_3	ISLhe11_Iso	ISLre2	YP_004563549	NC_015602.1	Lactobacillus_kefiranofaciens_ZW3	181	45	0.248619	1938719	1939819	ACTAATGGTTTTTGGACTACCGCAAAAATATTGACACTTAC	AATTTATATTTAAACGTTACCGCAAACTATTTTACACTTAG	24	18	0.75	0		366				hypothetical protein WANG_1752 [Lactobacillus kefiranofaciens ZW3] >gi|333958639|gb|AEG41447.1| Hypothetical protein WANG_1752 [Lactobacillus kefiranofaciens ZW3]	Bacteria, Firmicutes, Lactobacillales, Lactobacillaceae, Lactobacillus	1588	CTAAGTGTAAAATAGTTTGCGGTAACGTTTAAATATAAATTAAAAGGAGTCAAATCCATTTCAGGACTTGACTCCAAAACAAAAAGACCAGTAGTCTGATGTTAAGCAAAAAACACATTAGAAGCTGGTCTTTTATGGAATTAATTGTAACTGAAATCGTCAAAATTATAAAGTCTGAAACTAATATTATTAAGCGTGAAAAAGCTATAGCCTTTTTCTTTCTCAATTTGATCAGAGAATTGATGTCCTTAGCCTTGGAACTAGTAGATCAAGAGCTAAGTGAATCAATGAAGAATCAGGGCTACCAAATTGAAAAGAAGAATCAACGTTCAATCAATATGGCTTTTGGCGAAGCGACTTATGTCAGAAGAAGGTACGTTAAAGCTGGGCAAGAAAGTC…		-	1938366	1939953
p-MULT_3	ISLhe13	ISLre2	YP_001577068	NC_010080.1	Lactobacillus_helveticus_DPC_4571	217	74	0.341014	595372	596778	ACTAGTGGTTAATAGCCTACCGCAAAAATATTGACACTTAC	TAATTAATTATTCAACTTACCGCAAAAAATTATACACTTAG	28	21	0.75	0		468				hypothetical protein lhv_0608 [Lactobacillus helveticus DPC 4571] >gi|160348103|gb|ABX26777.1| hypothetical protein lhv_0608 [Lactobacillus helveticus DPC 4571]	Bacteria, Firmicutes, Lactobacillales, Lactobacillaceae, Lactobacillus	1599	CTAAGTGTATAATTTTTTGCGGTAAGTTGAATAATTAATTAAAAAAGCTCAAGTCCTTTGAATTTGGACTTGAGCTAAAACAAAAAGGCCAGTAGTCTGATGTTAAGAACAAAAAACACATTAGAAGCTGGTCTTTTATGGAATCTGTTATAACTGATATCGTGAAAATTATTAAGTCTGAAAATAATGTTATTGCTCGTGAAAAGGCATTAATGTGCTACTTCTTTGATTTGATTAGAGAATTAATGAAATTAGCACTAGAAGAAGTTGATGCCGGCTTAGTTGAAGAAACTAAAAAGCAAGGCTATCAGATTGAAAAGAAAAATAAGCGCTCAGTTGTGACTGCCTTTGGTGAGATTAGCTATTGGCGCAGAAGATATGCTTGTCCAGGCAAGAAGG…		-	595317	596915
p-MULT_3	ISLke1	ISLre2	YP_004563652	NC_015602.1	Lactobacillus_kefiranofaciens_ZW3	215	74	0.344186	2049421	2050827	ACTAATGGTTAATAGCCTACCGCAAAAATATTGACACTTAC	TAATTAATTATTCAACTTACCGCAAAAAATTATACACTTAG	28	21	0.75	9	CTGAAGGCC	468				hypothetical protein WANG_1855 [Lactobacillus kefiranofaciens ZW3] >gi|333958742|gb|AEG41550.1| Hypothetical protein WANG_1855 [Lactobacillus kefiranofaciens ZW3]	Bacteria, Firmicutes, Lactobacillales, Lactobacillaceae, Lactobacillus	1599	CTAAGTGTATAATTTTTTGCGGTAAGTTGAATAATTAATTAAAAAAGCTCAAGTCCTTTGAATTTAGACTTGAGCTCAAACAAAAAGACCAGTAGTCTGATGTTAAGAACAAAAAACACATTAGAAGCTGGTCTTTTATGGAATCTATTATAACTGATATCGTGAAAATTATTAAGTCTGAAAATAATGTTATTGCTCGTGAAAAGGCATTAATGTGCTACTTCTTTGGTTTGATTAGAGAATTAATAAAATTAGCACTAGAAGAAGTTGATGCCGGCTTAGTTGAAGAAACTAAAAAGCAAGGCTATCAGATTGAAAAGAAAAATAAGCGCTCAGTTGTGACTGCCTTTGGTGAAATCAGCTATTGGCGCAGAAGATATGCTTGTCCTGGCAAAAAGG…		+	2049284	2050882
p-MULT_3	ISLre2	ISLre2	YP_001271081	NC_009513.1	Lactobacillus_reuteri_DSM_20016	87	33	0.37931	528593	529975	ACTGTATATTTAAAGGCTACCTATGAAAACTTGACAGATAC	AGATGAATTATTCATCCAACCTATGAAAATCTTACACTAAC	25	18	0.72	9	TCTCCTATT	460				hypothetical protein Lreu_0476 [Lactobacillus reuteri DSM 20016] >gi|148543976|ref|YP_001271346.1| hypothetical protein Lreu_0745 [Lactobacillus reuteri DSM 20016] >gi|184153371|ref|YP_001841712.1| hypothetical protein LAR_0716 [Lactobacillus reuteri JCM	Bacteria, Firmicutes, Lactobacillales, Lactobacillaceae, Lactobacillus	1570	GTTAGTGTAAGATTTTCATAGGTTGGATGAATAATTCATCTGGTCGTGGAAATCTTTTTTGTAGACCAATTTACTTATTTACAAAAAAAGAAAAGACCAGTAGCCTTTAGTGTGTCGAATACTAAGCAAAGGCAGGTCTTTCCTCATGGATATTTTAACAGAAATCGAGCAGAATTTGGTGAAATCAGGCAGTTTATTTGAAGCTGAACAGATTATTTTAAAAGGGGTATTGGAGTTAGGACAAGTAATCATGCAAAACTTTTTGGAAAGCTTAGATCGAAGCTTAAAGTCCCAAGCTCCAGCGAACTATCAAGTAATCAATAAACAGCCACGGACGCTTAATTTTATCTTTGGCCCGGTGACTTTTCAACGACGGTATTATCAGGCTGGGACAAAGAA…		+	528448	530017
p-MULT_3	ISLre2_Iso	ISLre2	ZP_03072316	NZ_AAPZ02000001.1	Lactobacillus_reuteri_100-23	87	33	0.37931	46207	47589	ACTGTATATTTAAAGGCTACCTATGAAAACTTGACAGATAC	AGATGAATTATTCATCCAACCTATGAAAATCTTACACTAAC	25	18	0.72	9	CTGCTTCAA	460				conserved hypothetical protein [Lactobacillus reuteri 100-23] >gi|194467192|ref|ZP_03073179.1| conserved hypothetical protein [Lactobacillus reuteri 100-23] >gi|194467317|ref|ZP_03073304.1| conserved hypothetical protein [Lactobacillus reuteri 100-23] >gi	Bacteria, Firmicutes, Lactobacillales, Lactobacillaceae, Lactobacillus	1570	GTTAGTGTAAGATTTTCATAGGTTGGATGAATAATTCATCTGGTCGTGGAAATCTTTTTTGTAGACCAATTTACTTATTTACAAAAAAAGAAAAGACCAGTAGCCTTTAGTGTGTCGAATACTAAGCAAAGGCAGGTCTTTCCTCATGGATATTTTAACAGAAATCGAGCAGAATTTGGTGAAATCAGGCAGTTTATTTGAAGCTGAACAGATTATTTTAAAAGGGGTATTGGAGTTAGGACAAGTAATCATGCAAAACTTTTTGGAAAGCTTAGATCGAAGTTTAAAGTCCCAAGCTCCAGCGAACTATCAAGTAATCAATAAACAGCCACGGACGCTTAATTTTATCTTTGGCCCGGTGACTTTTCAACGACGGTATTATCAGGCTGGGACAAAGAA…		-	46165	47734
p-MULT_3	ISLre2_Iso	ISLre2	ZP_03073193	NZ_AAPZ02000001.1	Lactobacillus_reuteri_100-23	87	33	0.37931	928614	929996	ACTGTATATTTAAAGGCTACCTATGAAAACTTGACAGATAC	AGATGAATTATTCATCCAACCTATGAAAATCTTACACTAAC	25	18	0.72	9	CCAATTGGA	460				conserved hypothetical protein [Lactobacillus reuteri 100-23] >gi|194454242|gb|EDX43139.1| conserved hypothetical protein [Lactobacillus reuteri 100-23]	Bacteria, Firmicutes, Lactobacillales, Lactobacillaceae, Lactobacillus	1570	GTTAGTGTAAGATTTTCATAGGTTGGATGAATAATTCATCTGGTCGTGGAAATCTTTTTTGTAGACCAATTTACTTATTTACAAAAAAAGAAAAGACCAGTAGCCTTTAGTGTGTCGAATACTAAGCAAAGGCAGGTCTTTCCTCATGGATATTTTAACAGAAATCGAGCAGAATTTGGTGAAATCAGGCAGTTTATTTGAAGCTGAACAGATTATTTTAAAAGGGGTATTGGAGTTAGGACAAGTAATCATGCAAAACTTTTTGGAAAGCTTAGATCAAAGCTTAAAGTCCCAAGCTCCAGCGAACTATCAAGTAATCAATAAACAGCCACGGACGCTTAATTTTATCTTTGGCCCGGTGACTTTTCAACGACGGTATTATCAGGCTGGGACAAAGAA…		-	928572	930141
p-MULT_3	ISLre2_Iso	ISLre2	ZP_03073269	NZ_AAPZ02000001.1	Lactobacillus_reuteri_100-23	87	33	0.37931	1007703	1009085	ACTGTATATTTAAAGGCTACCTATGAAAACTTGACAGATAC	AGATGAATTATTCATCCAACCTATGAAAATCTTACACTAAC	25	18	0.72	9	ATTTCAATC	460				protein of unknown function UPF0236 [Lactobacillus reuteri 100-23] >gi|194454318|gb|EDX43215.1| protein of unknown function UPF0236 [Lactobacillus reuteri 100-23]	Bacteria, Firmicutes, Lactobacillales, Lactobacillaceae, Lactobacillus	1570	GTTAGTGTAAGATTTTCATAGGTTGGATGAATAATTCATCTGGTCGTGGAAATCTTTTTTGTAGACCAATTTACTTATTTACAAAAAAAGAAAAGACCAGTAGCCTTTAGTGTGTCGAATACTAAGCAAAGGCAGGTCTTTCCTCATGGATATTTTAACAGAAATCGAGCAGAATTTGGTGAAATCAGGCAGTTTATTTGAAGCTGAACAGATTATTTTAAAAGGGGTATTGGAGTTAGGACAAGTAATCATGCAAAACTTTTTGGAAAGCTTAGATCGAAGCTTAAAGTCCCAAGCTCCAGCGAACTATCAAGTAATCAATAAACAGCCACGGACGCTTAATTTTATCTTTGGCCCGGTGACTTTTCAACGACGGTATTATCAGGCTGGGACAAAGAA…		+	1007558	1009127
p-MULT_3	ISLre2_Iso	ISLre2	ZP_03073684	NZ_AAPZ02000001.1	Lactobacillus_reuteri_100-23	87	33	0.37931	1507600	1508607	ACTGTATATTTAAAGGCTACCTATGAAAACTTGACAGATAC	AGATGAATTATTCATCCAACCTATGAAAATCTTACACTAAC	25	18	0.72	9	ACAGCGTGC	335				conserved hypothetical protein [Lactobacillus reuteri 100-23] >gi|194454733|gb|EDX43630.1| conserved hypothetical protein [Lactobacillus reuteri 100-23]	Bacteria, Firmicutes, Lactobacillales, Lactobacillaceae, Lactobacillus	1570	GTTAGTGTAAGATTTTCATAGGTTGGATGAATAATTCATCTGGTCGTGGAAATCTTTTTTGTAGACCAATTTACTTATTTACAAAAAAAGAAAAGACCAGTAGCCTTTAGTGTGTCGAATACTAAGCAAAGGCAGGTCTTTCCTCATGGATATTTTAACAGAAATCGAGCAGAATTTGGTGAAATCAGGCAGTTTATTTGAAGCTGAACAGATTATTTTAAAAGGGGTATTGGAGTTAGGATAAGTAATCATGCAAAACTTTTTGGAAAGCTTAGATCGAAGCTTAAAGTCCCAAGCTCCAGCGAACTACCAAGTAATCAATAAACAGCCACGGACGCTTAATTTTATCTTTGGCCCGGTGACTTTTCAACGACGGTATTATCAGGCTAGGACAAAGAA…		+	1507350	1508919
p-MULT_3	ISLre2_Iso	ISLre2	ZP_03074045	NZ_AAPZ02000002.1	Lactobacillus_reuteri_100-23	87	33	0.37931	299395	300765	ACTGTATATTTAAAGGCTACCTATGAAAACTTGACAGATAC	AGATGAATTATTCATCCAACCTATGAAAATCTTACACTAAC	25	18	0.72	9	CAGAAAAAG	456				protein of unknown function UPF0236 [Lactobacillus reuteri 100-23] >gi|194452912|gb|EDX41810.1| protein of unknown function UPF0236 [Lactobacillus reuteri 100-23]	Bacteria, Firmicutes, Lactobacillales, Lactobacillaceae, Lactobacillus	1558	GTTAGTGTAAGATTTTCATAGGTTGGATGAATAATTCATCTGGTCGTGGAAATCTTTTTTGTAGACCAATTTACTTATTTACAAAAAAAGAAAAGACCAGTAGCCTTTAGTGTGTCGAATACTAAGCAAAGGCAGGTCTTTCCTCATGGATATTTTAACAGAAATCGAGCAGAATTTGGTGAAATCAGGCAGTTTATTTGAAGCTGAACAGATTATTTTAAAAGGTGTATTGGAGTTAGGACAAGTAATCATGCAAAACTTTTTGGAAAGCTTAGATCGAAGCTTAAAGTCCCAAGCTCCAGCGAACTATCAAGTAATCAATAAACAGCCACGGACGCTTAATTTTATCTTTGGCCCGGTGACTTTTCAACGACGGTATTATCAGGCTGGGACAAAGAA…		+	299250	300807
p-MULT_3	ISLre2_Iso	ISLre2	ZP_03074314	NZ_AAPZ02000002.1	Lactobacillus_reuteri_100-23	87	33	0.37931	592902	594284	ACTGTATATTTAAAGGCTACCTATGAAAACTTGACAGATAC	AGATGAATTATTCATCCAACCTATGAAAATCTTACACTAAC	25	18	0.72	9	GAATCAATA	460				conserved hypothetical protein [Lactobacillus reuteri 100-23] >gi|194453181|gb|EDX42079.1| conserved hypothetical protein [Lactobacillus reuteri 100-23]	Bacteria, Firmicutes, Lactobacillales, Lactobacillaceae, Lactobacillus	1570	GTTAGTGTAAGATTTTCATAGGTTGGATGAATAATTCATCTGGTCGTGGAAATCTTTTTTGTAGACCAATTTACTTATTTACAAAAAAAGAAAAGACCAGTAGCCTTTAGTGTGTCGAATACTAAGCAAAGGCAGGTCTTTCCTCATGGATATTTTAACAGAAATTGAGCAGAATTTGGTGAAATCAGGCAGTTTATTTGAAGCTGAACAGATTATTTTAAAAGGGGTATTGGAGTTAGGACAAGTAATCATGCAAAACTTTTTGGAAAGCTTAGATCGAAGCTTAAAGTCCCAAGCTCCAGCGAACTATCAAGTAATCAATAAACAGCCACGGACGCTTAATTTTATCTTTGGCCCGGTGACTTTTCAACGACGGTATTATCAGGCTGGGACAAAGAA…		+	592757	594326
p-MULT_3	ISLre2_Iso	ISLre2	YP_001841460	NC_010609.1	Lactobacillus_reuteri_JCM_1112	87	33	0.37931	536868	538277	ACTGTATATTTAAAGGCTACCTATGAAAACTTGACAGATAC	AGATGAATTATTCATCCAACCTATGAAAATCTTACACTAAC	25	18	0.72	9	TCTCCTATT	469				hypothetical protein LAR_0464 [Lactobacillus reuteri JCM 1112] >gi|183224463|dbj|BAG24980.1| hypothetical protein [Lactobacillus reuteri JCM 1112]	Bacteria, Firmicutes, Lactobacillales, Lactobacillaceae, Lactobacillus	1561	GTTAGTGTAAGATTTTCATAGGTTGGATGAATAATTCATCTGGTCGTGGAAATCTTTTTTGTAGACCAATTTACTTATTTACAAAAAAAGAAAAGACCAGTAGCCTTTAGTGTGTCGAATACTAAGCAAAGGCAGGTCTTTCCTCATGGATATTTTAACAGAAATCGAGCAGAATTTGGTGAAATCAGGCAGTTTATTTGAAGCTGAACAGATTATTTTAAAAGGGGTATTGGAGTTAGGACAAGTAATCATGCAAAACTTTTTGGAAAGCTTAGATCGAAGCTTAAAGTCCCAAGCTCCAGCGAACTATCAAGTAATCAATAAACAGCCACGGACGCTTAATTTTATCTTTGGCCCGGTGACTTTTCAACGACGGTATTATCAGGCTGGGACAAAGAA…		+	536759	538319
p-MULT_3	ISLre2_Iso	ISLre2	YP_004648652	NC_015697.1	Lactobacillus_reuteri_SD2112	87	33	0.37931	145976	147394	ACTGTATATTTAAAGGCTACCTATGAAAACTTGACAGATAC	AGATGAATTATTCATCCAACCTATGAAAATCTTACACTAAC	25	18	0.72	9	AACCAACTC	472				hypothetical protein HMPREF0538_20149 [Lactobacillus reuteri SD2112] >gi|338202511|ref|YP_004648656.1| hypothetical protein HMPREF0538_20153 [Lactobacillus reuteri SD2112] >gi|336447747|gb|AEI56362.1| conserved hypothetical protein [Lactobacillus reuteri	Bacteria, Firmicutes, Lactobacillales, Lactobacillaceae, Lactobacillus	1570	GTTAGTGTAAGATTTTCATAGGTTGGATGAATAATTCATCTGGTCGTGGAAATCTTTTTTGTAGACCAATTTACTTATTTACAAAAAAAGAAAAGACCAGTAGCCTTTAGTGTGTCGAATACTAAGCAAAGGCAGGTCTTTCCTCATGGATATTTTAACAGAAATCGAGCAGAATTTGGTGAAATCAGGCAGTTTATTTGAAGCTGAACAGATTATTTTAAAAGGGGTATTGGAGTTAGGACAAGTAATCATGCAAAACTTTTTGGAAAGCTTAGATCGAAGCTTAAAGTCCCAAGCTCCAGCGAACTATCAAGTAATCAATAAACAGCCACGGACGCTTAATTTTATCTTTGGCCCGGTGACTTTTCAACGACGGTATTATCAGGCTGGGACAAAGAA…		+	145867	147436
p-MULT_3	ISLre2_Iso	ISLre2	YP_004648924	NC_015697.1	Lactobacillus_reuteri_SD2112	87	33	0.37931	430256	431674	ACTGTATATTTAAAGGCTACCTATGAAAACTTGACAGATAC	AGATGAATTATTCATCCAACCTATGAAAATCTTACACTAAC	25	18	0.72	0		472				hypothetical protein HMPREF0538_20422 [Lactobacillus reuteri SD2112] >gi|336448019|gb|AEI56634.1| conserved hypothetical protein [Lactobacillus reuteri SD2112]	Bacteria, Firmicutes, Lactobacillales, Lactobacillaceae, Lactobacillus	1570	GTTAGTGTAAGATTTTCATAGGTTGGATGAATAATTCATCTGGTCGTGGAAATCTTCTTTGTAGACCAATTTACTTATTTACAAAAAAAGAAAAGACCAGTAGCCTTTAGTGTGTCGAATACTAAGCAAAGGCAGGTCTTTCCTCATGGATATTTTAACAGAAATCGAGCAGAATTTGGTGAAATCAGGCAGTTTATTTGAAGCTGAACAGATTATTTTAAAAGGGGTATTGGAGTTAGGACAAGTAATCATGCAAAACTTTTTGGAAAGCTTAGATCGAAGCTTAAAGTCCCAAGCTCCAGCGAACTATCAAGTAATCAATAAACAGCCACGTACGCTTAATTTTATCTTTGGCCCGGTGACTTTTCAACGACGGTATTATCAGGCTGGGACAAAGAA…		+	430147	431716
p-MULT_3	ISLre2_Iso	ISLre2	YP_004649309	NC_015697.1	Lactobacillus_reuteri_SD2112	87	33	0.37931	801270	802688	ACTGTATATTTAAAGGCTACCTATGAAAACTTGACAGATAC	AGATGAATTATTCATCCAACCTATGAAAATCTTACACTAAC	25	18	0.72	9	CTCTTAAAG	472				hypothetical protein HMPREF0538_20808 [Lactobacillus reuteri SD2112] >gi|336448404|gb|AEI57019.1| conserved hypothetical protein [Lactobacillus reuteri SD2112]	Bacteria, Firmicutes, Lactobacillales, Lactobacillaceae, Lactobacillus	1570	GTTAGTGTAAGATTTTCATAGGTTGGATGAATAATTCATCTGGTCGTGGAAATCTTTTTTGTAGACCAATTTATTTATTTACAAAAAAAGAAAAGACCAGTAGCCTTTAGTGTGTCGAATACTAAGCAAAGGCAGGTCTTTCCTCATGGATATTTTAACAGAAATCGAGCAGAATTTGGTGAAATCAGGCAGTTTATTTGAAGCTGAACAGATTATTTTAAAAGGGGTATTGGAGTTAGGACAAGTAATCATGCAAAACTTTTTGGAAAGCTTAGATCGAAGCTTAAAGTCCCAAGCTCCAGCGAACTATCAAGTAATTAATAAACAGCCACGGACGCTTAATTTTATCTTTGGCCCGGTGACTTTTCAACGACGGTATTATCAGGCTGGGACAAAGAA…		-	801228	802797
p-MULT_3	ISLre2_Iso	ISLre2	YP_004649798	NC_015697.1	Lactobacillus_reuteri_SD2112	87	33	0.37931	1298342	1299760	ACTGTATATTTAAAGGCTACCTATGAAAACTTGACAGATAC	AGATGAATTATTCATCCAACCTATGAAAATCTTACACTAAC	25	18	0.72	9	AATTTCTTC	472				hypothetical protein HMPREF0538_21298 [Lactobacillus reuteri SD2112] >gi|336448893|gb|AEI57508.1| conserved hypothetical protein [Lactobacillus reuteri SD2112]	Bacteria, Firmicutes, Lactobacillales, Lactobacillaceae, Lactobacillus	1570	GTTAGTGTAAGATTTTCATAGGTTGGATGAATAATTCATCTGGTCGTGGAAATCTTTTTTGTAGACCAATTTACTTATTTACAAAAAAAGAAAAGACCAGTAGCCTTTAGTGTGTCGAATACTAAGCAAAGGCAGGTCTTTCCTCATGGATATTTTAACAGAAATCGAGCAGAATTTGGTGAAATCAGGCAGTTTATTTGAAGCTGAACAGATTATTTTAAAAGGGGTATTGGAGTTAGGACAAGTAATCATGCAAAACTTTTTGGAAAGCTTAGATCGAAGCTTAAAGTCCCAAGCTCCAGCGAACTATCAAGTAATCAATAAACAGCCACGGACGCTTAATTTTATCTTTGGCCCGGTGACTTTTCAACGACGGTATTATCAGGCTGGGACAAAGAA…		+	1298233	1299802
p-MULT_3	ISLre2_Iso	ISLre2	YP_004650364	NC_015697.1	Lactobacillus_reuteri_SD2112	87	33	0.37931	1901879	1903297	ACTGTATATTTAAAGGCTACCTATGAAAACTTGACAGATAC	AGATGAATTATTCATCCAACCTATGAAAATCTTACACTAAC	25	18	0.72	9	ACAGCAAAT	472				hypothetical protein HMPREF0538_21865 [Lactobacillus reuteri SD2112] >gi|336449459|gb|AEI58074.1| conserved hypothetical protein [Lactobacillus reuteri SD2112]	Bacteria, Firmicutes, Lactobacillales, Lactobacillaceae, Lactobacillus	1570	GTTAGTGTAAGATTTTCATAGGTTGGATGAATAATTCATCTGGTCGTGGAAATCTTTTTTGTAGACCAATTTATTTATTTACAAAAAAAGAAAAGACCAGTAGCCTTTAGTGTGTCGAATACTAAGCAAAGGCAGGTCTTTCCTCATGGATATTTTAACAGAAATCGAGCAGAATTTGGTGAAATCAGGCAGTTTATTTGAAGCTGAACAGATTATTTTAAAAGGGGTATTGGAGTTAGGACAAGTAATCATGCAAAACTTTTTGGAAAGCTTAGATCGAAGCTTAAAGTCCCAAGCTCCAGCGAACTATCAAGTAATTAATAAACAGCCACGGACGCTTAATTTTATCTTTGGCCCGGTGACTTTTCAACGACGGTATTATCAGGCTGGGACAAAGAA…		+	1901770	1903339
p-MULT_3	ISLre2_Iso	ISLre2	YP_004650426	NC_015697.1	Lactobacillus_reuteri_SD2112	87	33	0.37931	1964191	1965609	ACTGTATATTTAAAGGCTACCTATGAAAACTTGACAGATAC	AGATGAATTATTCATCCAACCTATGAAAATCTTACACTAAC	25	18	0.72	9	CTTAATTGA	472				hypothetical protein HMPREF0538_21929 [Lactobacillus reuteri SD2112] >gi|336449521|gb|AEI58136.1| conserved hypothetical protein [Lactobacillus reuteri SD2112]	Bacteria, Firmicutes, Lactobacillales, Lactobacillaceae, Lactobacillus	1570	GTTAGTGTAAGATTTTCATAGGTTGGATGAATAATTCATCTGGTCGTGGAAATCTTTTTTGTAGACCAATTTATTTATTTACAAAAAAAGAAAAGACCAGTAGCCTTTAGTGTGTCGAATACTAAGCAAAGGCAGGTCTTTCCTCATGGATATTTTAACAGAAATCGAGCAGAATTTGGTGAAATCAGGCAGTTTATTTGAAGCTGAACAGATTATTTTAAAAGGGGTATTGGAGTTAGGACAAGTAATCATGCAAAACTTTTTGGAAAGCTTAGATCGAAGCTTAAAGTCCCAAGCTCCAGCGAACTATCAAGTAATTAATAAACAGCCACGGACGCTTAATTTTATCTTTGGCCCGGTGACTTTTCAACGACGGTATTATCAGGCTGGGACAAAGAA…		-	1964149	1965718
p-MULT_3	ISLre2_Iso	ISLre2	YP_004650649	NC_015697.1	Lactobacillus_reuteri_SD2112	87	33	0.37931	2166635	2168053	ACTGTATATTTAAAGGCTACCTATGAAAACTTGACAGATAC	AGATGAATTATTCATCCAACCTATGAAAATCTTACACTAAC	25	18	0.72	9	TTTACAGGG	472				hypothetical protein HMPREF0538_22153 [Lactobacillus reuteri SD2112] >gi|336449744|gb|AEI58359.1| conserved hypothetical protein [Lactobacillus reuteri SD2112]	Bacteria, Firmicutes, Lactobacillales, Lactobacillaceae, Lactobacillus	1570	GTTAGTGTAAGATTTTCATAGGTTGGATGAATAATTCATCTGGTCGTGGAAATCTTTTTTGTAGACCAATTTACTTATTTACAAAAAAAGAAAAGACCAGTAGCCTTTAGTGTGTCGAATACTAAGCAAAGGCAGGTCTTTCCTCATGGATATTTTAACAGAAATCGAGCAGAATTTGGTGAAATCAGGCAGTTTATTTGAAGCTGAACAGATTATTTTAAAAGGGGTATTGGAGTTAGGACAAGTAATCATGCAAAACTTTTTGGAAAGCTTAGATCGAAGCTTAAAGTCCCAAGCTCCAGCGAACTATCAAGTAATCAATAAACAGCCACGGACGCTTAATTTTATCTTTGGCCCGGTGACTTTTCAACGACGGTATTATCAGGCTGGGACAAAGAA…		-	2166593	2168162
p-MULT_3	ISLrh4	ISLre2	YP_003169889	NC_013198.1	Lactobacillus_rhamnosus_GG	26	10	0.384615	157123	158526	AAAAAGTTTACAAGTTAAACCCACAAAAAGTTGACGCCGTC	TTTGTTTGCTCAGATATCACCCACTTAAACTTTACGCCATG	23	17	0.73913	9	GGCTGTAAG	467				hypothetical protein LGG_00143 [Lactobacillus rhamnosus GG] >gi|258507584|ref|YP_003170335.1| hypothetical protein LGG_00589 [Lactobacillus rhamnosus GG] >gi|258507945|ref|YP_003170696.1| hypothetical protein LGG_00950 [Lactobacillus rhamnosus GG] >gi|258	Bacteria, Firmicutes, Lactobacillales, Lactobacillaceae, Lactobacillus	1577	CATGGCGTAAAGTTTAAGTGGGTGATATCTGAGCAAACAAAAAGGGAGCGAATCCCTTCGTGCTAGAATGTTAATTGCAAGAAAAACACGATAGCAGTAGGAGGAATTCGCTCTTGTCACCTATAGTACAACAAATCATTTTAGAAATGTTGAAAGAAATTGATGAATCTGTCATGGAGATGGTCGCGGGCAAGCTGGATTTAAGTCAATTCATTTTAACCAATCAGGAAAACTTTCGTGAGCACCTCTGCCAGTTAGTTGGGCAGGCACTGGAACAAGTGGACCAAGCTATTATGGACAGTGCTTACCGCCGTCGATTCTATAGCGTCAAAGATAAGCGGGAACGCACTTACTTGGCATCCATTGGCTCACTGGTTTTCACCCGACGTTATTATCAAG…		-	157063	158639
p-MULT_3	ISMoth2	ISLre2	YP_429781	NC_007644.1	Moorella_thermoacetica_ATCC_39073	4	1	0.25	955161	956591	TATGTGGGGTCTCTTTTTGCCTACTACATCTTGACACGTAC	TTACCCCTTTTTCCTCCTACCTACTGTAATTTTACACTAAC	24	15	0.625	9		476				hypothetical protein Moth_0921 [Moorella thermoacetica ATCC 39073] >gi|83572686|gb|ABC19238.1| Protein of unknown function UPF0236 [Moorella thermoacetica ATCC 39073]	Bacteria, Firmicutes, Clostridia, Thermoanaerobacterales, Thermoanaerobacteraceae, Moorella group, Moorella	1721	GTTAGTGTAAAATTACAGTAGGTAGGAGGAAAAAGGGGTAAAAAAGAGAAAAGAGACCTCACAGGAAGAAAACCACCGTAAAAGGAGTGAGGTCTCTTAATGGTAAACGGTAGTACCAGTACCGCTACCATCATTAGTTTATTAGATGGTATCGAGAATTTCAACACTCTTGAAGAAGTTATCCTGCAAATAGCCAGGAGGTTATTGGTAGCCGTACTGGAAGCCCTGGATGATACCCTTATGCCGGCAAAACCTAAGGGATATAAGATAGCTGGGTTCCGCTACCGCACAATCACCTGCCTGTACGGGGATATAACCTTTAAGCGCCGGCTATATGTTAAAGCAACGCGCAAAAAGAAAAGAGGGGAAGGAAGGTTTCTATTAGACGAAGCCCTAAAC…		+	955062	956782
p-MULT_3	ISNth2	ISLre2	YP_001917323	NC_010718.1	Natranaerobius_thermophilus_JW/NM-WN-LF	6	2	0.333333	1218439	1219827	AATTAAGGTTTCTTTTTAACCTACAGTGGCTTGACACGATC	CCTGCTTTCTCCAAAAAATCCTACAGTAATTTTACAATAAC	24	16	0.666667	9	AAAAGTATT	462				hypothetical protein Nther_1152 [Natranaerobius thermophilus JW/NM-WN-LF] >gi|188587052|ref|YP_001918597.1| hypothetical protein Nther_2444 [Natranaerobius thermophilus JW/NM-WN-LF] >gi|188587231|ref|YP_001918776.1| hypothetical protein Nther_2633 [Natran	Bacteria, Firmicutes, Clostridia, Natranaerobiales, Natranaerobiaceae, Natranaerobius	1561	GTTATTGTAAAATTACTGTAGGATTTTTTGGAGAAAGCAGGAAGGAAAGGAAGCAAAAAAGAAGAGGAACCTCACATTCTCCGCACGAGAATGAAGTATACCCAAAAAAGTAAGGAGTGAGGTTCCTCATGGAAATAATTCAACTTGTAGAAGAAAAAATCCTTCAAGTTTCAGAAAAAGTGTTAAATGTTTTAGACGGAGAAATAGAGTACGATACATTCACAAAGCTACTAAAAGAAGAGCTAGACGGTTTAGGTAGTGATATTCTTAAAGAAGTACTAGAAGCATTGGATGCCCAAATAAAAGAAAATAGAAGAGATCGTAAAGGTTGGGTCGTAGAAAGGAAAGCTGACCCCAAGAGTATCTTAACCCCATTTGGTGATATGGTATACAACCGAA…		-	1218395	1219955
p-MULT_3	ISSyth3	ISLre2	YP_075428	NC_006177.1	Symbiobacterium_thermophilum_IAM_14863	7	0	0	1739269	1740666	CTTTTGGAAGTGAGACGTACCCACTTTGGCTTGACAGGCCC	GGAGAAAAAATGTGTTGTACCCACGAAAACTTTACTCACAC	25	15	0.6	9	GCCGGCCTT	465				hypothetical protein STH1599 [Symbiobacterium thermophilum IAM 14863] >gi|51893005|ref|YP_075696.1| hypothetical protein STH1867 [Symbiobacterium thermophilum IAM 14863] >gi|51856426|dbj|BAD40584.1| conserved hypothetical protein [Symbiobacterium thermoph	Bacteria, Firmicutes, Clostridia, Clostridiales, Clostridiales Family XVIII. Incertae Sedis, Symbiobacterium	1612	GTGTGAGTAAAGTTTTCGTGGGTACAACACATTTTTTCTCCTGAAATAGCAGGACGAGAGATGTGCCCTTCCAAAGTGTTGAGATTGGCCAATACCAACACGAGGAGGGTCATCTCTCGTCATGGAGCAAATTCGTGCTGCGGTGGATTTCTCCTTTCAGGAGATTGAACGTTTGGCTTGGCAACAGACACTCGACTGCTTCCGCGAGGCTTTGGTCGAGGCGCTCTCTGCGATTGACACGGCGCTGTACGAGAGCCGAGACCCGAGTCGGTATGTGTACAAGGAAATGCGGTCCCGAAGCGTCGTCACCAAGTTCGGGCCGATCACGTTCCAGCGCCGCTACTACTGGGACCGCGAGGAAGAGCGTTTCGTGTTCCTGCTGGATGAGGTGTTGGGAAT…		+	1739148	1740759
p-MULT_3	ISSyth3_Iso	ISLre2	YP_075851	NC_006177.1	Symbiobacterium_thermophilum_IAM_14863	7	0	0	2163914	2165311	CTTTTGGAAGTGAGACGTACCCACTTTGGCTTGACAGGCCC	GGAGAAAAAATGTGTTGTACCCACGAAAACTTTACTCACAC	31	18	0.580645	9	CGGCGCCCC	465				hypothetical protein STH2022 [Symbiobacterium thermophilum IAM 14863] >gi|51856849|dbj|BAD41007.1| conserved hypothetical protein [Symbiobacterium thermophilum IAM 14863]	Bacteria, Firmicutes, Clostridia, Clostridiales, Clostridiales Family XVIII. Incertae Sedis, Symbiobacterium	1612	GTGTGAGTAAAGTTTTCGTGGGTACAACACATTTTTTCTCCTGAAATAGCAGGACGAGAGATGTGCCCTTCCAAAGTGTTGAGATTGGCCAATACCAACACGAGGAGGGTCATCTCTCGTCATGGAGCAAATTCGTGCTGCGGTGGATTTCTCCTTTCAGGAGATTGAACGTTTGGCTTGGCAACAGACACTCGACTGCTTCCGCGAGGCTTTGGTCGAGGCGCTCTCTGCGATTGACACGGCGCTGTACGAGAGCCGAGACCCGAGTCGGTATGTGTACAAGGAAATGCGGTCCCGAAGCGTCGTCACCAAGTTCGGGCCGATCACGTTCCAGCGCCGCTACTACTGGGACCGCGAGGAAGAGCGTTTCGTGTTCCTGCTGGATGAGGTGTTGGGAAT…		+	2163793	2165404
p-MULT_3	ISSyth4	ISLre2	YP_074106	NC_006177.1	Symbiobacterium_thermophilum_IAM_14863	2	0	0	313781	315238	CTTTTGGAAGTGCGACGTACCCACTTTCACTTGACAGACCC	GCAGAAATGTTGTGGCCTACCCACGAAAACTTTACTCACAC	31	20	0.645161	0		485				hypothetical protein STH277 [Symbiobacterium thermophilum IAM 14863] >gi|51855104|dbj|BAD39262.1| conserved hypothetical protein [Symbiobacterium thermophilum IAM 14863]	Bacteria, Firmicutes, Clostridia, Clostridiales, Clostridiales Family XVIII. Incertae Sedis, Symbiobacterium	1614	GTGTGAGTAAAGTTTTCGTGGGTAGGCCACAACATTTCTGCTGAAAAAAGCAGGACGAGAGATGGCCCCTTCCAAAAGTGTTGTTGCTGGGAAAACACCAACACAGGGAGGGTCATCTCTCGTCATGGTTGAGATTCGTGCAGACAACGGCTTTTCCTTTGAGGAACTTGAAAGTGGTGTTTGGCAGCAGGTAGTGGAGTGTTTCCGCGAAGTGCTGGTCGAGGCACTCTCGCGGGTGGACACTTTGCTGTATGAAAACCGGGACGCCCAGCGGTATGTGTTCAAAGAGATGCGGTCCCGCACCCTCATGACCAAGTTTGGCCCGATCACATTCAAGCGCCGCTACTACTGGGACCAGGAGGAAAAGCGCTTTGTCTTTCTGCTGGATGAGGTGCTGCA…		+	313720	315333
p-MULT_3	ISTco1	ISLre2	ZP_08920508	NZ_AGFE01000053.1	Thermobacillus_composti_KWC4	32	13	0.40625	191	1537	CAAGCATCTTAAATGACTGCCCACGCTAGCTTGACACTGAC	GCTTTTTCCAATTCTTACACCCACAGAGATTTTACACTAAC	22	17	0.772727	9	TTAGGTAAA	448				protein of unknown function UPF0236 [Thermobacillus composti KWC4] >gi|349783366|gb|EGZ37568.1| protein of unknown function UPF0236 [Thermobacillus composti KWC4]	Bacteria, Firmicutes, Bacillales, Paenibacillaceae, Thermobacillus	1591	GTTAGTGTAAAATCTCTGTGGGTGTAAGAATTGGAAAAAGCGGATATAGAAAAAGAGCTTCTCCCTTGGTAAAGTGATGTTTGCGCACAACACACCAAGAAGGAGGAAGCTCCTGTGAGCCACTTTACCACAACAATGCCGACGATGAAAGAGATTGAGCAATGGATTTTCCGGAAAATGCAGGAGGAATTCGCTCGTGCGATGAAGCAGGTGCTGGAGGCGCTGGATCAGCAGATCTTGGAGCAACGGGACCGAGAGCGTTATCGAGTAAAGGACGAGCGTGAAACAAGCGTCAACACAGTGTTCGGGAATGTGCGCTTTAAGCGGAGATTGTACTGTGACCGTAGAAGCGGCAAACACGTGTATCTGCTGGATCAGCTGTTGCAATTCGAAGGGCGC…		-	61	1651
p-MULT_3	ISTco1_Iso	ISLre2	ZP_08918191	NZ_AGFE01000009.1	Thermobacillus_composti_KWC4	32	13	0.40625	1868	3214	CAAGCATCTTAAATGACTGCCCACGCTAGCTTGACACTGAC	GCTTTTTCCAATTCCTACACCCACGAAGATTTTACACTAAC	22	18	0.818182	0		448				protein of unknown function UPF0236 [Thermobacillus composti KWC4] >gi|349786436|gb|EGZ40478.1| protein of unknown function UPF0236 [Thermobacillus composti KWC4]	Bacteria, Firmicutes, Bacillales, Paenibacillaceae, Thermobacillus	1592	GTTAGTGTAAAATCTTCGTGGGTGTAGGAATTGGAAAAAGCGGACATAGAAAAAGAGCTTCTCCCTTGGTAAAGTGATGTTTGTCCACAACACACTAAGAAGGAGGAAGCTCCTGTGAGCCACTTTACCACAACAATGCCGACGATGAAAGAGATTGAGCAATGGATTTTCCGGAAAATGCAGGAGGAATTCGCTCGTGCGATGAAGCAGGTGCTGGAGGCGCTGGATCAGCAGATCCTGGAGCAACGGGACCGAGAGCGTTATCGAGTAAAGGACGAGCGTGAAACAAGCGTCAACACAGTGTTCGGGAATGTGCGCTTTAAGCGGAGATTGTACTGTGACCGTAGAAGCGGCAAACACGTGTATCTGCTGGATCAGCTGTTGCAATTCGAAGGGCGC…		-	1737	3328
p-MULT_3	ISTco2	ISLre2	ZP_08918876	NZ_AGFE01000014.1	Thermobacillus_composti_KWC4	36	13	0.361111	11997	13343	CAAGCATCTTAAATGACTGCCCACGCTAGCTTGACACTGAC	GCTTTTTCCAATTCCTACACCCACGAAGATTTTACACTAAC	22	18	0.818182	9	CCTCGAAAA	448				protein of unknown function UPF0236 [Thermobacillus composti KWC4] >gi|349785596|gb|EGZ39662.1| protein of unknown function UPF0236 [Thermobacillus composti KWC4]	Bacteria, Firmicutes, Bacillales, Paenibacillaceae, Thermobacillus	1593	GTTAGTGTAAAATCTTCGTGGGTGTAGGAATTGGAAAAAGCGGACATAGAAAAAGAGCTTCTCCCTTGGTAAAGTGATGTTTGTCCACAACACACCAAGAAGGAGGAAGCTCCTGTGAGCAACATTACCACAACAATGCCGACAATGAAAGAGATTGAGCAATGGATATTTCGGAAAATGCAGGAGGAATTCGCTCGTGCGATGAAGCAGGTGCTGGAGGCGCTGGATCAGCAGATCTTGGAGCAACGGGACCGAGAGCGTTATCGAGTAAAGGACGAGCGTGAAACAAGCGTCAACACAGTGTTCGGGAATGTGCGCTTTAAGCGGAGATTGTACTGTGACCGTAGAAGCGGCAAACACGTGTATCTGCTGGATCAGCTGTTGCAATTCGAAGGGCGC…		+	11883	13475
p-MULT_3	ISTco2_Iso	ISLre2	ZP_08917378	NZ_AGFE01000004.1	Thermobacillus_composti_KWC4	36	13	0.361111	63580	64926	CAAGCATCTTAAATGACTGCCCACGCTAGCTTGACACTGAC	GCTTTTTCCAATTCCTACACCCACGAAGATTTTACACTAAC	22	15	0.681818	9	TTTGAAGGC	448				protein of unknown function UPF0236 [Thermobacillus composti KWC4] >gi|349787627|gb|EGZ41645.1| protein of unknown function UPF0236 [Thermobacillus composti KWC4]	Bacteria, Firmicutes, Bacillales, Paenibacillaceae, Thermobacillus	1593	GTTAGTGTAAAATCTTCGTGGGTGTAGGAATTGGAAAAAGCGGACATAGAAAAAGAGCTTCTCCCTTGGTAAAGTGATGTTTGTCCACAACACACCAAGAAGGAGGAAGCTCCTGTGAGCAACATTACCACAACAATGCCGACAATGAAAGAGATTGAGCAATGGATATTTCGGAAAATGCAGGAGGAATTCGCTCGTGCGATGAAGCAGGTGCTGGAGGCGCTGGATCAGCAGATCTTGGAGCAACGGGACCGAGAGCGTTATCGAGTAAAGGACGAGCGTGAAACAAGCGTCAACACAGTGTTCGGGAATGTGCGCTTTAAGCGGAGATTGTACTGTGACCGTAGAAGCGGCAAACACGTGTATCTGCTGGATCAGCTGTTGCAATTCGAAGGGCGC…		-	63448	65040
p-MULT_3	ISTco3	ISLre2	ZP_08917364	NZ_AGFE01000004.1	Thermobacillus_composti_KWC4	22	6	0.272727	48485	49825	CAGCATCCCCAATAAGGTGCCCACGCTGACTTGACTCAGAC	GCTTTTTCCAATCTTTACCCCAACGCTAATTTTACTCTAAC	22	16	0.727273	8	CCCGCACA	446				protein of unknown function UPF0236 [Thermobacillus composti KWC4] >gi|350548187|ref|ZP_08917508.1| protein of unknown function UPF0236 [Thermobacillus composti KWC4] >gi|350548729|ref|ZP_08918047.1| protein of unknown function UPF0236 [Thermobacillus com	Bacteria, Firmicutes, Bacillales, Paenibacillaceae, Thermobacillus	1578	GTTAGAGTAAAATTAGCGTTGGGGTAAAGATTGGAAAAAGCGGACATAGAAAGAGAGCCTCTCCTTTGGTAGAGTGGAATTTGGCAAAAAAACACCCTCAAAGGAGGAGGCTCCTATGCAGCACTTTACCACAGCCATTCCTGCAATGAAAGAGCTTGAAGAGTGGATGTTCAGAAAGATGCAAGACATGTTCGTCGACGCGATGAGAAGCACGCTGGAGATGTTGGATCAGATCATTTTGGAGCAAAGGGATCGAGAGCGGTATCGCGTCAAGGCTGAACGGGAGACCAGCGTGAATACGGTGTTTGGCAACATTCGCTTCAAGCGGAGATTGTACATGGATCGCCAAACCGGCAAACACGTGTACTTGCTCGACCAGCACATGCGATTTGAGGGGCG…		-	48363	49940
p-MULT_3	ISTco4	ISLre2	ZP_08920442	NZ_AGFE01000044.1	Thermobacillus_composti_KWC4	15	3	0.2	323	1663	ATCATCCCCAAAAAAAGTGCCCACACTGGCTTGACTCAGAC	GCTTTTTCCAATCTTTACCCCAACACAAATTTTACTCTAAC	22	14	0.636364	0		446				protein of unknown function UPF0236 [Thermobacillus composti KWC4] >gi|349783526|gb|EGZ37699.1| protein of unknown function UPF0236 [Thermobacillus composti KWC4]	Bacteria, Firmicutes, Bacillales, Paenibacillaceae, Thermobacillus	1577	GTTAGAGTAAAATTTGTGTTGGGGTAAAGATTGGAAAAAGCGGGCATAGAAAGAGAGCCTCTCCTTTGGTAGAGTAGAATTTGGCAAAAAACACACACTCAAAGGAGGAGGCTCCTATGCAGCACTTTACCACAGCCATTCCTGCAATGAAAGAGCTTGAAGAGTGGATGTTCAGAAAGATGCAGGGTCTGTTCACCGCCGCGATGAGAACCGCGCTGGAGAAGTTGGATGAAATCATTCTGGAGCAACGGGATCGCGAGCGGTATCGCGTCAAGGCTGAACGGGAGACCAGCATGAACACCGTGTTTGGCAACATCCGCTTCAAGCGAAGGTTGTACATGGATCGCCAAACCGGCAAATACGTGTACCTGCTCGACCAGCACTTGCGATTTGAAGGGC…		-	203	1779
p-MULT_3	ISTeha1	ISLre2	YP_004885647	NC_016052.1	Tetragenococcus_halophilus_NBRC_12172	35	19	0.542857	177883	179301	AGACGGTTTTTTTATTCAACCTCAATAAACTTGACACATAC	TTTATTCGTCTAGAGGATACCTCAATAAATTTTACACTTAG	23	22	0.956522	9	AGAGAGAAG	472				hypothetical protein TEH_01560 [Tetragenococcus halophilus NBRC 12172] >gi|352516497|ref|YP_004885814.1| hypothetical protein TEH_03230 [Tetragenococcus halophilus NBRC 12172] >gi|352518694|ref|YP_004888011.1| hypothetical protein TEH_25200 [Tetragenococc	Bacteria, Firmicutes, Lactobacillales, Enterococcaceae, Tetragenococcus	1641	CTAAGTGTAAAATTTATTGAGGTATCCTCTAGACGAATAAAAAAGAAACCGTTACTCTATTCATTGGGCTAACAGGCACTAATGAACAAAGGCGGTTTCTTATGGATTCTATTGTAACAGATTTAGTGGAAGTAATGAAGAAGGAAACGAATTTTTTAGCAAGAGAAAGAGCCATGATGATCTTTTTTACAAAACTTATAGCCACGATCACACAATTGGCTTTTCAAACGCTCGATAAAGAAATTTGTGCGCAATGTAAAAAAGAAGGTTTTCGCGTCGATCGCAAGAGCGAGAGAACCATCACTTTTTTGTTTGGTCCCGTGACCTATGTTCGTCGACGAATGAAAAATCAAGCCAATGACATTCGTTACCCCTTAGATGAATTTCTAGGGATTCGAA…		+	177782	179422
p-MULT_3	ISTet1	ISLre2	ZP_08211281	NZ_AEYS01000004.1	Thermoanaerobacter_ethanolicus_JW_200	146	72	0.493151	35190	36611	GTTGTCTTTAAAAAAATATCCTACAGTATCTTGACACTATC	TTTTTTATCATCTAAAAATCCTACGATAATTTTACACTATG	28	26	0.928571	9	TGTGATAGA	473				protein of unknown function UPF0236 [Thermoanaerobacter ethanolicus JW 200] >gi|325994198|gb|EGD52625.1| protein of unknown function UPF0236 [Thermoanaerobacter ethanolicus JW 200]	Bacteria, Firmicutes, Clostridia, Thermoanaerobacterales, Thermoanaerobacteraceae, Thermoanaerobacter	1596	CATAGTGTAAAATTATCGTAGGATTTTTAGATGATAAAAAAACAAGAGACAACCCCTGTGATAAAATAGATTGTGGAAAACCAAAAAAACATGAAAGGGGTGTCTCTTGTGAAAAAAATTAAGTTTGAAGATATTATACTACAAAATGCATGTAATTACATCAATAATGTGATAGAAATTTTTAAAAAGTTATTAGAAGAAGGGATGGATATAACAGAACTTTCATTAAAAGTTAGAGAAATGGTAGACAAATTAGGTATAGAAACAATGGTAGCAATTATAGAAGAATTAGATAAGATAATAAAAGAAGACAAGAGAAGGAAAGAGAAATGGGTAGTAGAAAGGGAAGATGAAAAGACTTTAATAACGACAGTAGGAGAAATAAAATATAAAAGGACA…		+	35100	36695
p-MULT_3	ISTph1	ISLre2	YP_006920464.1	NC_018870.1	Thermacetogenium_phaeum_DSM_12270	20	6	0.3	1784662	1786104	AAAAATTTTATTAAAAATACCTACTGGATCTTGACATGGAC	AGCCGATCCCCTTCTTTTACCTACTGAAATTTTACATGGCC	24	19	0.791667	9		480				hypothetical protein Tph_c17640 [Thermacetogenium phaeum DSM 12270].	Bacteria, Firmicutes, Clostridia, Thermoanaerobacterales, Thermoanaerobacteraceae, Thermacetogenium	1783	GGCCATGTAAAATTTCAGTAGGTAAAAGAAGGGGATCGGCTTCTTAAAAAGAAAAGAGACCTCGGCACCCAAAATCTATCACCCCAAAAAGGAGTGTGAGGTCTCATGTTAGATATTCGCCACATAGTGGGGGCAGTCCTTCTTTTTGTCAAAGGTTTAGTCAAATTAATTGGAGAGTGCGAAGACTTTTCTGAGCTTGAGAAAGGAGTTCACGAACTCTGCCAGGACGTGTGTAACCAGATTTTCACCTGGGCATTAGAAAAGATCGATACCCATCTGATGAATGAACGAGACCGAAGCATCTGGGAGGTTGTCGGTTTTCGGACAAAAACAGCCATCAGCACCTTTGGGGAATTTCCCTTAAAAAGGCGCCTGTACAGGAACAAAGAAACCGGGGAA…		-	1784426	1786209
p-MULT_3	ISTte3	ISLre2	NP_621743	NC_003869.1	Thermoanaerobacter_tengcongensis_MB4_(Caldanaerobacter_subterraneus_subsp._tengcongensis_MB4)	146	72	0.493151	41889	43292	GGGGTTGTCTTAAAAAAATCCTACAGTATCTTGACACTATC	GTTTTTTCACTTTAAAAATCCTACGATAATTTTACACTATG	31	23	0.741935	9	GAAATAAAT	467				hypothetical protein TTE0033 [Thermoanaerobacter tengcongensis MB4] >gi|20807230|ref|NP_622401.1| hypothetical protein TTE0744 [Thermoanaerobacter tengcongensis MB4] >gi|20807320|ref|NP_622491.1| hypothetical protein TTE0838 [Thermoanaerobacter tengcongen	Bacteria, Firmicutes, Clostridia, Thermoanaerobacterales, Thermoanaerobacteraceae, Caldanaerobacter	1589	CATAGTGTAAAATTATCGTAGGATTTTTAAAGTGAAAAAACAAGAGACAACCCCTGTGATAAAATAGATTGTGGAAAACAAAAAACACGAAAGGGGTGTCTCTTGTGAAAAAACATATTTTTGAGGATATTATACTACAAAATGCTCTAAATTTCACTAGGGAAATGATGAATGTTTTTGAGGATTTATTAAAGAATGGAATGAATATTACAGAGCTTGTAGCAAGGATAAAAGAACTTACGGACAAACTAGGTAGAGAGGCAATAGAAGCAATTATTGAGGAGTTAGATAGGATAATAAAAGAAGACAAGAGAAGGAAAGAAAAATGGGTAGTAGAGAGGAAAGATAAAAAGAGATTAACGACAGTCCTTGGGGATATTGAATATGAGAGGACATATT…		+	41785	43373
p-MULT_3	ISTte3_Iso	ISLre2	YP_003675813	NC_014209.1	Thermoanaerobacter_mathranii_subsp._mathranii_str._A3	146	72	0.493151	16865	18304	GGGGTTGTCTTAAAAAAATCCTACAGTATCTTGACACTATC	TTTTTTTTACTCAAAAAATCCTACGATAATTTTACACTATG	31	27	0.870968	9	CTTAAAAAC	479				hypothetical protein Tmath_0014 [Thermoanaerobacter mathranii subsp. mathranii str. A3] >gi|296841286|gb|ADH59802.1| protein of unknown function UPF0236 [Thermoanaerobacter mathranii subsp. mathranii str. A3]	Bacteria, Firmicutes, Clostridia, Thermoanaerobacterales, Thermoanaerobacteraceae, Thermoanaerobacter	1593	CATAGTGTAAAATTATCGTAGGATTTTTTGAGTAAAAAAAAACAAGAGACAACCCCTGTGATAAAATAGATTATGGAAAACAAAACAACACAGAAAGGGGTGTCTCTTGTGAACAAACATATCTTTGAAGATATTATACTACAAAATGCTCTAAATTTCACTAGAGAAGTGATAGAAATTTTTAGTGATTTATTAAACAAAGGAATGAATATTACAGAGCTTGCAGCAAGGATAAAGGAACTAACGGACAAACTAGGTAGAGAGGCAATAGAAGCAATTATTGAAGAGTTAGATAAGATAATAAAAGAAGACAAGAGAAGGAAAGAAAAATGGGTAGTAGAGAGGAAAGATAAAAAGAGATTAACCACAATCCTTGGGGATATAGAATATGAGAGGACA…		+	16793	18385
p-MULT_3	ISTte3_Iso	ISLre2	YP_003676081	NC_014209.1	Thermoanaerobacter_mathranii_subsp._mathranii_str._A3	146	72	0.493151	312355	313758	GGGGTTGTCTTAAAAAAATCCTACAGTATCTTGACACTATC	TTTTTTTTGCTCAAAAAATCCTACGATAATTTTACACTATG	31	27	0.870968	9	AGTGATAGA	467				hypothetical protein Tmath_0292 [Thermoanaerobacter mathranii subsp. mathranii str. A3] >gi|296841554|gb|ADH60070.1| protein of unknown function UPF0236 [Thermoanaerobacter mathranii subsp. mathranii str. A3]	Bacteria, Firmicutes, Clostridia, Thermoanaerobacterales, Thermoanaerobacteraceae, Thermoanaerobacter	1593	CATAGTGTAAAATTATCGTAGGATTTTTTGAGCAAAAAAAACAAGAGACAACCCCTGTGATAAAATAGATTATGGAAAACAAAACAACACAGAAAGGGGTGTCTCTTGTGAACAAACATATCTTTGAAGATATTATACTACAAAATGCTCTAAATTTCACTAGAGAAGTGATAGAAATTTTTAGTGATTTATTAAACAAAGGAATGAATATTACAGAGCTTGCAGCAAGGATAAAGGAACTAACGGACAAACTAGGTAGAGAGGCAATAGAAGCAATTATTGAAGAGTTAGATAAGATAATAAAAGAAGACAAGAGAAGGAAAGAAAAATGGGTAGTAGAGAGGAAAGATAAAAAGAGATTAACCACAATCCTTGGGGATATAGAATATGAGAGGACAT…		+	312248	313840
p-MULT_3	ISTte3_Iso	ISLre2	YP_003676637	NC_014209.1	Thermoanaerobacter_mathranii_subsp._mathranii_str._A3	146	72	0.493151	926753	927937	GGGGTTGTCTTAAAAAAATCCTACAGTATCTTGACACTATC	TTTTTTTTACTCAAAAAATCCTACGATAATTTTACACTATG	31	27	0.870968	9	AGTGATAGA	394				hypothetical protein Tmath_0890 [Thermoanaerobacter mathranii subsp. mathranii str. A3] >gi|296842110|gb|ADH60626.1| protein of unknown function UPF0236 [Thermoanaerobacter mathranii subsp. mathranii str. A3]	Bacteria, Firmicutes, Clostridia, Thermoanaerobacterales, Thermoanaerobacteraceae, Thermoanaerobacter	1594	CATAGTGTAAAATTATCGTAGGATTTTTTGAGTAAAAAAAAACAAGAGACAACCCCTGTGATAAAATAGATTATGGAAAACAAAACAACACAGAAAGGGGTGTCTCTTGTGAACAAACATATCTTTGAAGATATTATACTACAAAATGCTCTAAATTTCACTAGAGAAGTGATAGAAATTTTTAGTGATTTATTAAACAAAGGAATGAATATTACAGAGCTTGCAGCAAGGATAAAGGAACTAACGGACAAACTAGGTAGAGAGGCAATAGAAGCAATTATTGAAGAGTTAGATAAGATAATAAAAGAAGACAAGAGAAGGAAAGAAAAATGGGTAGTAGAGAGGAAAGATAAAAAGAGATTAACCACAATCCTTGGGGATATAGAATATGAGAGGACA…		-	926416	928009
p-MULT_3	ISTte3_Iso	ISLre2	ZP_05091465	NZ_DS999066.1	Carboxydibrachium_pacificum_DSM_12653_(Caldanaerobacter_subterraneus_subsp._pacificus_DSM_12653)	146	72	0.493151	29660	31138	GGGGTTGTCTTAAAAAAATCCTACAGTATCTTGACACTATC	TTTTTTTCACTCAAAAAATCCTACGATAATTTTACACTATG	31	26	0.83871	9	AGCCAAGCC	492				conserved hypothetical protein [CarboXydibrachium pacificum DSM 12653] >gi|214035944|gb|EEB76635.1| conserved hypothetical protein [CarboXydibrachium pacificum DSM 12653]	Bacteria, Firmicutes, Clostridia, Thermoanaerobacterales, Thermoanaerobacteraceae, Caldanaerobacter	1592	CATAGTGTAAAATTATCGTAGGATTTTTTGAGTGAAAAAAACAAGAGACAACCCCTGTGATAAAATAGAACTTGGAAACAAAACATCACAGAAAGGGGTGTCTCTTGTGAAAAAACATATCTTTGAGGATATTATACTACAAAATGCTCTAAATTTCACTGAGGAAGTAGTAGAAATTTTTGGTGATTTGTTAAACAAAGGAATGAATATTACAGAGCTTGTAGCAAGGATAAAGGAACTCACGGACAAACTAGGTAGAGAGGCAATAGAAGCAATTATTGAAGAGTTAGATAGGATAATAAAAGAAGACAAGAGAAGGAAAGAAAAATGGGTAGTAGAGAGGAAAGATAAAAAGAGATTAACGACAGTCCTTGGGGATATTGAATATGAGAGGACATA…		+	29629	31220
p-MULT_3	ISTte3_Iso	ISLre2	ZP_05092140	NZ_DS999081.1	Carboxydibrachium_pacificum_DSM_12653_(Caldanaerobacter_subterraneus_subsp._pacificus_DSM_12653)	146	72	0.493151	20966	22354	GGGGTTGTCTTAAAAAAATCCTACAGTATCTTGACACTATC	TTTTTTTCACTCAAAAAATCCTACGATAATTTTACACTATG	31	26	0.83871	9	AGTAGTAGA	462				conserved hypothetical protein [CarboXydibrachium pacificum DSM 12653] >gi|214035284|gb|EEB75990.1| conserved hypothetical protein [CarboXydibrachium pacificum DSM 12653]	Bacteria, Firmicutes, Clostridia, Thermoanaerobacterales, Thermoanaerobacteraceae, Caldanaerobacter	1593	CATAGTGTAAAATTATCGTAGGATTTTTTGAGTGAAAAAAACAAGAGACAACCCCTGTGATAAAATAGAACTTGGAAACAAAACATCACAGAAAGGGGGGTCTCTTGTGAAAAAACATATCTTTGAGGATATTATACTTACAAAATGCTCTAAATTTCACTGAGGAAGTAGTAGAAATTTTTGGTGATTTGTTAAACAAAGGAATGAATATTACAGAGCTTGTAGCAAGGATAAAGGAACTCACGGACAAACTAGGTAGAGAGGCAATAGAAGCAATTATTGAAGAGTTAGATAGGATAATAAAAGAAGACAAGAGAAGGAAAGAAAAATGGGTAGTAGAGAGGAAAGATAAAAAGAGATTAACGACAGTCCTTGGGGATATTGAATATGAGAGGACAT…		-	20884	22476
p-MULT_3	ISTte3_Iso	ISLre2	YP_003476121	NC_013921.1	Thermoanaerobacter_italicus_Ab9	146	72	0.493151	266446	267849	GGGGTGGTCTTAAAAAAATCCTACAGTATCTTGACACTATC	TTTTTTTTACTCAAAAAATCCTACGATAATTTTACACTATG	31	26	0.83871	9	AGTGGTAGA	467				hypothetical protein Thit_0234 [Thermoanaerobacter italicus Ab9] >gi|289527207|gb|ADD01559.1| protein of unknown function UPF0236 [Thermoanaerobacter italicus Ab9]	Bacteria, Firmicutes, Clostridia, Thermoanaerobacterales, Thermoanaerobacteraceae, Thermoanaerobacter	1595	CATAGTGTAAAATTATCGTAGGATTTTTTGAGTAAAAAAAAAACAAGAGACAACCCCTGTGATAAAATAGATTATGGAAAACAAAACAACACAGAAAGGGGTGTCTCTTGTGAAAAAAAATATCTTTGAGGATATTATACTACAAAATGCTCTAAATTTCACTAGAGAAGTGGTAGAAATTTTTAGTGATTTATTAAACAAAGGAATGAATATTACAGAGCTTGCAGCAAGGATAAAGGAACTGACGGACAAACTAGGTAGAGAGGCAATAGAAGCAATTATTGAAGAGTTAGATAAGATAATAAAAGAAGACAAGAGAAGGAAAGAAAAATGGGTAGTAGAGAGGAAAGATAAAAAGAGATTAACCACAATCCTTGGGGATATAGAATATGAGAGGAC…		+	266337	267931
p-MULT_3	ISTte3_Iso	ISLre2	YP_004819024	NC_015958.1	Thermoanaerobacter_wiegelii_Rt8.B1	146	72	0.493151	253389	254867	AGGGGTTGTCTTAAAAAATCCTACAGTATCTTGACACTATC	TTTTTTTCACTCAAAAAATCCTACGATAATTTTACACTATC	32	26	0.8125	9	TCAATTTAT	492				hypothetical protein Thewi_0238 [Thermoanaerobacter wiegelii Rt8.B1] >gi|344032014|gb|AEM77740.1| protein of unknown function UPF0236 [Thermoanaerobacter wiegelii Rt8.B1]	Bacteria, Firmicutes, Clostridia, Thermoanaerobacterales, Thermoanaerobacteraceae, Thermoanaerobacter	1590	GATAGTGTAAAATTATCGTAGGATTTTTTGAGTGAAAAAAACAAGAGACAACCCCTGTGATAAAATAGAAATAGGAAACAAAACATCACAGAAAGGGGTGTCTCTTGTGAAAAAATATATTTTTGAAGATATTATACTACAAAATGCTCTAAATTTCACTAGAGAAGTGATAGAAATTTTTGGTGATTTATTAAACGAAGGAATGGATATTACAAGACTTGTAGCAAGAATAAAGGAAATCACGGACAAACTAGGTAGTGAAGTAATAGAAGCAATTATTGAAGAGTTAGATAGGATAATAAAAGAAGACAAGAGAAGGAAAGAAAAATGGATAGTAGAAAGAAAAGATAAAAAGAGGTTAACGACAATTCTTGGAGATATTGAATATGAGAGGACATA…		-	253309	254898
p-MULT_3	ISTte3_Iso	ISLre2	YP_004819470	NC_015958.1	Thermoanaerobacter_wiegelii_Rt8.B1	146	72	0.493151	768498	769901	AGGGGTTGTCTTAAAAAATCCTACAGTATCTTGACACTATC	TTTTTTTCACTCAAAAAATCCTACGATAATTTTACACTATC	32	26	0.8125	0		467				hypothetical protein Thewi_0738 [Thermoanaerobacter wiegelii Rt8.B1] >gi|344032460|gb|AEM78186.1| protein of unknown function UPF0236 [Thermoanaerobacter wiegelii Rt8.B1]	Bacteria, Firmicutes, Clostridia, Thermoanaerobacterales, Thermoanaerobacteraceae, Thermoanaerobacter	1591	GATAGTGTAAAATTATCGTAGGATTTTTTGAGTGAAAAAAAACAAGAGACAACCCCTGTGATAAAATAGAAATAGGAAACAAAACATCACAGAAAGGGGTGTCTCTTGTGAAAAAATATATTTTTGAAGATATTATACTACAAAATGCTCTAAATTTCACTAGAGAAGTGATAGAAATTTTTGGTGATTTATTAAACGAAGGAATGGATATTACAAGACTTGTAGCAAGAATAAAGGAAATCACGGACAAACTAGGTAGTGAAGTAATAGAAGCAATTATTGAAGAGTTAGATAGGATAATAAAAGAAGACAAGAGAAGGAAAGAAAAATGGATAGTAGAAAGAAAAGATAAAAAGAGGTTAACGACAATTCTTGGAGATATTGAATATGAGAGGACAT…		+	768391	769981
p-MULT_3	ISTte3_Iso	ISLre2	YP_004820626	NC_015958.1	Thermoanaerobacter_wiegelii_Rt8.B1	146	72	0.493151	1979592	1981070	AGGGGTTGTCTTAAAAAATCCTACAGTATCTTGACACTATC	TTTTTTTCACTCAAAAAATCCTACGATAATTTTACACTATC	32	26	0.8125	9	TAGACAAAG	492				hypothetical protein Thewi_1966 [Thermoanaerobacter wiegelii Rt8.B1] >gi|344033616|gb|AEM79342.1| protein of unknown function UPF0236 [Thermoanaerobacter wiegelii Rt8.B1]	Bacteria, Firmicutes, Clostridia, Thermoanaerobacterales, Thermoanaerobacteraceae, Thermoanaerobacter	1590	GATAGTGTAAAATTATCGTAGGATTTTTTGAGTGAAAAAAACAAGAGACAACCCCTGTGATAAAATAGAAATAGGAAACAAAACATCACAGAAAGGGGTGTCTCTTGTGAAAAAATATATTTTTGAAGATATTATACTACAAAATGCTCTAAATTTCACTAGAGAAGTGATAGAAATTTTTGGTGATTTATTAAACGAAGGAATGGATATTACAAGACTTGTAGCAAGAATAAAGGAAATCACGGACAAACTAGGTAGTGAAGTAATAGAAGCAATTATTGAAGAGTTAGATAGGATAATAAAAGAAGACAAGAGAAGGAAAGAAAAATGGATAGTAGAAAGAAAAGATAAAAAGAGGTTAACGACAATTCTTGGAGATATTGAATATGAGAGGACATA…		-	1979512	1981101
p-MULT_3	ISTte3_Iso	ISLre2	YP_003676075	NC_014209.1	Thermoanaerobacter_mathranii_subsp._mathranii_str._A3	146	72	0.493151	303889	305328	GGGGTTGTCTTAAAAAAATCCTACAGTATCTTGACACTATC	TTTTTTTTACTCAAAAAATCCTACGATAATTTTACACTATG	31	24	0.774194	9	GGAATTGTG	479				hypothetical protein Tmath_0285 [Thermoanaerobacter mathranii subsp. mathranii str. A3] >gi|296841548|gb|ADH60064.1| protein of unknown function UPF0236 [Thermoanaerobacter mathranii subsp. mathranii str. A3]	Bacteria, Firmicutes, Clostridia, Thermoanaerobacterales, Thermoanaerobacteraceae, Thermoanaerobacter	1593	CATAGTGTAAAATTATCGTAGGATTTTTTGAGTAAAAAAAACAAGAGACAACCCCTGTGATAAAATAGATTATGGAAAACAAAACAACACAGAAAGGGGTGTCTCTTGTGAAAAAAAATATCTTTGAGGATATTATACTACAAAATGCTCTAAATTTCACTAGAGAAGTGGTAGACATTTTTAGTGATTTATTAAACAAAGGAATGAATATTACAGAGCTTGCAGCAAGGATAAAGGAACTAACGGACAAACTAGGTAGAGAGGCAATAGAAGCAATTATTGAAGAGTTAGATAAGATAATAAAAGAAGACAAGAGAAGGAAAGAAAAATGGGTAGTAGAGAGGAAAGATAAAAAGAGATTAACCACAATCCTTGGGGATATAGAATATGAGAGGACAT…		+	303818	305410
p-MULT_3	ISTte3_Iso	ISLre2	NP_621990	NC_003869.1	Thermoanaerobacter_tengcongensis_MB4_(Caldanaerobacter_subterraneus_subsp._tengcongensis_MB4)	146	72	0.493151	314385	315788	GGGGTTGTCTTAAAAAAATCCTACAGTATCTTGACACTATC	TTTTTTTCACTCAAAAAATCCTACGATAATTTTACACTATG	31	24	0.774194	9	TTTTTACCT	467				hypothetical protein TTE0298 [Thermoanaerobacter tengcongensis MB4] >gi|29839569|sp|Q8RCV7.1|Y298_THETN RecName: Full=UPF0236 protein TTE0298 >gi|20515284|gb|AAM23594.1| hypothetical protein TTE0298 [Thermoanaerobacter tengcongensis MB4]	Bacteria, Firmicutes, Clostridia, Thermoanaerobacterales, Thermoanaerobacteraceae, Caldanaerobacter	1592	CATAGTGTAAAATTATCGTAGGATTTTTTGAGTGAAAAAAACAAGAGACAACCCCTGTGATAAAATAGATTGTGGAAAACCAAAAAACACGAAAGGGGTGTCTCTTGTGAAAAAACATATCTTTGAGGATATTATACTACAAAATGCTCTAAATTTCACTGAGGAAGTAGTAGAAATTTTTGGTGATTTGTTAAACAAAGGAATGAATATTACAGAGCTTGTAGCAAGGATAAAGGAACTCACGGACAAACTAGGTAGAGGGGCAATAGAAGCAATTATTGAAGAGTTAGATAGGATAATAAAAGAAGACAAGAGAAGGAAAGAAAAATGGGTAGTAGAGAGGAAAGATAAAAAGAGATTAACGACAGTCCTTGGGGATATTGAATATGAGAGGACATA…		+	314279	315870
p-MULT_3	ISTte3_Iso	ISLre2	NP_622082	NC_003869.1	Thermoanaerobacter_tengcongensis_MB4_(Caldanaerobacter_subterraneus_subsp._tengcongensis_MB4)	146	72	0.493151	421293	422771	GGGGTTGTCTTAAAAAAATCCTACAGTATCTTGACACTATC	TTTTTTTCACTCAAAAAATCCTACGATAATTTTACACTATG	31	24	0.774194	9	AACCTCCTC	492				hypothetical protein TTE0402 [Thermoanaerobacter tengcongensis MB4] >gi|29839568|sp|Q8RCM2.1|Y402_THETN RecName: Full=UPF0236 protein TTE0402 >gi|20515387|gb|AAM23686.1| hypothetical protein TTE0402 [Thermoanaerobacter tengcongensis MB4]	Bacteria, Firmicutes, Clostridia, Thermoanaerobacterales, Thermoanaerobacteraceae, Caldanaerobacter	1592	CATAGTGTAAAATTATCGTAGGATTTTTTGAGTGAAAAAAACAAGAGACAACCCCTGTGATAAAATAGATTGTGGAAAACCAAAAAACACGAAAGGGGTGTCTCTTGTGAAAAAACATATCTTTGAGGATATTATACTACAAAATGCTCTAAATTTCACTGAGGAAGTAGTAGAAATTTTTGGTGATTTGTTAAACAAAGGAATGAATATTACAGAGCTTGTAGCAAGGATAAAGGAACTCACGGACAAACTAGGTAGAGGGGCAATAGAAGCAATTATTGAAGAGTTAGATAGGATAATAAAAGAAGACAAGAGAAGGAAAGAAAAATGGGTAGTAGAGAGGAAAGATAAAAAGAGATTAACGACAGTCCTTGGGGATATTGAATATGAGAGGACATA…		-	421211	422802
p-MULT_3	ISTte3_Iso	ISLre2	NP_622276	NC_003869.1	Thermoanaerobacter_tengcongensis_MB4_(Caldanaerobacter_subterraneus_subsp._tengcongensis_MB4)	146	72	0.493151	615505	616908	GGGGTTGTCTTAAAAAAATCCTACAGTATCTTGACACTATC	TTTTTTTCACTCAAAAAATCCTACGATAATTTTACACTATG	31	24	0.774194	9	CCCCCAGCA	467				hypothetical protein TTE0610 [Thermoanaerobacter tengcongensis MB4] >gi|20807362|ref|NP_622533.1| hypothetical protein TTE0881 [Thermoanaerobacter tengcongensis MB4] >gi|20807528|ref|NP_622699.1| hypothetical protein TTE1053 [Thermoanaerobacter tengcongen	Bacteria, Firmicutes, Clostridia, Thermoanaerobacterales, Thermoanaerobacteraceae, Caldanaerobacter	1592	CATAGTGTAAAATTATCGTAGGATTTTTTGAGTGAAAAAAACAAGAGACAACCCCTGTGATAAAATAGAACTTGGAAACAAAACATCACAGAAAGGGGTGTCTCTTGTGAAAAAACATATCTTTGAGGATATTATACTACAAAATGCTCTAAATTTCACTGAGGAAGTAGTAGAAATTTTTGGTGATTTGTTAAACAAAGGAATGAATATTACAGAGCTTGTAGCAAGGATAAAGGAACTCACGGACAAACTAGGTAGAGGGGCAATAGAAGCAATTATTGAAGAGTTAGATAGGATAATAAAAGAAGACAAGAGAAGGAAAGAAAAATGGGTAGTAGAGAGGAAAGATAAAAAGAGATTAACGACAGTCCTTGGGGATATTGAATATGAGAGGACATA…		-	615423	617014
p-MULT_3	ISTte3_Iso	ISLre2	NP_623248	NC_003869.1	Thermoanaerobacter_tengcongensis_MB4_(Caldanaerobacter_subterraneus_subsp._tengcongensis_MB4)	146	72	0.493151	1600529	1602007	GGGGTTGTCTTAAAAAAATCCTACAGTATCTTGACACTATC	TTTTTTTCACTCAAAAAATCCTACGATAATTTTACACTATG	31	24	0.774194	9	GAAAATTGA	492				hypothetical protein TTE1650 [Thermoanaerobacter tengcongensis MB4] >gi|20809050|ref|NP_624221.1| hypothetical protein TTE2708 [Thermoanaerobacter tengcongensis MB4] >gi|29839721|sp|Q8R6I9.1|Y1650_THETN RecName: Full=UPF0236 protein TTE1650/TTE2708 >gi|20	Bacteria, Firmicutes, Clostridia, Thermoanaerobacterales, Thermoanaerobacteraceae, Caldanaerobacter	1592	CATAGTGTAAAATTATCGTAGGATTTTTTGAGTGAAAAAAACAAGAGACAACCCCTGTGATAAAATAGAACTTGGAAACAAAACATCACAGAAAGGGGTGTCTCTTGTGAAAAAACATATCTTTGAGGATATTATACTACAAAATGCTCTAAATTTCACTGAGGAAGTAGTAGAAATTTTTGGTGATTTGTTAAACAAAGGAATGAATATTACAGAGCTTGTAGCAAGGATAAAGGAACTCACGGACAAACTAGGTAGAGGGGCAATAGAAGCAATTATTGAAGAGTTAGATAGGATAATAAAAGAAGACAAGAGAAGGAAAGAAAAATGGGTAGTAGAGAGGAAAGATAAAAAGAGATTAACGACAGTCCTTGGGGATATTGAATATGAGAGGACATA…		-	1600447	1602038
p-MULT_3	ISTte3_Iso	ISLre2	NP_624015	NC_003869.1	Thermoanaerobacter_tengcongensis_MB4_(Caldanaerobacter_subterraneus_subsp._tengcongensis_MB4)	146	72	0.493151	2377073	2378461	GGGGTTGTCTTAAAAAAATCCTACAGTATCTTGACACTATC	TTTTTTTCACTCAAAAAATCCTACGATAATTTTACACTATG	31	24	0.774194	0		462				hypothetical protein TTE2489 [Thermoanaerobacter tengcongensis MB4] >gi|29839722|sp|Q8R7C6.1|Y2489_THETN RecName: Full=UPF0236 protein TTE2489 >gi|20517497|gb|AAM25619.1| hypothetical protein TTE2489 [Thermoanaerobacter tengcongensis MB4]	Bacteria, Firmicutes, Clostridia, Thermoanaerobacterales, Thermoanaerobacteraceae, Caldanaerobacter	1593	CATAGTGTAAAATTATCGTAGGATTTTTTGAGTGAAAAAAACAAGAGACAACCCCTGTGATAAAATAGAACTTGGAAACAAAACATCACAGAAAGGGGGGTCTCTTGTGAAAAAACATATCTTTGAGGATATTATACTTACAAAATGCTCTAAATTTCACTGAGGAAGTAGTAGAAATTTTTGGTGATTTGTTAAACAAAGGAATGAATATTACAGAGCTTGTAGCAAGGATAAAGGAACTCACGGACAAACTAGGTAGAGAGGCAATAGAAGCAATTATTGAAGAGTTAGATAGGATAATAAAAGAAGACAAGAGAAGGAAAGAAAAATGGGTAGTAGAGAGGAAAGATAAAAAGAGATTAACGACAGTCCTTGGGGATATTGAATATGAGAGGACAT…		+	2376951	2378543
p-MULT_3	ISTte3_Iso	ISLre2	YP_004819054	NC_015958.1	Thermoanaerobacter_wiegelii_Rt8.B1	146	72	0.493151	289503	290981	GGGGTTGTCTTAAAAAAATCCTACAGTATCTTGACACTATC	TTTTTTTCACTTTAAAAATCCTACGATAATTTTACACTATC	31	24	0.774194	9	AATCTTCAA	492				hypothetical protein Thewi_0269 [Thermoanaerobacter wiegelii Rt8.B1] >gi|344032044|gb|AEM77770.1| protein of unknown function UPF0236 [Thermoanaerobacter wiegelii Rt8.B1]	Bacteria, Firmicutes, Clostridia, Thermoanaerobacterales, Thermoanaerobacteraceae, Thermoanaerobacter	1591	GATAGTGTAAAATTATCGTAGGATTTTTAAAGTGAAAAAAACAAGAGACAACCCCTGTGATAAAATAGAAATAGGAAACAAAACATCACAGAAAGGGGTGTCTCTTGTGAAAAAATATATTTTTGAAGATATTATACTACAAAATGCTCTAAATTTCACTAGAGAAGTGATAGAAATTTTTGGTGATTTATTAAACGAAGGAATGGATATTACAAGACTTGTAGCAAGAATAAAGGAAATCACGGACAAACTAGGTAGTGAAGTAATAGAAGCAATTATTGAAGAGTTAGATAGGATAATAAAAGAAGACAAGAGAAGGAAAGAAAAATGGATAGTAGAAAGAAAAGATAAAAAGAGGTTAACGACAATTCTTGGAGATATTGAATATGAGATGACATA…		+	289472	291062
p-MULT_3	ISTte3_Iso	ISLre2	YP_004819106	NC_015958.1	Thermoanaerobacter_wiegelii_Rt8.B1	146	72	0.493151	349674	351152	GGGGTTGTCTTAAAAAAATCCTACAGTATCTTGACACTATC	TTTTTTTCACTTTAAAAATCCTACGATAATTTTACACTATC	31	24	0.774194	9	AAATTCAAG	492				hypothetical protein Thewi_0325 [Thermoanaerobacter wiegelii Rt8.B1] >gi|345018619|ref|YP_004820972.1| hypothetical protein Thewi_2340 [Thermoanaerobacter wiegelii Rt8.B1] >gi|344032096|gb|AEM77822.1| protein of unknown function UPF0236 [Thermoanaerobacte	Bacteria, Firmicutes, Clostridia, Thermoanaerobacterales, Thermoanaerobacteraceae, Thermoanaerobacter	1591	GATAGTGTAAAATTATCGTAGGATTTTTAAAGTGAAAAAAACAAGAGACAACCCCTGTGATAAAATAGAAATAGGAAACAAAACATCACAGAAAGGGGTGTCTCTTGTGAAAAAATATATTTTTGAAGATATTATACTACAAAACGCTCTAAATTTCACTAGAGAAGTGATAGAAATTTTTGGTGATTTATTAAACGAAGGAATGGATATTACAAGACTTGTAGCAAGAATAAAGGAAATCACGGACAAACTAGGTAGTGAAGTAATAGAAGCAATTATTGAAGAGTTAGATAGGATAATAAAAGAAGACAAGAGAAGGAAAGAAAAATGGATAGTAGAAAGAAAAGATAAAAAGAGGTTAACGACAATTCTTGGAGATATTGAATATGAGAGGACATA…		-	349593	351183
p-MULT_3	ISTte3_Iso	ISLre2	YP_004819713	NC_015958.1	Thermoanaerobacter_wiegelii_Rt8.B1	146	72	0.493151	1034797	1036286	GGGGTTGTCTTAAAAAAATCCTACAGTATCTTGACACTATC	TTTTTTTCACTTTAAAAATCCTACGATAATTTTACACTATC	31	24	0.774194	8	GAAAAAGT	495				hypothetical protein Thewi_1000 [Thermoanaerobacter wiegelii Rt8.B1] >gi|344032703|gb|AEM78429.1| LOW QUALITY PROTEIN: protein of unknown function UPF0236 [Thermoanaerobacter wiegelii Rt8.B1]	Bacteria, Firmicutes, Clostridia, Thermoanaerobacterales, Thermoanaerobacteraceae, Thermoanaerobacter	1602	GATAGTGTAAAATTATCGTAGGATTTTTAAAGTGAAAAAAACAAGAGACAACCCCTGTGATAAAATAGAAATAGGAAACAAAACATCACAGGAAGGGGTGTCTCTTGTGAAAAAATATATTTTTGAAGATATTATACTACAAAATGCTCTAAATTTCACTAGAGAAGTGATAGAAATTTTTGGTGATTTATTAAACGAAGGAATGGATATTACAAGACTTGTAGCAAGAATAAAGGAAATCACGGACAAACTAGGTAGTGAAGTAATAGAAGCAATTATTGAAGAGTTAGATAGGATAATAAAAGAAGACAAGAGAAGGAAAGAAAAATGGATAGTAGAAAGAAAAGATAAAAAGAGGTTAACGACAATTCTTGGAGATATTGAATATGAGAGGACATA…		-	1034716	1036317
p-MULT_3	ISTte3_Iso	ISLre2	YP_004819848	NC_015958.1	Thermoanaerobacter_wiegelii_Rt8.B1	146	72	0.493151	1170231	1171708	GGGGTTGTCTTAAAAAAATCCTACAGTATCTTGACACTATC	TTTTTTTCACTTTAAAAATCCTACGATAATTTTACACTATC	31	24	0.774194	9	TTTATAAAA	492				hypothetical protein Thewi_1141 [Thermoanaerobacter wiegelii Rt8.B1] >gi|344032838|gb|AEM78564.1| LOW QUALITY PROTEIN: protein of unknown function UPF0236 [Thermoanaerobacter wiegelii Rt8.B1]	Bacteria, Firmicutes, Clostridia, Thermoanaerobacterales, Thermoanaerobacteraceae, Thermoanaerobacter	1590	GATAGTGTAAAATTATCGTAGGATTTTTAAAGTGAAAAAAACAAGAGACAACCCCTGTGATAAAATAGAAATAGGAAACAAAACATCACAGGAAGGGGTGTCTCTTGTGAAAAAATATATTTTTGAAGATATTATACTACAAAATGCTCTAAATTTCACTAGAGAAGTGATAGAAATTTTTGGTGATTTATTAAACGAAGGAATGGATATTACAAGACTTGTAGCAAGAATAAAGGAAATCACGGACAAACTAGGTAGTGAAGTAATAGAAGCAATTATTGAAGAGTTAGATAGGATAATAAAAGAAGACAAGAGAAGGAAAGAAAAATGGATAGTAGAAAGAAAAGATAAAAAGAGGTTAACGACAATTCTTGGAGATATTGAATATGAGAGGACATA…		+	1170200	1171789
p-MULT_3	ISTxy1	ISLre2	YP_004471381	NC_015555.1	Thermoanaerobacterium_xylanolyticum_LX-11	20	9	0.45	1726562	1727971	GGTCTTTTTTTCAAAAAAACCTAAAAATACTTGACACGATC	CTATTTTCCTGCTTTTTCACCTAAAAAAATTTTACACTAAG	23	17	0.73913	8	AATTCTTA	469				hypothetical protein TheXy_1680 [Thermoanaerobacterium Xylanolyticum LX-11] >gi|333112772|gb|AEF17709.1| protein of unknown function UPF0236 [Thermoanaerobacterium Xylanolyticum LX-11]	Bacteria, Firmicutes, Clostridia, Thermoanaerobacterales, Thermoanaerobacterales Family III. Incertae Sedis, Thermoanaerobacterium	1846	CTTAGTGTAAAATTTTTTTAGGTGAAAAAGCAGGAAAATAGCGATGAAATGTAGAAATAAGACCTCACCATCCTCCCAAAAGGATGAGTTAGAAAATAAATAGGAAGGTGAGGTCTTATGAAAATAATTCAACATACACTTCAAAAATTCCTGCTTGTTGTAGAAAAAATTATTGGATTACTTGATGGAAAATATACCTATTTGGAATTTGAAGAAGAACTTAAAAAAATTCTAAATGAATTAGGAAAAGAGATTTGTGCAGATGTACTTCATGAACTTGATCAAAGCATATATAAAGATAAATACAAAAGGAAAAACTGGGTGGTAGTACAAAAAGATTGTGAAAGGACAATAACAACTGCATTTGGAGATATCACATACAAAAGACGATACTATAAA…		-	1726243	1728088
p-MULT_3	ISTxy1_Iso	ISLre2	YP_004470369	NC_015555.1	Thermoanaerobacterium_xylanolyticum_LX-11	20	9	0.45	691650	693059	GGTCTTTTTTTCAAAAAAACCTAAAAATACTTGACACGATC	CTATTTTCCTGCTTTTTCACCTAAAAAAATTTTACACTAAG	23	17	0.73913	0		469				hypothetical protein TheXy_0649 [Thermoanaerobacterium Xylanolyticum LX-11] >gi|333896510|ref|YP_004470384.1| hypothetical protein TheXy_0664 [Thermoanaerobacterium Xylanolyticum LX-11] >gi|333896832|ref|YP_004470706.1| hypothetical protein TheXy_1001 [Th	Bacteria, Firmicutes, Clostridia, Thermoanaerobacterales, Thermoanaerobacterales Family III. Incertae Sedis, Thermoanaerobacterium	1845	CTTAGTGTAAAATTTTTTTAGGTGAAAAAGCAGGAAAATAGCGATGAAATGTAGAAATAAGACCTCACCATCCTCCCAAGAGGATGAGTTAGAAAATAAATAGGAAGGTGAGGTCTTATGAAAATAATTCAACATACACTTCAAAAATTCCTGCTTGTTGTAGAAAAAATTATTGGATTACTTGATGGAAAATATACCTATTTGGAATTTGAAGAAGAACTTAAAAAAATTCTAAATGAATTAGGAAAAGAGATTTGTGCAGATGTACTTCATGAACTTGATCAAAGCATATATAAAGATAAATACAAAAGGAAAAACTGGGTGGTAGTCCAAAAAGATTGTGAAAGGACAATAACAACTGCATTTGGAGATATCACATACAAAAGACGGTACTATAAA…		+	691533	693377
p-MULT_3	TnGBS1	TnGBS_ICE	NP_734878	NC_004368.1	Streptococcus_agalactiae_NEM316	65	36	0.553846	431161	432489	TTCATACAGAATTGTCAATTCTAAAAAATTCTACCACATAC	ATACAGGATTATTTATTATTCTAAAAACTCTTACCACTTAC	31	23	0.741935			442				hypothetical protein gbs0410 [Streptococcus agalactiae NEM316] >gi|25010795|ref|NP_735190.1| hypothetical protein gbs0740 [Streptococcus agalactiae NEM316] >gi|25011022|ref|NP_735417.1| hypothetical protein gbs0969 [Streptococcus agalactiae NEM316] >gi|39	Bacteria, Firmicutes, Lactobacillales, Streptococcaceae, Streptococcus	47068	GTAAGTGGTAAGAGTTTTTAGAATAATAAATAATCCTGTATTTATGGGGAGAACGGAGAAATCTGTTCTCCTTTTTTGTTCGCTTAAAATCTCATGAAGAAGGGAGCCTTACCATGCAGGGATTGGAAATTGTGATGGATATAGACACTTTAGAAATTTATGAAGTCATTGACCATGATCAGGAAATGAGTTCAGATGTAACTGAAGAAACAGCTGACCATATTTCTATTCAACAGGTATCACAAGTTACGTTCTATCAAATGAATTTATTTGATGAGATGAATTTGGCTAATACGTCCTAAAGAGTGCTTTAAACGAGATATAACTAGGAGGCTAAAATGATTAGAAATGAATTTTATAATCAGTTAATCAATAGTGAGCCAATAGGTTTTATTGATC…	AACCATAAGAAACTTTTTTCAGCTGATGAAGGGTTTCATAGGTGATAGAGAGAACATCAAGAAATGCATCAAAAACAAGAAAGAGGCACTAGTCCATTCTTGGAAACATCGTCAAGATATTGATTGGAAATCAACTGGAAAAGATAAGAGTAAACAGTTATGGAATCTTATGAAGCGACTTGCGACAGTTGCTCCTTCATTTTTGTTCTTATTATTGGGAAATGTTCTCTTTCGTCTCATTTATCAACTGCCTTTTGTAAAGCAAGACAGAAAGCGATTTGACAAGGAAATGAAGCCCTTGCTCTACTTCAAGAACTATCGTAGTTTTGTGTTCATGGGAATAGGTTTCAGTTTCATAGCGTTTATTCTCACAAACTATTTTGTGACGGTTTTAAGGGC…	+	385757	432824
p-MULT_3	TnGBS1.3	TnGBS_ICE	EGS27985	AEXT01000007.1	Streptococcus_agalactiae_FSL_S3-026	70	41	0.585714	862034	863365	TTCATACAGAATTGCCTATTCTAAAAAATTCTACCACATAC	ATACAGGATTATTTATTATTCTAAAAACTCTTACCACTTAC	34	25	0.735294			443				hypothetical protein FSLSAGS3026_08285 [Streptococcus agalactiae FSL S3-026]	Bacteria, Firmicutes, Lactobacillales, Streptococcaceae, Streptococcus	46037	GTAAGTGGTAAGAGTTTTTAGAATAATAAATAATCCTGTATTTATGAGGAGAACGGAGAAATCTGTTCTCCTTTTTGTTCGCTTAAAATCTCATAAAGAAGGGAGTCTTACCATGAAGAGAATAGAAATTGTGATGGATATTGATACTTTAGAAATCTATGAAGTCATTGGCCATGATCAGGAAACAAGTTTAGATATAACTGAAGAAAATATTGATTCTATTTCTAGTCAACGGGAACCACAAGTCACATTCTATCAAATGAACTTATTTGAAGATCTGAACTTGGTAAATACGTCTTAAAGGATGCTTTCAATAAAGTATAACTAGGAGGCTGGGATGATTAGAAATAAAATTTATGATCAGTTAATCAACAGTGAGCCAATGGGTTTTATTGACCC…	CCATCAATGGTTATAGCCGATCCTAAAGGTGAGCATTATCAATCATCTTACAAGACCATGCGTCGACGTGGCTACGATGTTAATGTCCTTTCCTTCCAAAATATGGACTGGTCCATGTCCTATAACCCTCTAGCTCTTGCGATAGCAGCGGCTAAAAAGGGCTACTATGAAATGACACAAACAAGGGTTAATGCGGTTGCGGAAGCGATTTATCGTAAAACCAAACCGGGTATGGGTAATGGGAATGCAAAGTATTGGGAAGATACCTCTATTTCACTCTTTAATGCGATTGCGATGGCTTTAATTGATCGTGCTAATGAAACGGTCAAGAATGGTGAAACAGATGCCTGGGATACGGTTACTGTCCGTAACATCGCCAAATTTCTAACTGATTTGGGT…	-	861700	907736
p-MULT_3	TnGBS1.4	TnGBS_ICE	EGS26829	AEXT01000008.1	Streptococcus_agalactiae_FSL_S3-026	74	45	0.608108	392685	394013	ACAATACAGAATTGGTCATTCTAAAAAATTCTACCGCATAC	ATACAGGATTATTTTCTATTCTAAAAACTCTTACCACTTAC	31	22	0.709677			442				hypothetical protein FSLSAGS3026_10625 [Streptococcus agalactiae FSL S3-026] >gi|341578076|gb|EGS28473.1| hypothetical protein FSLSAGS3026_01068 [Streptococcus agalactiae FSL S3-026]	Bacteria, Firmicutes, Lactobacillales, Streptococcaceae, Streptococcus	49517	GTAAGTGGTAAGAGTTTTTAGAATAGAAAATAATCCTGTATTTATGAGGAGAACGGAGAAATCTGTTCTCCTTTTTGTTCGCTTAAAATCTTGTAAGAGGGAGGGGTTACCATGGATAAATTGAAAATTTTGATAGATATTGGAACTTCAGAGTTTTCTAAATTCATTTAACAATTCTTGAGTGGTGATTAATAAATGACACAATCAGGAGGATATGATGATTAGAAATGAATTTTACAATCAGTTAATCAATAGTGAGCCATTGGGCTTTATCGATCCTTTGACTGATCTAGGAGAATTTGATTTTGTTCAGATGAAGTTCAAAGAGCCTGTTCATCAGTTGATCAATAAGTACTCTGGTCAACATTATAATCCTAACTGGCAGAACAAGATTGAGCA…	GAGAACTTTTTTCAGAGGATACAACTCAAGCGATTTTAACTGATAGTAGCTCTGTATTAACTGAAGCAAAAATAACCAGTCCAACTAATGAAACTCAAGTTAACCAGTTAAATCATGACCGACGAAACGATTCTGACACTTTAGATGAATTAAAGTAAATCCAATAGGCAAATCAAAAATATAGAAAGCATCTCATTGTGGGTGCTTTTTATTACGTACAAAAAGTTATATAACTTTTTGTGCAACTCTTTATTTTTTCCCTTAATGCAGAAAAAGTAATTATCCCTTAGACTAATAGTGCATTCAAAATTACATCAGAAAGGAAATTGTTTATGGCAAGAAAACAAACAGATGATCAATCAGATGAATTGATGGCTGAGTCTCTTCAGGTGGAAAACT…	-	392352	441868
p-MULT_3	TnGBS2	TnGBS_ICE	NP_735564	NC_004368.1	Streptococcus_agalactiae_NEM316	55	28	0.509091	1163887	1165182	ACAAGGGATATTTGAGTATTCCCAAAAATTCAGACACATAC	GGATATTTAATTTTGTTTTTCCCGAAACTCTAGACACTTAC	32	23	0.71875			431				hypothetical protein gbs1118 [Streptococcus agalactiae NEM316] >gi|23095568|emb|CAD46777.1| Unknown [Streptococcus agalactiae NEM316]	Bacteria, Firmicutes, Lactobacillales, Streptococcaceae, Streptococcus	33890	GTAAGTGTCTAGAGTTTCGGGAAAAACAAAATTAAATATCCTTATAGCTTAAGAGAACGAGAAAATCGTTCTCTTTTTTCGTTGGTCAAAACTAGTGAAAGGATATACGGCAATGTCAGATAATATTGAAATCATCATGGATATTGAAACTCTAGACATATTTGAAGTGATAGATCTTGATGAAGAGAAAGGAGTGACTGTTTCAGATTCTGAAACTTTTCCTAAAGAAGAGAAAGCATCCCCATATGATGATCTAAACAGAATTTGGTTAAGAAATGGTTATTATTACAAACCTTCTAGTCTACTTTGGGAAGTTATTGAAAATGGTATTATTCACGATTTGAGTTCTAGAAATAAACATGGTACTTATCCCTACTACCAAAATTTACGAGATGGAAC…	ATCCTAAATACGTACAAGGTATTTTGAAGCGTTTTGAACGTGAGACGGGCATAAAAACAAAACAACTTTTCTAGGAGGTAATAGGTGGCTAATGATCACAATTTAATTCCCATCAATCAACGAACAAAGAGCGAACAAAGAGAAATCCAACAAAAAGGCGGACTAGCTTCAGGAAAAGCGAGACGTCATAGAGCTGATTTAAAACGAGCTTTTGAAGTACTCTTAAGTTCAGAAGTCAATAATGAACAGATGCGAGATCTACTAATTGGCTTAGGATACGAACCAACCAATGAGATGGCTCTAGCGTTAGTGATACTTCAAAAAGCCTTGAACGGTGATGTTAAGGCTTTTTCAAAAATACAAGAACTGATTGATAGGAAATAATAAAAGCCACCCCCT…	-	1163554	1197443
p-MULT_3	TnGBS2.2	TnGBS_ICE	ZP_08651353	NZ_AEQQ01000097.1	Streptococcus_agalactiae_ATCC_13813				33121	34473								450				hypothetical protein HMPREF9171_1860 [Streptococcus agalactiae ATCC 13813] >gi|319744266|gb|EFV96631.1| hypothetical protein HMPREF9171_1860 [Streptococcus agalactiae ATCC 13813]	Bacteria, Firmicutes, Lactobacillales, Streptococcaceae, Streptococcus	-
p-MULT_3	TnGBS2.7_Iso	TnGBS_ICE	EGS27550	AEXT01000007.1	Streptococcus_agalactiae_FSL_S3-026	55	28	0.509091	426672	427934	ACAAGGGATATTTGAGTATTCCCAAAAATTCAGACACATAC	GGATATTTAATTTTGTTTTTCCCGAAACTCTAGACACTTAC	32	23	0.71875			420				hypothetical protein FSLSAGS3026_05965 [Streptococcus agalactiae FSL S3-026]	Bacteria, Firmicutes, Lactobacillales, Streptococcaceae, Streptococcus	33780	GTAAGTGTCTAGAGTTTCGGGAAAAACAAAATTAAATATCCTTATAGCTTAAGAGAACGAGAAAATCGTTCTCTTTTTTCGTTGGTCAAAACTAGTGAAAGGATATACGGCAATGTCAGATAATATTGAAATCATCATGGATATTGAAACTCTAGACATATTTGAAGTGATAGATCTTGATGAAGAGAAAGGAGTGACTGTTTCAGATTCTGAAACTTTTCCTAAAGAAGAGAAAGCATCCCCATATGATGATCTAAACAGAATTTGGTTAAGAAATGGTTATTATTACAAACCTTCTAGTCTACTTTGGGAAGTTATTGAAAATGGTATTATTCACGATTTGAGTCCTAGAAATAAACATGGTACTTATCCCTACTACCAACATTCACGAGATGGAAC…	CATCAATCAACGAACAAAGAGCGAACAAAGAGAAATCCAACAAAAAGGCGGACTAGCTTCAGGAAAAGCGAGACGTCATAGAGCTGATTTAAAACGAGCTTTTGAAGTACTCTTAAGTTCAGAAGTCAATAATGAACAGATGCGAGATCTACTAATTGGCTTAGGATACGAACCAACCAATGAGATGGCTCTAGCGTTAGTGATACTTCAAAAAGCCTTGAACGGTGATGTTAAGGCTTTTTCAAAAATACAAGAACTGATTGATAGGAAATAATAAAAGCCACCCCCTGCAGGAGTGACAAATCTTGGTGTTGATAGATGACCGTTGAAACATCAACACCAGTTACTATTGTAACACGTTTTCAGAAATGCTTTTCAAATAATGTCCATTTTTGTAAA…	-	426339	460118
p-MULT_3	TnSang1.1	TnGBS_ICE	ZP_07865086	NZ_AECT01000063.1	Streptococcus_anginosus_F0211	8	3	0.375	63669	64976	TAACTTAAATATTGTTTTTTCTACAAAAGTTTACCACATTC	TATTGAATTTTTTTCTGATTCTACAAACTCTTACCACTTAG	32	21	0.65625			435				conserved hypothetical protein [Streptococcus anginosus F0211] >gi|392428665|ref|YP_006469676.1| hypothetical protein SCIM_0774 [Streptococcus intermedius JTH08] >gi|315187657|gb|EFU21411.1| conserved hypothetical protein [Streptococcus anginosus F0211] >	Bacteria, Firmicutes, Lactobacillales, Streptococcaceae, Streptococcus, Streptococcus anginosus group	51925	CTAAGTGGTAAGAGTTTGTAGAATCAGAAAAAAATTCAATATTTATAATGTTTAAGTAACTTAGAGAGTTGATTATTCAACTCTCTTTTTGTTTGTTTAAAACAAGTAGGAAAGGAGAAGTGTTGATGAAATATAAAAATCCCTTATTACTAGTTTTAAGAAATTAAGTCACATTATTTCAGTATTGACTATCCAAATATTTATTAAAGTATGAATGAAGAGTGATAGCTATGGAAAAAAATATTTTTTATGAACAGTTGATAAAGAGTGAACCATTAGGCTTCATTGACCCGTTCGCTGATTTAGGAGAATTTGATCGATTTCAGCTAAAGTTCAAAAGTCCAGTAAGAGAATTAGTAAATAAGTATTCAGGTGAACGCTATAGCCCACAATGGCAAA…	TTTATAACAATCTTGGTGATGGTCAAAATCTTGATGGTAAATTGATTAAGCTGGGTGATAAATTCTATTACTATTTAGATGGAGCTAAATTGCCATCTGACCGTGGAGAAGCACTCAAAGAATATCGATTCTATGATGACTTTGATGAAAAGGGTGACGAATTTACCGGTGAATACAAAGCTATTGCAGGTGTTGACATCAAATTGAAAGATGGTTCAGTGATTAAGGCTGGTACAGACTTGTCACAATATGCAGAGTTGAAGTATGATAAAGCTAAAGGAATTGTCGAAATTTCAATGAAGCAAGACTTCTTAGATAAAGTAGACAATGCTTCTGAGTTTGACGTGAATGCGGCTATTCAGATGAAACGGATTTCAGTCGGAACATTTGAAAACACCT…	-	63330	115254
p-MULT_3	TnSang1.2	TnGBS_ICE	EJP24431	ALJO01000012.1	Streptococcus_anginosus_SK1138				70278	71603								441				hypothetical protein HMPREF1126_0918 [Streptococcus anginosus SK1138]	Bacteria, Firmicutes, Lactobacillales, Streptococcaceae, Streptococcus, Streptococcus anginosus group	-
p-MULT_3	TnSang2.1	TnGBS_ICE	ZP_08524192	NZ_AFIM01000003.1	Streptococcus_anginosus_SK52_=_DSM_20563	50	37	0.74	32074	33348	ATAAGGGTTAGTTAGACTTTCCCAAAAATTTAGACACAAAC	AGGTATTTAATTTTACGTTTCCCGAAACTCTAGACACTTAC	24	19	0.791667			424				hypothetical protein HMPREF9966_1925 [Streptococcus anginosus SK52 = DSM 20563] >gi|333771250|gb|EGL48205.1| hypothetical protein HMPREF9966_1925 [Streptococcus anginosus SK52 = DSM 20563]	Bacteria, Firmicutes, Lactobacillales, Streptococcaceae, Streptococcus, Streptococcus anginosus group	33672	GTAAGTGTCTAGAGTTTCGGGAAACGTAAAATTAAATACCTTGTAACCTAAGAGAACGAAAAAATCGTTCTCTTTTTTCGTTGCCTAAAATAATGGAAAGGACACCAAACAGATGTCAAATAACATTGAAATCATCATGAATCTTGATACCTTAGAAATCTTTGAAGTAATTGATCTTGATGAAGAGAAAGAAGCAGCTGTTACAGATACTGAGGAGCTTCCTGAAGAAGTAAAAACATCCCCATACGATGACCTAGGAAGAGTTTGGCTAGGGAATGGTTATTACTACAAGCCTTTTAGCTTGCTTTGGAGAACTGAGAAAGATGATGTTATTCATGAGCTGAATCCCAAGAATAAACATGGCACCTATCCTTATCATAAACGAGCCCGAGATGGGAC…	TTAGATTATCAAAATGAGCTTGTCCCATCTCAAGTATCATTGCACCTTTTAGATACTTCTAAAATTAATAAAGAGATGGCTCCGGACAGTCTTCGAAAAGAAATCAAAGAGCTCCAAATCGAACGCTCAACATTGCAAGAACATAGAGATCGTATTGTAACAGACTATGATTTTGCGAATGAGATGAAACAGCGTTATAATGCAAACAGGAAACAGTCGCAAACTCGCTTATAATCATTGCCTTTGTAAAAGGAGAATAATTTTCAGAAAATATTTTCAAAAACAGTTAAATTTTATAAAATAAAGTATGGTTAGATTTGATGAAAGAACTTTTATGGATGAGATGGCACGACTACGTGAGAAAGAATTTCTTAAACGTGTCAAAGCATATGACGATAG…	+	2	33673
p-MULT_3	TnSang2.2	TnGBS_ICE	EJP24848	ALJO01000011.1	Streptococcus_anginosus_SK1138				30197	31549	TGTAAGGGATTTTATCTATTCTCAAAAATTTAGACACAAAC							450				hypothetical protein HMPREF1126_1545 [Streptococcus anginosus SK1138]	Bacteria, Firmicutes, Lactobacillales, Streptococcaceae, Streptococcus, Streptococcus anginosus group	-
p-MULT_3	TnScanis1.1	TnGBS_ICE	ZP_10274599	NZ_AIDX01000002.1	Streptococcus_canis_FSL_Z3-227				628825	630144								439				hypothetical protein SCAZ3_09905 [Streptococcus canis FSL Z3-227] >gi|391419855|gb|EIQ82666.1| hypothetical protein SCAZ3_09905 [Streptococcus canis FSL Z3-227]	Bacteria, Firmicutes, Lactobacillales, Streptococcaceae, Streptococcus	-
p-MULT_3	TnScanis1.2	TnGBS_ICE	ZP_10274659	NZ_AIDX01000002.1	Streptococcus_canis_FSL_Z3-227				693287	694600								437				hypothetical protein SCAZ3_10205 [Streptococcus canis FSL Z3-227] >gi|391419915|gb|EIQ82726.1| hypothetical protein SCAZ3_10205 [Streptococcus canis FSL Z3-227]	Bacteria, Firmicutes, Lactobacillales, Streptococcaceae, Streptococcus	-
p-MULT_3	TnScanis1.3	TnGBS_ICE	ZP_10274978	NZ_AIDX01000003.1	Streptococcus_canis_FSL_Z3-227	76	46	0.605263	58092	59426	ACAATACAGAATTGGGCATTCTAAAAAATTCTACCGCATAC	TACAGGATTATTTTCTATTTCTAAAAACTCTTACCACTTAC	32	21	0.65625			444				hypothetical protein SCAZ3_00400 [Streptococcus canis FSL Z3-227] >gi|391418042|gb|EIQ80854.1| hypothetical protein SCAZ3_00400 [Streptococcus canis FSL Z3-227]	Bacteria, Firmicutes, Lactobacillales, Streptococcaceae, Streptococcus	46961	GTAAGTGGTAAGAGTTTTTAGAAATAGAAAATAATCCTGTATTTATGAGGAGAACGGAGAAATCTGTTCTCCTTTTTGTTCGCTTAAAATTTCATAAAGAAGGGAGTCTTTACCATGAAGGGATTGGAAATAGTGATGGATATTGAGACTTTAGAAGTCTATGAAGTCATTGATCACGATCAAGAAGTGAGTTCAGAATCAACTGAGGAAGAAAAAGAATTAGTCTTTGATAATCATAGTGGTATTGTTAAAGTTTATCAGTTGGATCTATTTGAAGAAATGAACTTACTTAATACATCTTGAATAGTTTAGTTAATGTATAACATAGCTAGGAGGACATGATGGTTAGGAATGAGTTTTATGATCAATTAATCAATAGTGAACCATTAGGTTTTATTG…	TCTTTTCCGGTTGATAAGAGGCTTGATAGATGATAGAGAACTTTTCAGGGAACGTTTCATAAATAGGAGTGCAGAATTAGCTCATATCTTGAAGAATCGTCATGAAATTGACTGGAAGTCAGCTGGTAAAGTTAAGAGTAAACAGTTCTGGAATCTTATGAAGCGACTTATGACAGTTGTTCCTTCATTTTTATTCTTGCTGATTGGTAACCTTCTCTTCCGTCTTATCTATAAATTGCCCTTTGTGAAGCAAGACAGAAAGCGATTTGACAAGGAAATGAAGCCTCTGCTCTACTTCAAAAACTACCGTAGTTTTGTATTCATGGGTTTGGGCTTCAGTTTTATTGCTTTAATTTTGACGAACTATTTGGTAACTGTTTTAAGGGCAGCTATCCGCTT…	+	12799	59759
p-MULT_3	TnScanis2.1	TnGBS_ICE	ZP_10274337	NZ_AIDX01000002.1	Streptococcus_canis_FSL_Z3-227	67	41	0.61194	356645	357901	ATAAGGGTTAGTTGAACTTTCCCGAAAATTCAGACACATAC	GGATATTTAATTTTGTTTTTCCCGAAACTCTAGACACTTAC	34	24	0.705882			418				hypothetical protein SCAZ3_08595 [Streptococcus canis FSL Z3-227] >gi|391419593|gb|EIQ82404.1| hypothetical protein SCAZ3_08595 [Streptococcus canis FSL Z3-227]	Bacteria, Firmicutes, Lactobacillales, Streptococcaceae, Streptococcus	31150	GTAAGTGTCTAGAGTTTCGGGAAAAACAAAATTAAATATCCTTATAGCTTAAGAGAACGAGAAAATCGTTCTCTTTTTTCGTTGGTCAAAACTAGTGAAAGGATATACGGCAATGTCAGATAATATTGAAATCATCATGGATATTGAAACTCTAGACATATTTGAAGTGATAGATCTTGATGAAGAGAAAGGAGTGACTGTTTCAGATTCTGAAACTTTTCCTAAAGAAGAGAAAGCATCCCCATATGATGATCTAAACAGAATTTGGTTAAGAAATGGTTATTATTACAAACCTTCTAGTCTACTTTGGGAAGTTATTGAAAATGGTATTATTCACGATTTGAGTCCTAGAAATAAACATGGTACTTATCCCTACTACCAACATTCACGAGATGGAAC…		-	356305	387454
p-MULT_3	TnSdys2.1	TnGBS_ICE	YP_002996967	NC_012891.1	Streptococcus_dysgalactiae_subsp._equisimilis_GGS_124	71	40	0.56338	1207928	1209205	ATAAGGGTTAGTTGGACTTTCCCGAAAATTCAGACACATAC	AGGTATTCAATTTTACGTTTCCCGAAACTCTAGACACTTAC	32	23	0.71875			425				hypothetical protein SDEG_1258 [Streptococcus dysgalactiae subsp. equisimilis GGS_124] >gi|242391294|dbj|BAH81753.1| hypothetical protein SDEG_1258 [Streptococcus dysgalactiae subsp. equisimilis GGS_124]	Bacteria, Firmicutes, Lactobacillales, Streptococcaceae, Streptococcus	5850	GTAAGTGTCTAGAGTTTCGGGAAACGTAAAATTGAATACCTTATAGCTTAAGAGAACGAAAAATTCGTTCTCTTTTTTCGTTTCCTAAAACTAGTGAAAGGACACAAACAGATGTCAAATAATTTAGAAATAGTTATGGATATTGATACTCTAGATATCTTTGATGTTATTGATTTAGATGAAACGAATCATTTTAAGACAGGTATTGATGAGGATTTACCTGAAGAAAAGGAAATAAGTTCATACGATGATTTGAATAAAACTTGGCTTGGAAATCGTTATCACTATAAACTTTCTGGTCTTCTTTGGGAGATTATTGAAAATGATATTATTCACGATTTAAGTCCTAGAAACAAACATGGTACCTATCACTACCAACATTCACGAGATGGAACCTGG…		-	1207758	1213607
p-MULT_3	TnSdys2.2	TnGBS_ICE	EGR88139	AFUL01000001.1	Streptococcus_dysgalactiae_subsp._equisimilis_SK1250	24	13	0.541667	1477945	1479201	ATAAGGGTTAGTTGGACTTTCCCGAAAATTCAGACACATAC	AGGTATTCAATTTTACGTTTCCCGAAACTCTAGACACTTAC	32	23	0.71875			418				hypothetical protein HMPREF9963_1563 [Streptococcus dysgalactiae subsp. equisimilis SK1250]	Bacteria, Firmicutes, Lactobacillales, Streptococcaceae, Streptococcus	5857	GTAAGTGTCTAGAGTTTCGGGAAACGTAAAATTGAATACCTTATAGCTTAAGAGAACGAAAAATTCGTTCTCTTTTTTCGTTTCCTAAAACTAGTGAAAGGACACAAACAGATGTCAAATAATTTAGAAATAGTTATGGATATTGATACTCTAGATATCTTTGATGTTATTGATTTAGATGAAACGAATCATTTTAAGACAGGTATTGATGAGGATTTACCTGAAGAAAAGGAAATAAGTTCATACGATGATTTGAATAAAACTTGGCTTGGAAATCGTTATCACTATAAACTTTCTGGTCTTCTTTGGGAGATTATTGAAAATGATATTATTCACGATTTAAGTCCTAGAAACAAACATGGTACCTATCCCTACCAACATTCACGAGATGGAACCTGG…		-	1477775	1483631
p-MULT_3	TnSdys2.2_Iso	TnGBS_ICE	YP_006013357	NC_017567.1	Streptococcus_dysgalactiae_subsp._equisimilis_ATCC_12394	71	40	0.56338	1270511	1271791	ATAAGGGTTAGTTGGACTTTCCCGAAAATTCAGACACATAC	AGGTATTCAATTTTACGTTTCCCGAAACTCTAGACACTTAC	32	23	0.71875			426				hypothetical protein [Streptococcus dysgalactiae subsp. equisimilis ATCC 12394] >gi|323127480|gb|ADX24777.1| hypothetical protein SDE12394_06585 [Streptococcus dysgalactiae subsp. equisimilis ATCC 12394]	Bacteria, Firmicutes, Lactobacillales, Streptococcaceae, Streptococcus	7018	GTAAGTGTCTAGAGTTTCGGGAAACGTAAAATTGAATACCTTATAGCTTAAGAGAACGAAAAATTCGTTCTCTTTTTTCGTTTCCTAAAACTAGTGAAAGGACACAAACAGATGTCAAATAATTTAGAAATAGTTATGGATATTGATACTCTAGATATCTTTGATGTTATTGATTTAGATGAAACGAATCATTTTAAGACAGGTATTGATGAGGATTTACCTGAAGAAAAGGAAATAAGTTCATACGATGATTTGAATAAAACTTGGCTTGGAAATCGTTATCACTATAAACTTTCTGGTCTTCTTTGGGAGATTATTGAAAATGATATTATTCACGATTTAAGTCCTAGAAACAAACATGGTACCTATCCCTACCAACATTCACGAGATGGAACCTGG…		-	1270340	1277357
p-MULT_3	TnSdys2.3	TnGBS_ICE	EGL48802	AFIN01000116.1	Streptococcus_dysgalactiae_subsp._equisimilis_SK1249				8321	9206								294				hypothetical protein HMPREF9964_0676 [Streptococcus dysgalactiae subsp. equisimilis SK1249]	Bacteria, Firmicutes, Lactobacillales, Streptococcaceae, Streptococcus	-
p-MULT_3	TnSgallo1.1_Iso	TnGBS_ICE	YP_006034963	NC_017576.1	Streptococcus_gallolyticus_subsp._gallolyticus_ATCC_43143				2209541	2210860	TTCAAGCGATGATGAGCATTCTAAAAAATTTTACCACATAC							439				hypothetical protein [Streptococcus gallolyticus subsp. gallolyticus ATCC 43143] >gi|334281430|dbj|BAK29004.1| conserved hypothetical protein [Streptococcus gallolyticus subsp. gallolyticus ATCC 43143]	Bacteria, Firmicutes, Lactobacillales, Streptococcaceae, Streptococcus	51074	GTAAGTGGTAAGAGTTTTTAGAATTAGTAATTATAGTAAAAAATGGGAGAACAGAGCAATCTGTTCTTTTTTCGTTTGATTAAAAAATAATTTAGTAAGGAGTTACTGAAGATGGAAATAGTCATGAACATTGAGACATTAGAAATCTTTGAAGTGATTGATTCGGATAACCAGGATATTGAAGATACTGCTGAAGAGATTATCGAGGAAGATACAGTAATGGAAACATCCGAAGGATGTCAGTGTTTAGATGAACCTAAAAGAATGGTTCAGCTGACATTATTTGATAATAATTTTTATCCTCACCCAGTTATGTTTTTTGAGGATTCATCTTAGATCAGTACTAGAATAATACGGAGAATTAATTTATGGACTTTCTTGATTTATTTGCTGGCATTG…	ATCAATTTGGAGATGTTACGGTTGATGCTACCTTAGGTCAAAATGGTATTGTCTTGACAATGCCAAGTGATGTCGCTCAAGGGCTTACCGTACAGCACGCTGTTTGGTCAACAACAAATGGTCAAGATGATTTAGTTTGGTATCGTGCGAATGCTTCAGGTCAAACAGTTGCTAAGTATACTGGTGATTATGGCACTTATCTTATCCATACTTATGCCGTTATTCATGGAAAAATGGTGTGTATCAATGCCACAAGTATTGAAGTGCCTAAACCACAGGTCAATGCCACTATTACAAAAGAAAGTCCTACAACATATAAAGTAACGGTGACAGGTGTTCCTGTTTATATCGATAGTGTTCAAGTACCAACCTGGACAGAGGCAAATGGTCAGGATGATA…	-	2209229	2260302
p-MULT_3	TnSgallo2.2	TnGBS_ICE	YP_004288280	NC_015215.1	Streptococcus_gallolyticus_subsp._gallolyticus_ATCC_BAA-2069	17	10	0.588235	1420014	1421354	TTCTAGCTTATTTGAAAATTCCCAGAAAAAAAGACACATAC	TCTCTATTTATTTTTCATTTCCCAAAACTCTAGACACTTAC	34	24	0.705882			446				hypothetical protein [Streptococcus gallolyticus subsp. gallolyticus ATCC BAA-2069] >gi|325178492|emb|CBZ48536.1| conserved hypothetical protein [Streptococcus gallolyticus subsp. gallolyticus ATCC BAA-2069]	Bacteria, Firmicutes, Lactobacillales, Streptococcaceae, Streptococcus	30564	GTAAGTGTCTAGAGTTTTGGGAAATGAAAAATAAATAGAGAAAACCAAGGAGGAACAGAGAAATCTGTTCCTCCTTTTTCTGTTTCTAAATCAAAATGAAAGGGCACAAAACTAATGGCTGATGAATTAGAACTCGTAATGGATATTGAGACATTAGAAATTTTTGAAGTCAAATCTTCTGATGACAACAGTAAGGATGATTTAGAATCACCAGAAGAAGTGGTAGAAAAACAAGTATTAACTTCAAAATCCTATCACACTAATGTTGTTCAGTTGACCTTATTCGATGCTGTTAACCTAGCTAGTTTTGAAGATTCCTCGTAGTAAGGAATTTAAAAGAAGGAGTGACAAATGAGCCCATTGATTATTTTTAATATTAGTTTTGCCCTGGTCTTTTAT…		-	1419707	1450285
p-MULT_3	TnSgallo2.3	TnGBS_ICE	YP_004288946	NC_015215.1	Streptococcus_gallolyticus_subsp._gallolyticus_ATCC_BAA-2069	26	19	0.730769	2082503	2083843	TTTCTAGCCTATTTGATTTTCCCAGAAAAAAAGACACATAC	TCTCTATTTATTTTTCATTTCCCAAAACTCTAGACACTTAC	30	21	0.7			446				hypothetical protein [Streptococcus gallolyticus subsp. gallolyticus ATCC BAA-2069] >gi|325179158|emb|CBZ49202.1| conserved hypothetical protein [Streptococcus gallolyticus subsp. gallolyticus ATCC BAA-2069]	Bacteria, Firmicutes, Lactobacillales, Streptococcaceae, Streptococcus	36097	GTAAGTGTCTAGAGTTTTGGGAAATGAAAAATAAATAGAGAAAACCAAGGAGGAACAGAGAAATCTGTTCCTCCTTTTTCTGTTTCTAAATCAAAATGAAAGGGCACAAAACTAATGGCTGATGAATTAGAACTCGTAATGGATATTGAGACATTAGAAATTTTTGAAGTCAAATCTTCTGATGACAACAGTAAGGATGATTTAGAATCACCAGAAGAAGTGGTAGAAAAACAAGTATTAACTTCAAAATCCTATCACACTAATGTTGTTCAGTTGACCTTATTCGATGCTGTTAACCTAGCTAGTTTTGAAGATTCCTCGTAGTAAGGAATTTAAAAGAAGGAGTGACAAATGAGCCCATTGATTATTTTTAATATTAGTTTTGCCCTGGTCTTTTAT…	GATAACTATGCTCTCAACTACAGCGACGTTAGTCAAGAATCTCTATCAGACAATTGGGATAGTGATACGAGTCCTGATGCCTATATTGGTGCTATTGTTGGGAAATCAACCGAACAGATTCGTTTTCAATTTGGGAATTCCCACGGCTTTGCGGATTGGTTTGCTTTCAACTCAGATGTTAAGGTCAAAGGAGGGATTTTAAATCCTCCAACGCCACCGACAGCTCCTGCCTTTATGGCAAAACCAGTAGCTCCTAAAAAGGTGGAACAGCCACAGGCAATTCTCACACCGATTATTTTGTATCACCGTAACAAAGTTGTTCCTAAGCCAGCTGAGACTCAAAAACAAACTAATGTGCCTAAGTCGACGACTCAAACCGTTTCTCAGAAAACTACTGTA…	-	2082200	2118311
p-MULT_3	TnSict2.1	TnGBS_ICE	ZP_09126356	NZ_AEUX02000006.1	Streptococcus_ictaluri_707-05				23375	24655	ATAAGGGTTAGTTGGACTTTCCCAGAAATTTAGACACATAC							426				hypothetical protein STRIC_0977 [Streptococcus ictaluri 707-05] >gi|356752742|gb|EHI69867.1| hypothetical protein STRIC_0977 [Streptococcus ictaluri 707-05]	Bacteria, Firmicutes, Lactobacillales, Streptococcaceae, Streptococcus	-
p-MULT_3	TnSinf1.1	TnGBS_ICE	EGV03544	AFUT01000004.1	Streptococcus_infantis_SK970				134187	135317								376				hypothetical protein HMPREF9954_1811 [Streptococcus infantis SK970]	Bacteria, Firmicutes, Lactobacillales, Streptococcaceae, Streptococcus	-
p-MULT_3	TnSinf1.2	TnGBS_ICE	EGV15350	AFUQ01000001.1	Streptococcus_infantis_X	62	42	0.677419	328357	329694	ATTGTATGAATTTAGGCGTTCTAAAAAAATCTACCGCATAC	ATATTGAATTATTTGATTTTCTAAAAACTCTTACCACTTAC	30	20	0.666667			445				hypothetical protein HMPREF1124_0871 [Streptococcus infantis X]	Bacteria, Firmicutes, Lactobacillales, Streptococcaceae, Streptococcus	44088	GTAAGTGGTAAGAGTTTTTAGAAAATCAAATAATTCAATATTTTTAGGAGAACAGAGAAATCTGTTCTCTTTTTTGTTCGCTTAAAATTCTATTTGAAAGGAGTTAAATGATGATAGGATTAGAGATTGTAATGAATTTAGACACGTTAGAAATCTTTGACGTTATCGATCATGATAAGAATGGAAACAGCGAACAAGCGCCTACAGCCATCCAATTAAGCTTATTTGACTCAATGACGTGCATTTGACAGAAGGAGATATATTGGAATGGACAGAGAAGCGCTATACAATGAATTAATTCAAAGCGAACCATTAGGTTTCATTGATCCGTTTTCTGACCTTGGAGAATTCGATCCTCTTCAGCTGAAATTTAAACAACCCGTAAAGGACTTAGTGAAT…	AACTCCTAAACTATCAGGTCGTCATAGTAAAGGACAAAAGGTACAATCCCAATCATTTACATCTACAGATGAACTATTCCAGGCGGCTGTAGCTAGTGTCATTCACGGTGACTATGATTATTATGATGATGGAGACGACTTCTTTGCGGATGAAGTTATCTAAAAAGATATACAATAAGTTATATAAACACTTGCAAGAAAAAAAGCTGTTTGCTATAATAAAATAAACAATGGTTAGGAGATAAATGATGAAAGCAAAGTACTTTTTAAGAATTGTTTTAGTAGGTTTAGCCTTGATTATACTTGGAGCTTGTGGTCAAAAATCACCTGATTCTATTGCTAAAAATGTGCTAAAGGATAGCTATACAGGCTTCTCACCAGAACATAGTTCTGATAGTT…	+	285945	330032
p-MULT_3	TnSinf2.1	TnGBS_ICE	EGV03011	AFUT01000008.1	Streptococcus_infantis_SK970	38	13	0.342105	169380	170180	TATAAGGATATTTGATTGTTCCCAAAAATTTAGACACAAAC	GATATTTAATTTTTCACTTTCCCAAAACTCTAGACACTTAC	31	22	0.709677			266				hypothetical protein HMPREF9954_2048 [Streptococcus infantis SK970]	Bacteria, Firmicutes, Lactobacillales, Streptococcaceae, Streptococcus	31783	GTAAGTGTCTAGAGTTTTGGGAAAGTGAAAAATTAAATATCATAAAACTTGAGAGAGCGAGAAAATCGCTCTCTTTTTTCGTTGAAAAATTAAAGAAAGGAGAAAATATGGTTGATTGTATCCCTGAAGGAAATTCTAATGAAAAAGTCTCTGTATACGATGATCTCAATAGAGTTTGGCTTGGAGATGGATATTACTATAGACCTTCTAGTCTTCTCTGGAGAGTTATGAAAGATAATGTTATTCATGAATTACGTCCTAGAATTAGCCTTGGTACATATCCGTACTCCAGAAGAGCGAGAGATGGAACTTGGGGACAAACTAGCCAATTGACTCAAGATGAAGCCTTGTGGTTGACTCTAGAGCTTAATCCAGAATTGATGGGATATGTGTAGGAAG…	GAGTTATAAGGATATTTGATTGTTCCCAAAAATTTAGACACAAAC	-	169046	200828
p-MULT_3	TnSmit2.1	TnGBS_ICE	ZP_07641440	NZ_AEDV01000027.1	Streptococcus_mitis_SK597	21	5	0.238095	32345	33667	TATATGGAATTTTGAAGTTTCTCAAAAATCGCGACACATAC	TTTATATTCTATCTACATTTCTCAAAACTCTAGACACTTAC	24	20	0.833333			440				hypothetical protein SMSK597_0549 [Streptococcus mitis SK597] >gi|307621945|gb|EFO00974.1| hypothetical protein SMSK597_0549 [Streptococcus mitis SK597]	Bacteria, Firmicutes, Lactobacillales, Streptococcaceae, Streptococcus	30156	GTAAGTGTCTAGAGTTTTGAGAAATGTAGATAGAATATAAATAAATGTAGAGAACGAGGAAATTCGTTCTCTCTTTTCGTTGCCAAAATTAAAGAAGGGGAAAAAATGTCAGATAATATTGAAATTATTATGGATATTGATTCGTTAGAAATTTTCGATGTAATCGATCTTGATAAGAATGAAGGTGTAATTGATAGTATCCCTGAAGTAAATTCTGAAGAAAAGGTATCTTCATACGATGACCTCAATAGAGTTTGGCTTGGGAAAGGGTATTATTATAAGCCCTCTAGTCTACTTTGGGAAGTTATTAAAGATGATGTTATTCATGAATTAAAGCCTAGAATTAAGTTTGGCACTTATCCGTACTCTAGAAGAGCGAGAGATGGAACATGGGGACAA…		+	3836	33991
p-MULT_3	TnSmit2.2	TnGBS_ICE	EGP67760	AFQT01000042.1	Streptococcus_mitis_SK1073				123102	124424								440				hypothetical protein HMPREF9958_1049 [Streptococcus mitis SK1073]	Bacteria, Firmicutes, Lactobacillales, Streptococcaceae, Streptococcus	-
p-MULT_3	TnSoral1.1_Iso	TnGBS_ICE	EIC78717	AJKO01000033.1	Streptococcus_oralis_SK10	62	42	0.677419	139049	140386	AATGTATGAATTTAGGCGTTCTAAAAAATTCTACCGCATAC	ATATTGAATTATTTGATTTTCTAAAAACTCTTACCACTTAC	30	21	0.7			445				hypothetical protein HMPREF1113_1458 [Streptococcus oralis SK10]	Bacteria, Firmicutes, Lactobacillales, Streptococcaceae, Streptococcus	45178	GTAAGTGGTAAGAGTTTTTAGAAAATCAAATAATTCAATATTTTTAGGAGAACAGAGAAATCTGTTCTCTTTTTTGTTCGCTTAAAATTCTATTTGAAAGGAGTTCAATGATGATAGGATTAGAGATTGTAATGAATTTAGACACGTTAGAAATCTTTGACGTTATCGATCATGATAAGAGTGGAAATAGCGAACAAGCGCCTAAAACCATCCAATTAAGTTTGTTTGACTCAATGACGTGCATTTGACAGAAGGAGATAAATCAGGATGGACAGAGAAGCGCTATACAATGAATTAATTCAAAGCGAACCATTAGGTTTTATTGATCCATTCTCAGATCTTGGGGAGTTTGATCCTCTTCAGCTGAAATTTAAACAACCCGTAAAGGACTTAGTGAAT…	TTGTCTGTCAAGCTGAGATCAAGCACCAATAGCCAACTCAAAAACGAGTTCAAACACAAGACTGCTAAAGTAACGATTACAGGATTGAAGAAATGGGGGAAAGTCGAAAAGAAAGTTGACTATGTGAAGCAAGCTACAGCTCTTGTCGATGGGGAAGGATATCTGACCTATGCCATCGAGCCTAAACTTCCAGATCAGTTTATGGTAACAATTGATTTCAATCATAAGAACAATGGTCAGTCTTCAGTTCGGGATCAAGTCTTTCAATTCTCAGCTGAGAAAGTCTATAGAAAAGATGGAGATAGTCTAGAACTAGATGAGTATACCAAGAAGCCGATTTTAGATCATATCGATATAACCGTATTAAAGGATAAAGAAGATACCCAAAATCTTCTTCAG…	-	138709	183886
p-MULT_3	TnSoral1.2	TnGBS_ICE	EJP20649	ALJN01000016.1	Streptococcus_oralis_SK304				710126	711493								455				hypothetical protein HMPREF1125_1060 [Streptococcus oralis SK304]	Bacteria, Firmicutes, Lactobacillales, Streptococcaceae, Streptococcus	-
p-MULT_3	TnSoral2.1	TnGBS_ICE	ZP_06612448	NZ_ADMV01000022.1	Streptococcus_oralis_ATCC_35037	16	11	0.6875	338	1630	TATAAGGATATTTGATTATTCCCAAAAATTTAGACACAAAC	AATATTTAATTTTTCACTTTCCCAAAACTCTAGACACTTAG	23	18	0.782609			430				conserved hypothetical protein [Streptococcus oralis ATCC 35037] >gi|291315744|gb|EFE56190.1| conserved hypothetical protein [Streptococcus oralis ATCC 35037]	Bacteria, Firmicutes, Lactobacillales, Streptococcaceae, Streptococcus	29258	CTAAGTGTCTAGAGTTTTGGGAAAGTGAAAAATTAAATATTATATAACTTGAGAGAGTGAGAAAATCGCTCTCTTTTTTCGTTGCCAAAAATTAAGGAAAGGAGAAAAAATGTCAGATAATATTGAAATTGTTATGGATATTGATTCCTTAGAAATTTTCGATGTAATAGATCTTGATAAGAATGAAAATATGGTTGATTGTATCCCTGAAGGAAATTCTGAAGAAAAGGTATCTCCATACGATGACCTCGATAGAGTTTGGCTTGGAAACGGTTATTATTATAAGCCCTCTAGTCTACTTTGGGAAGTTATTAAAGACGATGTTATTCATGAATTAAAGCCTAGAAATAAACATGGCAGTTATCCTTACTCCAGAAGAGCAAGAGATGGAACTTGGGG…		-	1	29258
p-MULT_3	TnSoral2.2	TnGBS_ICE	EGL85610	AFNM01000055.1	Streptococcus_oralis_SK255	16	11	0.6875	11393	12685	TATAAGGATATTTAATTATTCCCAAAAATTTAGACACAAAC	GATATTTAATTTTTCACTTTCCCAAAACTCTAGACACTTAC	23	19	0.826087			430				hypothetical protein HMPREF9968_1063 [Streptococcus oralis SK255]	Bacteria, Firmicutes, Lactobacillales, Streptococcaceae, Streptococcus	29123	GTAAGTGTCTAGAGTTTTGGGAAAGTGAAAAATTAAATATCATATAACTTGAGAGAGTGAGAAAATCGCTCTCTTTTTTCGTTGCAAAAATTAAAGAAAGGATAAACTAAATGACAAGACAGGAGTTAATTCAAGAAATAATGTCTTTGAGACAGTTGACAAGCCATGAAGCAGATGTAGTTATTTCACTGTTAGAAAGACAAAAGATGATTACTTTTACGCCACAAAATCAGCTTGCGTGTAATCTGAACTCATTCCAGGTGGGGTATTGATTTATGGCATATGGAAGAAAAAGTTTAATTCAAATTCAAGCTACAGAGATTCATTATCAGCTTCCTAAAGTCTTAGTTGGAACAACTTATTATCAAAAATTATGTGCTGAAGCAAAATTTGTCTACA…		-	11059	40181
p-MULT_3	TnSoral2.3	TnGBS_ICE	EIC76217	AJKQ01000006.1	Streptococcus_oralis_SK610	16	11	0.6875	7279	8571	TATAAGGATATTTAATTATTCCCAAAAATTTAGACACAAAC	GATATTTAATTTTTCACTTTCCCAAAACTCTAGACACTTAG	23	18	0.782609			430				hypothetical protein HMPREF1115_0306 [Streptococcus oralis SK610]	Bacteria, Firmicutes, Lactobacillales, Streptococcaceae, Streptococcus	29512	CTAAGTGTCTAGAGTTTTGGGAAAGTGAAAAATTAAATATCATATAACCTGAGAGGGCGAGAAAATCGCTCTCTTTTTTCGTTGCAAAAATTAAAGAAAGGAGAAAAAATGTCAGATAATCCAGAATTGATGAGATATATTTAGGGAAATAAATTATATACCTTGATTCTATAATTTATTTCATTGTCCCTTTAAAACAGATTTTCTCATTATCCATTATGATATAGCTGTGAATTAACACTAGCTTGTGACAAGAAAGGATTACCTATGAAACAACACAAAACAAAGGTCTCAAGGTTGACTAGAGACGTAATGATTTTAGATTTGATGAATACAATGGGATGGACTAGAAGCCGTGCTATTGCAGCTATTGAAGAGTTAGAGCAAACTCATCTTGTT…		-	6944	36455
p-MULT_3	TnSoral2.4	TnGBS_ICE	EJP22615	ALJN01000006.1	Streptococcus_oralis_SK304	16	11	0.6875	359815	361107	TATAAGGATATTTGATTATTCCCAAAAATTTAGACACAAAG	GATATTTAATTTTTCATTTTCCCAAAACTCTAGACACTTAG	31	23	0.741935			430				hypothetical protein HMPREF1125_1684 [Streptococcus oralis SK304]	Bacteria, Firmicutes, Lactobacillales, Streptococcaceae, Streptococcus	30336	CTAAGTGTCTAGAGTTTTGGGAAAATGAAAAATTAAATATCATATATCTTGAGAGAGCGAGAAAATCGCTCTCTTTTTCGTTGCAAAAATTAAAGAAAGGAGAAAATATGTCAGATAATATTGAAATTGTTATGGATATTGATTCGTTAGAAATTTTCGATGTAATAGATCTCGATAAGAATGAAAATATGGTTGATTGTATCCCTGAAGGAAATTCTAATGAAAAAGTATCTGTATACGATGAACTCAATAGAGTTTGGCTTGGAGATGGTTATTACTATAGACCTTCTAGTCTTCTCTGGAGAGTTATGAAAGATGATGTTATTCATGAATTACGTCCTAGAATTAACCTTGGTACATATCCTTACTCAAGAAGAGCGAGAGATGGAACTTGGGGAC…		-	359477	389812
p-MULT_3	TnSpast1.1	TnGBS_ICE	YP_004559368	NC_015600.1	Streptococcus_pasteurianus_ATCC_43144				1272453	1273787								444				hypothetical protein SGPB_1229 [Streptococcus pasteurianus ATCC 43144] >gi|334282709|dbj|BAK30282.1| conserved hypothetical protein [Streptococcus pasteurianus ATCC 43144]	Bacteria, Firmicutes, Lactobacillales, Streptococcaceae, Streptococcus	-
p-MULT_3	TnSpneum1.1	TnGBS_ICE	EHE05533	AGPH01000017.1	Streptococcus_pneumoniae_GA17328	61	45	0.737705	129717	131054	AATATATGAATTTAGGCATTCTAAAAAATTCTACCGCATAC	ATATTGAATTATTTGATTTTCTAAAAACTCTTACCACTTAC	30	21	0.7			445				hypothetical protein SPAR49_2282 [Streptococcus pneumoniae GA17328]	Bacteria, Firmicutes, Lactobacillales, Streptococcaceae, Streptococcus	45915	GTAAGTGGTAAGAGTTTTTAGAAAATCAAATAATTCAATATTTTTAGGAGAACAGAGAAATCTGTTCTCTTTTTTGTTCGCTTAAAAATCTATTGGAAAGGAGTTCAACGATGGTAGGATTAGAGATTGTAATGAATTTAGACACGCTAGAAATCTTTGACGTTATCGATCATGATAAGACTGGGAATAGCGAACAAGCGCCTAAAACCATCCAATTAAGTTTATTTGACTCAATGACGTGCATTTGACAGAAGGAGATATATTAGGATGGACAGAGAAGCGCTATACAATGAATTAATTCAAAGCGAACCATTAGGTTTCATTGATCCATTCTCAGATCTTGGGGAGTTTGATCCTCTTCAGCTGAAATTTAAACAACCCGTAAAGGACTTAGTGAAT…	AATCAATAGCCGTGCGGAGTTGCAACCATCAATGGCTATAGGAGATAATAAAGGTGAGCATTACCAAGCTTCTTACAAGCTCATGAGACAACGTGGCTATGATGTCAATGTTCTTTCTTTCCAAAATATGGATTGGTCTATGTCCTATAATCCTCTAGCTCTAGCTATAGCTGCTGCAAAGAAGGGCTACTATGAGAAGACTCAAACCTATGTCAATGCAGTCGCAGAATCCATTTATCCGAAACAAAAAGGTGGAGAGAAAGGAAATGCGGAATACTTCCGTAAGTCTTCTATATCCTTATTTAACGCCTTAACAATGGCTTTGATGGATCGAGCTAATGAAACCTATCAAAATGGTGAAGACGATGCCTGGGATACCATTACAATCCCTAACGTTGC…	-	129378	175292
p-MULT_3	TnSsang1.1_Iso	TnGBS_ICE	EGF20766	AFBF01000017.1	Streptococcus_sanguinis_SK1058				51338	52693								451				hypothetical protein HMPREF9395_1946 [Streptococcus sanguinis SK1058]	Bacteria, Firmicutes, Lactobacillales, Streptococcaceae, Streptococcus	-
p-MULT_3	TnSsang1.2	TnGBS_ICE	EGJ42998	AFFM01000023.1	Streptococcus_sanguinis_SK1059	16	7	0.4375	123910	125250	TTCTGCTATTTTTTTATCTTCTCAAAAATTCAGACACATAC	CTTATTTAATTTTTCACTTTCTCAAAACTCTAGACACTTAC	34	27	0.794118			446				hypothetical protein HMPREF9396_1676 [Streptococcus sanguinis SK1059] >gi|339614472|gb|EGQ19171.1| hypothetical protein HMPREF8573_1664 [Streptococcus sanguinis ATCC 29667] >gi|339618387|gb|EGQ22985.1| hypothetical protein HMPREF9387_2215 [Streptococcus s	Bacteria, Firmicutes, Lactobacillales, Streptococcaceae, Streptococcus	25604	GTAAGTGTCTAGAGTTTTGAGAAAGTGAAAAATTAAATAAGAAATTGACGAGGAAATGAGAAATCATTTCCTCGTTTTTTGTTTATTTAAGATAACTAAGGAGGGGCTAATATGTCACCTAAAGAAAAAGAATCCAGAGAGGCTATTATTTCATTCTTGATGAAAGAGACAGGTTCTACCCGAAAAGAAACGCTAGAAAATTTGAAAGAACTAGAAGCGTTTGGATTGATTAGATTTAACTCAAAAGGTGCTTTTAGACTGAGGGAGGTTTAATCAATGCGAGATATAAAATTTATTAGTGCAAGTCATTATCAAACATCAGAACGATTTTATGCATTGCCCAAAATTCTATTTGAAAGCCCTTTGTACGAGAACATGAGATTAGACTCCAAAGTAGCT…		-	123613	149216
p-MULT_3	TnSsang2.1	TnGBS_ICE	ZP_07887410	NZ_AEPO01000010.1	Streptococcus_sanguinis_ATCC_49296	43	14	0.325581	151437	152729	TATAAGGATATTTAATTATTCCCAAAAATTTAGACACAAAC	GATATTTAATTTTTCACTTTCCCAAAACTCTAGACACTTAC	31	22	0.709677			430				conserved hypothetical protein [Streptococcus sanguinis ATCC 49296] >gi|315315478|gb|EFU63517.1| conserved hypothetical protein [Streptococcus sanguinis ATCC 49296]	Bacteria, Firmicutes, Lactobacillales, Streptococcaceae, Streptococcus	32158	GTAAGTGTCTAGAGTTTTGGGAAAGTGAAAAATTAAATATCATATAACTTGAGAGAGTGAGAAAATCGCTCTCTTTTTTCGTTGCAAAAATTAAAGAAAGGAGAAAAAATGTCAGATAATATTGAAATTGTTATGGATATTGATTCGTTAGAAATTTTCGATGTAATAGATCTTGATAAGTATGAAAATATGGTTGATTGTATCCCTGAAGGAAATTCTGATGAAAAAGTATCTGTATACGATGATCTCAATAGAGTTTGGCTTGGAGACGGCTATTACTATAGACCTTCTAGTATTCTCTGGAGAGTTATGAAAGATGATGTTATTCATGAATTACGTCCTAGAATTAAGCTTGGCACTTATCCGTATTCCAGAAGAGCAAGAGACAGGACATGGGGT…	ATTTAGGGATTCGGGATTAGGCGCAGGGTTTCGTATTAACCATAGGCCACACAAAGCTGTTATCAGAAAAAGAGGGCATAAATAATACAAAAAGGCAGACAAAAGCCTCTAAAAAAAGATTTTTTAGAGGTGTTTTTGTTATGTTTTTATACAAAATAGTTGCTTTTTTGCCTAATGTGTGTTACAATAATAGAGTAAAGAAAAACGAAAAAGGTGTAGAAGTTGCTGCTTCTACACCACCGATTAAGACAAAAACACACTTTGCTTAATCAGTCAAACAATATTGTAGCATAAATAGTGCAATATAGTCAAGGGCTGGGGTAAAGTGAGAAACTTTTTCCAGTTTTTTTGTCTGAAAAATCTCGCTTTCTTATTGAGTTATAAGGATATTTAATTATT…	+	120907	153064
p-MULT_3	TnSsang2.3	TnGBS_ICE	EGJ37202	AFFO01000015.1	Streptococcus_sanguinis_SK49				464590	465969								459				hypothetical protein HMPREF9380_2050 [Streptococcus sanguinis SK49]	Bacteria, Firmicutes, Lactobacillales, Streptococcaceae, Streptococcus	-
p-MULT_3	TnSsang2.4	TnGBS_ICE	EGD28846	AEXV01000011.1	Streptococcus_sanguinis_SK72	17	8	0.470588	52590	53945	TTCTGCTATTTTTTTATCTTCTCAAAAATTGAGACACATAC	TCTTATTAATTTTTAAGTTTCTCAAAACTCTAGACACTTAC	35	27	0.771429			451				hypothetical protein HMPREF9381_1819 [Streptococcus sanguinis SK72]	Bacteria, Firmicutes, Lactobacillales, Streptococcaceae, Streptococcus	24900	GTAAGTGTCTAGAGTTTTGAGAAACTTAAAAATTAATAAGAATTATTGAGGAAATGAGAAATCATTTCCTCATTTTTGTTTGCTTTAAATATCTAAGGAGGGTCTAATATGTCACCTAAAGAAAAGAAATCCAGAGAGGCTATCATTTCATTCTTGATGAAAGAGACTGGTTCAACACGAAAAGAAACTATAGAAATTTTGAAAGAACTAGAGACCTTTGGCTTGATTGGATTTAATACAAAAGGTGCTTTTAGGTTGAGAGAGGTTTGATCCATGAGAGAGATAAAACTTATTAGTGCAAGTCACTATCAAACGTCAGAAAGATTTTATGCTTTGCCAAAAATTTTGTTTGAAAATCCTATTTACGAGAATATGAGGCTGGATGCCAAAGTGGCTTAT…		-	52261	77160
p-MULT_3	TnSsporal1.1_Iso	TnGBS_ICE	ZP_07458165	NZ_AEEP01000006.1	Streptococcus_sp._oral_taxon_071_str._73H25AP	62	42	0.677419	165465	166802	AATGTATGAATTTAGGCGTTCTAGAAAATTCTACCGCATAC	ATATTGAATTATTTGATTTTCTAAAAACTCTTACCACTTAC	30	20	0.666667			445				conserved hypothetical protein [Streptococcus sp. oral taxon 071 str. 73H25AP] >gi|304433032|gb|EFM36004.1| conserved hypothetical protein [Streptococcus sp. oral taxon 071 str. 73H25AP]	Bacteria, Firmicutes, Lactobacillales, Streptococcaceae, Streptococcus	46057	GTAAGTGGTAAGAGTTTTTAGAAAATCAAATAATTCAATATTTTTAGGAGAACAGAGAAATCTGTTCTCTTTTTTGTTCGCTTAAAATTCTATTTGAAAGGAGTTCAACGATGTTAGGATTAGAGATTGTAATGAATTTAGACACGTTAGAAATCTTTGACGTTATCGATCATGATAAGAATGGAAACAGCGAACAAGCGCCTACAACCATCCAGTTAAGCTTATTTGACTCAATGACGTGCATTTAACAGAAGGAGATATATTAGGATGGACAGAGAAGCGCTATACAATGAATTAATTCAAAGCGAACCATTAGGTTTCATTGATCCCTTTTCTGACCTTGGGGAATTCGATCCTCTTCAGCTGAAATTTAAACAACCCGTGAAGGACTTAGTGAAT…	AAAGTCTTCTTGATAGCACCGATTTTAGCATTTCCAATCTTTTTACTGGGATTAGTTATCGCCTGGAAATCTGCCTGGGTGAACTTCGAGCAGTTTCGAGACTATAACAACAATGAAGAAGGAGATGACCGTTTTGTGACGATTGATGAAATTCGTCGTCAATACAAAAAGATCCCCAATAAAGATTTAACTTATCCAGGTGAAGGTGGAGCCCCTGTACTTCATGAACTGACTCATGATTTAGCAGGACAAACACTGAGAACTCAAATGTTATGGCAAAATAGAAAAATGAGCCGATACGTGACAAATGCGGAGCGGATTTTAGGCATGTTAGCTTTTCCTTCTGGATATTATTACATTGAAGATAAGCCGACGAATCTGTTAGGAATTGGGATGACT…	+	121085	167141
p-MULT_3	TnSsporal2.1_Iso	TnGBS_ICE	ZP_07458880	NZ_AEEP01000011.1	Streptococcus_sp._oral_taxon_071_str._73H25AP	43	14	0.325581	15900	17192	TATAAGGATATTTAATTATTCCCAAAAATTTAGACACAAAC	GATATTTAATTTTTCACTTTCCCAAAACTCTAGACACTTAG	31	21	0.677419			430				conserved hypothetical protein [Streptococcus sp. oral taxon 071 str. 73H25AP] >gi|304431902|gb|EFM34879.1| conserved hypothetical protein [Streptococcus sp. oral taxon 071 str. 73H25AP]	Bacteria, Firmicutes, Lactobacillales, Streptococcaceae, Streptococcus	30726	CTAAGTGTCTAGAGTTTTGGGAAAGTGAAAAATTAAATATCATATAACCTGAGAGGGCGAGAAAATCGCTCTCTTTTTTCGTTGCAAAAATTAAAGAAAGGAGAAAAATGTCAGATAATATTGAAATTGATATGGATGAGGAAGATGTTAAACTGTTTAATGCTGCTTTTTTGGGTCTGGGAATAGTAGGGGTGATAATTGTCGCCTTGGTAGCTTTTCAACCCGATGGATATCAAAGATTTTTAAATTTCATAGAACTAAATTCAGAGAATTTTAGAAAATTTAGTAATATCATTCAAGAAATTATTTCATTCATGAATTAATTTATTAACTCACATATAAGTAAAAGAGGAAATTAAATACTTCAAGAATGAATATAAAGTAGTTCGACTCATAAAG…		-	15565	46290
p-MULT_3	TnSspX1.1	TnGBS_ICE	ZP_06061122	NZ_GG704942.1	Streptococcus_sp._2_1_36FAA	78	44	0.564103	89268	90599	TATTACAAGAAATGGGCTTTCTAAAAAATTCTACCACATAC	GATATTCAATTTATACTTTTCTAAAAACTCTTACCACTTAC	24	20	0.833333			443				conserved hypothetical protein [Streptococcus sp. 2_1_36FAA] >gi|262260847|gb|EEY79547.1| conserved hypothetical protein [Streptococcus sp. 2_1_36FAA]	Bacteria, Firmicutes, Lactobacillales, Streptococcaceae, Streptococcus	39968	GTAAGTGGTAAGAGTTTTTAGAAAAGTATAAATTGAATATCTTGTATAGGAAGGAGAACGGAGAAATCTGTTCTCCTTTTTTGTTCGTTTTAAATTTAAAGAGAAAGGAGATCATCATGCGAGGATTGGAGATTGTCATGAATATTGACACATTGGAAGTTTATGAAGTGATTGATCACGATAAAGAAAATCAGTCAGAGAAATTACCGCTAGAAGATTCTGAAGCTTCTCCAGGTGCCTTTCAACTTGATTTATTTGAAAGCATGAGCTGTCAGAACACATCCTAGGGGAGATTGTAAAGAACTGTATCAGAGGAGACAAACGATGATGACAAACAGTTTAAATTTATATGAAAAGTTACTCAATAGTGAGCCGTTAGGATTTATTGATCCGCTGACA…	TTTGTTCCACAGGAAGTGACGAAGACAAAGAAAATCCAGATTATAAAGCAATTTAACAACATGAACGAAAAAGTATAGGAGGTTCTTATGCCAGAATTATCAAAACGCCGCCAACGTCAACTGAAAGCAGATGGCTATGACTTAGCTTTTCTCAGCCAAATCCAACCTCAAGGGAATATTGATTTTGCTAGAAATGACCGCTATTGGACGAGTGGAGACGGCTACCATACCGTGCTTCATTTCTATGAATATCCGTCAGAAGACTTGGATCGGTTCTGGTTATCTGATCTGATGCTCATTCCTGGAACACAGGCTTTCCTTTCTATCTACCGAGAAAACAGTAAGGTCATTCGTCAAGAGATTACGGACTCCATCGAGGAGAAATCAACCCGTATTACT…	-	88924	128891
p-MULT_3	TnSspX1.2	TnGBS_ICE	EKA06647	AJRH01000013.1	Streptococcus_sp._GMD6S				41324	42694								456				hypothetical protein GMD6S_03705 [Streptococcus sp. GMD6S]	Bacteria, Firmicutes, Lactobacillales, Streptococcaceae, Streptococcus	-
p-MULT_3	TnSspX1.3_Iso	TnGBS_ICE	EKA12245	AJRE01000017.1	Streptococcus_sp._GMD4S				21862	23214								450				hypothetical protein GMD4S_00315 [Streptococcus sp. GMD4S]	Bacteria, Firmicutes, Lactobacillales, Streptococcaceae, Streptococcus	-
p-MULT_3	TnSspX2.1	TnGBS_ICE	ZP_06061292	NZ_GG704942.1	Streptococcus_sp._2_1_36FAA	18	8	0.444444	271150	272514	TTCTGCTATTTTTTTATCTTCTCAAAAATTGAGACACATAC	CTTATTCAATTTTTCACTTTCTCAAAACTCTAGACACTTAC	34	26	0.764706			454				conserved hypothetical protein [Streptococcus sp. 2_1_36FAA] >gi|262261017|gb|EEY79717.1| conserved hypothetical protein [Streptococcus sp. 2_1_36FAA]	Bacteria, Firmicutes, Lactobacillales, Streptococcaceae, Streptococcus	25640	GTAAGTGTCTAGAGTTTTGAGAAAGTGAAAAATTGAATAAGAAATTGACGAGGAAATGAGAAATCATTTCCTCGTTTTTTGTTTGTTTAAGATAACTAAGGAGGGGCTAATATGTCACCTAAAGAAAAAGAATCCAGAGAGGCTATTATTTCATTCTTGATGAAAGAGACTGGTTTTACACGAAAAGAAACGCTAGAAAATTTGAAAGAACTAGAAGCGTTTGGATTGATTAGATTTAACTCAAAAGGTGCTTTTAGACTGAGGGAGGTTTAATCAATGCGAGATATAAAATTTATTAGTGCAAGTCATTATCAAACATCAGAACGATTTTATGCATTACCCAAAATTCTGTTTGAAAGCCCTTTGTACGAGAACATGAGATTAGACTCCAAAGTAGCT…		-	270839	296478
p-MULT_3	TnSsui2.1	TnGBS_ICE	YP_006082573	NC_017621.1	Streptococcus_suis_D12	58	27	0.465517	1025430	1026821	TTAAAGGGATTTTGAGCTTTCCCAAAAATTTAGACACAAAC	AGGTATTTTATTTTTGTTTTCCCAAAACTCTAGACACTTAC	31	24	0.774194			463				hypothetical protein [Streptococcus suis D12] >gi|353738317|gb|AER19325.1| conserved hypothetical protein [Streptococcus suis D12]	Bacteria, Firmicutes, Lactobacillales, Streptococcaceae, Streptococcus	33556	GTAAGTGTCTAGAGTTTTGGGAAAACAAAAATAAAATACCTCATTAGCCTAAGAGAGCATGAATTTGCTCTCTTTTTTGCTTGCTCAAAATGTTGAAAGGATGCTTTATCTGATGTCAAATCAAATTGAAATCATAATGAATTTAGATGCATTAGAAATTTTTGAAGTTATTGATCATAGTCAAGATGATTTAGAAGATATTGAAGTCGTGGAAAATGCTATTACACACACTGAAGAAGTAAAAATATCTCCATATGATGATTTAGGGAGAGTTTGGCTAGGAAACGGTTATTACTATAAACCTTCTAGCTTGCTTTGGAAGAATGAGAGAGAAGGTATTATCCATGAACTACGTCCTAAAAATAAACACGGGAGCTATCCCTATTACCAACGTTGTAG…	GCTGTGTGCTTAACTCAGAATTTTATTAAAACCTAGACAACTTAAAAATAGTATGCCACTAAATATTGTTTCTGTAAAGCCCATTGATGACAATATCCGAAAAATATTTTCATGGGTTTTCAATATTTTTCAAATCCAGTACAATGGATTGTATGAGATTTGATGAACGAAATTTTGTGATAGAACTGGATGAATACCGTAGACAGGAGTTCTTAAAACGGATTCGGGATTATGATGATTCTATCGCTCCAACTATGCGACAGAATGGCTATAAAAGAGTCGATGCAACGGAGCGAACTGTCCTCTTCACTTTCGGAGAAATTACCTTCTCACGAAACCGCTGGCGAAGAGGGCAGAAAACTCTTTATCCGGTAGATGATTGGTTAGGTCTCGAAAAAT…	-	1025090	1058645
p-MULT_3	TnSuri1.1	TnGBS_ICE	ZP_09137444	NZ_AEUZ02000001.1	Streptococcus_urinalis_2285-97	30	17	0.566667	837835	839151	TTAATAGATAATTGACGATTCTAAAAAATTCTTCCACATAC	CCTTAATGTACTTTTCTATTCTAAAAACTCTTACCACTTAC	36	25	0.694444			438				hypothetical protein STRUR_0893 [Streptococcus urinalis 2285-97] >gi|357588025|gb|EHJ57433.1| hypothetical protein STRUR_0893 [Streptococcus urinalis 2285-97]	Bacteria, Firmicutes, Lactobacillales, Streptococcaceae, Streptococcus	44155	GTAAGTGGTAAGAGTTTTTAGAATAGAAAAGTACATTAAGGAGAACAGAGAAATCTGTTCTCTTTTTGTTCGCTTAAAAACTTAGAAAGGTAAAGTGAACATGGAAAATATTGAAATTGTATTGGACATCGATACCCTTGAAATTTTTCAAGTAATCAGACATGATTGTACTCCAGTTGATGAAATCGTTAATGAACAATTAACATTGTTTGAAACTATTTAATTTCATTTCTTTTCAAAAATGGTATTAGCTATGAAGAAAAATAATTTATATGAACAATTGATTAATAGTGAACCAATGGGATTTATTGATCCTCTAACAGATCTTGGAGAGTTTGATATCTATCAGATGAAATTTAAAGAGCCTGTTAGGCACTTGAAAAACAAATATTCTGACCA…	ATAATGCTTTGATTTCCTTGTTTTTGGATCAACTCTTTAATGCTAATTATGAATTGGCTTTGTCGAATGGACGAAAATGTGTCAATAGAATTCTGCATGTTTTGGATGAGTTTACTAATATTCCTGAGGTTCCTCATATGGATACTAAGATTTCAATAGGTTTGGGTCAAAACATTTTATATTGTCTTTGGATTCAAAACTTAGAACAGTTAACCGAAAAGTATGGGAAAAATACAAGTGCGACAATTAAAGATAACTGTTCCTTAAAAGTTTATATTAAGTCGACGTCACCTGAAACAAATAAGAGTATTAGTGGGGACTTGGGTACTAGAACGATTACGAAACGACGAAAATCTGGTAATATACTTGATGAAGCCAATCCAAATGTTTCATTTGAGG…	+	795321	839475
p-MULT_3	TnSzoo2.1	TnGBS_ICE	AEJ26054	CP002904.1	Streptococcus_equi_subsp._zooepidemicus_ATCC_35246	36	25	0.694444	1882935	1884236	TAAGGGATAAATTTAATCTTCACAAAAATTGAGACACATAC	GGATATTTAATTTTTCGTTTCACAAAACTCTAGACACTTAC	34	25	0.735294			433				conserved hypothetical protein [Streptococcus equi subsp. zooepidemicus ATCC 35246]	Bacteria, Firmicutes, Lactobacillales, Streptococcaceae, Streptococcus	31789	GTAAGTGTCTAGAGTTTTGTGAAACGAAAAATTAAATATCCTTTAGTTTAAGAGAACGAGAAATCGTTCTCTTTTTTCGTTGCCTAAATCATTGAAAAATGATTTCGAACTATGCCAGAAAAGCTAAAGATTAAAGGAAGGACATAGAACAGATGTCAAATAACATTGAAATTATCATGAATATTGATACCTTAGAAATCTTTGAAGTGATAGACCTTGATGAAAATAAAGAAGTTGCTGCTAAGGATACTGAGAATCCTTCTGAAGAAGTGAAAATATCCCCATACGATGACTTAAATAGAGTTTGGCTTAGTCATGGTTATTACCACAAACCTTCCAGTTTGCTTTGGGAAGTAGAAAAAGATTGTGTCATTCATGACCTGAGTCCCAAAAATAAGC…	TTCTTGAGCAATAAGGGATAAATTTAATCTTCACAAAAATTGAGACACATAC	-	1882597	1914385
p-MULT_3	vestigial TnGBS2	TnGBS_ICE	ZP_00781895	NZ_AAJO01000242.1	Streptococcus_agalactiae_18RS21				83	1042								319				pli0047 [Streptococcus agalactiae 18RS21] >gi|76584781|gb|EAO61510.1| pli0047 [Streptococcus agalactiae 18RS21]	Bacteria, Firmicutes, Lactobacillales, Streptococcaceae, Streptococcus	-
p-MULT_3	vestigial TnGBS2	TnGBS_ICE	NP_688241	NC_004116.1	Streptococcus_agalactiae_2603V/R				1250615	1251949								444				hypothetical protein SAG1237 [Streptococcus agalactiae 2603V/R] >gi|22534264|gb|AAN00114.1|AE014248_12 hypothetical protein SAG1237 [Streptococcus agalactiae 2603V/R] >gi|401686316|gb|EJS82301.1| hypothetical protein GB112_03995 [Streptococcus agalactiae	Bacteria, Firmicutes, Lactobacillales, Streptococcaceae, Streptococcus	-
p-MULT_3	vestigial TnGBS2	TnGBS_ICE	ZP_00790845	NZ_AAJP01000075.1	Streptococcus_agalactiae_515				6894	7853								319				conserved hypothetical protein [Streptococcus agalactiae 515] >gi|77159241|gb|EAO70421.1| conserved hypothetical protein [Streptococcus agalactiae 515]	Bacteria, Firmicutes, Lactobacillales, Streptococcaceae, Streptococcus	-
p-MULT_3	vestigial TnGBS2	TnGBS_ICE	ZP_00788578	NZ_AAJQ01000045.1	Streptococcus_agalactiae_CJB111				3698	4726								342				conserved hypothetical protein [Streptococcus agalactiae CJB111] >gi|77161695|gb|EAO72689.1| conserved hypothetical protein [Streptococcus agalactiae CJB111]	Bacteria, Firmicutes, Lactobacillales, Streptococcaceae, Streptococcus	-
p-MULT_3	vestigial TnGBS2	TnGBS_ICE	ZP_00786573	NZ_AAJR01000181.1	Streptococcus_agalactiae_COH1				1	944								314				conserved hypothetical protein [Streptococcus agalactiae COH1] >gi|77171393|gb|EAO74687.1| conserved hypothetical protein [Streptococcus agalactiae COH1]	Bacteria, Firmicutes, Lactobacillales, Streptococcaceae, Streptococcus	-
p-MULT_3	vestigial TnGBS2	TnGBS_ICE	ZP_00784056	NZ_AAJS01000094.1	Streptococcus_agalactiae_H36B				3803	4831								342				conserved hypothetical protein [Streptococcus agalactiae H36B] >gi|77174344|gb|EAO77205.1| conserved hypothetical protein [Streptococcus agalactiae H36B]	Bacteria, Firmicutes, Lactobacillales, Streptococcaceae, Streptococcus	-
p-MULT_3			ZP_04453111	NZ_ACIN02000016.1	Abiotrophia_defectiva_ATCC_49176				170374	171723								449				hypothetical protein GCWU000182_02426 [Abiotrophia defectiva ATCC 49176] >gi|229788660|gb|EEP24774.1| hypothetical protein GCWU000182_02426 [Abiotrophia defectiva ATCC 49176]	Bacteria, Firmicutes, Lactobacillales, Aerococcaceae, Abiotrophia	-
p-MULT_3			ZP_03989811	NZ_ACGB01000044.1	Acidaminococcus_sp._D21				8240	9265								341				conserved hypothetical protein [Acidaminococcus sp. D21] >gi|352684365|ref|YP_004896350.1| hypothetical protein [Acidaminococcus intestini RyC-MR95] >gi|226905478|gb|EEH91396.1| conserved hypothetical protein [Acidaminococcus sp. D21] >gi|350279020|gb|AEQ	Bacteria, Firmicutes, Negativicutes, Selenomonadales, Acidaminococcaceae, Acidaminococcus	-
p-MULT_3			ZP_10953219	NZ_AKZN01000010.1	Alicyclobacillus_hesperidum_URH17-3-68				6281	7720								479				hypothetical protein URH17368_0509 [Alicyclobacillus hesperidum URH17-3-68] >gi|403122600|gb|EJY56810.1| hypothetical protein URH17368_0509 [Alicyclobacillus hesperidum URH17-3-68]	Bacteria, Firmicutes, Bacillales, Alicyclobacillaceae, Alicyclobacillus	-
p-MULT_3			YP_003239773	NC_013385.1	Ammonifex_degensii_KC4				1835406	1836575								389				hypothetical protein Adeg_1837 [AmmonifeX degensii KC4] >gi|260865817|gb|ACX52923.1| protein of unknown function UPF0236 [AmmonifeX degensii KC4]	Bacteria, Firmicutes, Clostridia, Thermoanaerobacterales, Thermoanaerobacteraceae, Moorella group, Ammonifex	-
p-MULT_3			ZP_06439375	NZ_ACJX02000004.1	Anaerobaculum_hydrogeniformans_ATCC_BAA-1850				409795	411183								462				conserved hypothetical protein [Anaerobaculum hydrogeniformans ATCC BAA-1850] >gi|289504357|gb|EFD25521.1| conserved hypothetical protein [Anaerobaculum hydrogeniformans ATCC BAA-1850]	Bacteria, Synergistetes, Synergistia, Synergistales, Synergistaceae, Anaerobaculum	-
p-MULT_3			YP_002315616	NC_011567.1	Anoxybacillus_flavithermus_WK1				1270525	1271955								476				transposase [AnoXybacillus flavithermus WK1] >gi|212560576|gb|ACJ33631.1| Transposase [AnoXybacillus flavithermus WK1]	Bacteria, Firmicutes, Bacillales, Bacillaceae, Anoxybacillus	-
p-MULT_3			ZP_10817467	NZ_ALPT01000019.1	Bacillus_alcalophilus_ATCC_27647				723	2063								446				transposase [Bacillus alcalophilus ATCC 27647] >gi|401727034|gb|EJT00236.1| transposase [Bacillus alcalophilus ATCC 27647]	Bacteria, Firmicutes, Bacillales, Bacillaceae, Bacillus	-
p-MULT_3			YP_004569961	NC_015634.1	Bacillus_coagulans_2-6				2579867	2580919								350				hypothetical protein BCO26_2517 [Bacillus coagulans 2-6] >gi|335368624|gb|AEH54575.1| protein of unknown function UPF0236 [Bacillus coagulans 2-6]	Bacteria, Firmicutes, Bacillales, Bacillaceae, Bacillus	-
p-MULT_3			YP_004570293	NC_015634.1	Bacillus_coagulans_2-6				2934895	2935887								330				hypothetical protein BCO26_2851 [Bacillus coagulans 2-6] >gi|335368956|gb|AEH54907.1| protein of unknown function UPF0236 [Bacillus coagulans 2-6]	Bacteria, Firmicutes, Bacillales, Bacillaceae, Bacillus	-
p-MULT_3			YP_004859465	NC_016023.1	Bacillus_coagulans_36D1				1597831	1599294								487				hypothetical protein Bcoa_1479 [Bacillus coagulans 36D1] >gi|347584418|gb|AEP00685.1| protein of unknown function UPF0236 [Bacillus coagulans 36D1]	Bacteria, Firmicutes, Bacillales, Bacillaceae, Bacillus	-
p-MULT_3			ZP_09354387	NZ_ACWF01000163.1	Bacillus_smithii_7_3_47FAA				77	1444								455				hypothetical protein HMPREF1015_00547 [Bacillus smithii 7_3_47FAA] >gi|363621741|gb|EHL72935.1| hypothetical protein HMPREF1015_00547 [Bacillus smithii 7_3_47FAA]	Bacteria, Firmicutes, Bacillales, Bacillaceae, Bacillus	-
p-MULT_3			ZP_09354449	NZ_ACWF01000168.1	Bacillus_smithii_7_3_47FAA				1	1123								374				hypothetical protein HMPREF1015_00609, partial [Bacillus smithii 7_3_47FAA] >gi|363621379|gb|EHL72593.1| hypothetical protein HMPREF1015_00609, partial [Bacillus smithii 7_3_47FAA]	Bacteria, Firmicutes, Bacillales, Bacillaceae, Bacillus	-
p-MULT_3			ZP_05853497	NZ_ABYU02000011.1	Blautia_hansenii_DSM_20583				112108	113583								491				conserved hypothetical protein [Blautia hansenii DSM 20583] >gi|260541849|gb|EEX22418.1| conserved hypothetical protein [Blautia hansenii DSM 20583]	Bacteria, Firmicutes, Clostridia, Clostridiales, Lachnospiraceae, Blautia	-
p-MULT_3			YP_003993405	NC_014652.1	Caldicellulosiruptor_hydrothermalis_108				2426995	2428164								389				hypothetical protein Calhy_2336 [Caldicellulosiruptor hydrothermalis 108] >gi|311778550|gb|ADQ08036.1| protein of unknown function UPF0236 [Caldicellulosiruptor hydrothermalis 108]	Bacteria, Firmicutes, Clostridia, Thermoanaerobacterales, Thermoanaerobacterales Family III. Incertae Sedis, Caldicellulosiruptor	-
p-MULT_3			ZP_10504975	NZ_CAKP01000008.1	Caloramator_australicus_RC3				511	1539								342				FIG01166383: hypothetical protein [Caloramator australicus RC3] >gi|343178791|emb|CCC57874.1| FIG01166383: hypothetical protein [Caloramator australicus RC3]	Bacteria, Firmicutes, Clostridia, Clostridiales, Clostridiaceae, Caloramator	-
p-MULT_3			ZP_10507364	NZ_CAKP01000140.1	Caloramator_australicus_RC3				152	1531								459				FIG01166383: hypothetical protein [Caloramator australicus RC3] >gi|397160389|emb|CCJ34701.1| FIG01166383: hypothetical protein [Caloramator australicus RC3]	Bacteria, Firmicutes, Clostridia, Clostridiales, Clostridiaceae, Caloramator	-
p-MULT_3			YP_001716746	NC_010424.1	Candidatus_Desulforudis_audaxviator_MP104C				612709	613686								325				hypothetical protein Daud_0573 [Candidatus Desulforudis audaXviator MP104C] >gi|169637608|gb|ACA59114.1| conserved hypothetical protein [Candidatus Desulforudis audaXviator MP104C]	Bacteria, Firmicutes, Clostridia, Clostridiales, Peptococcaceae, Candidatus Desulforudis	-
p-MULT_3			YP_001716964	NC_010424.1	Candidatus_Desulforudis_audaxviator_MP104C				861776	862975								399				hypothetical protein Daud_0817 [Candidatus Desulforudis audaxviator MP104C] >gi|169637826|gb|ACA59332.1| protein of unknown function UPF0236 [Candidatus Desulforudis audaxviator MP104C]	Bacteria, Firmicutes, Clostridia, Clostridiales, Peptococcaceae, Candidatus Desulforudis	-
p-MULT_3			ZP_05091852	NZ_DS999073.1	Carboxydibrachium_pacificum_DSM_12653_(Caldanaerobacter_subterraneus_subsp._pacificus_DSM_12653)				33149	34432								427				conserved hypothetical protein [CarboXydibrachium pacificum DSM 12653] >gi|214035565|gb|EEB76263.1| conserved hypothetical protein [CarboXydibrachium pacificum DSM 12653]	Bacteria, Firmicutes, Clostridia, Thermoanaerobacterales, Thermoanaerobacteraceae, Caldanaerobacter	-
p-MULT_3			ZP_05091981	NZ_DS999076.1	Carboxydibrachium_pacificum_DSM_12653_(Caldanaerobacter_subterraneus_subsp._pacificus_DSM_12653)				34449	35732								427				conserved hypothetical protein [CarboXydibrachium pacificum DSM 12653] >gi|214035462|gb|EEB76163.1| conserved hypothetical protein [CarboXydibrachium pacificum DSM 12653]	Bacteria, Firmicutes, Clostridia, Thermoanaerobacterales, Thermoanaerobacteraceae, Caldanaerobacter	-
p-MULT_3			ZP_04863136	NZ_ACSJ01000007.1	Clostridium_botulinum_D_str._1873				423190	424455								421				conserved hypothetical protein [Clostridium botulinum D str. 1873] >gi|253562051|gb|EES91503.1| conserved hypothetical protein [Clostridium botulinum D str. 1873]	Bacteria, Firmicutes, Clostridia, Clostridiales, Clostridiaceae, Clostridium	-
p-MULT_3			ZP_02431684	NZ_ABFY02000017.1	Clostridium_scindens_ATCC_35704				40400	41638								412				hypothetical protein CLOSCI_01907 [Clostridium scindens ATCC 35704] >gi|167662867|gb|EDS06997.1| hypothetical protein CLOSCI_01907 [Clostridium scindens ATCC 35704]	Bacteria, Firmicutes, Clostridia, Clostridiales, Clostridiaceae, Clostridium	-
p-MULT_3			ZP_02432834	NZ_ABFY02000049.1	Clostridium_scindens_ATCC_35704				42895	44334								479				hypothetical protein CLOSCI_03092 [Clostridium scindens ATCC 35704] >gi|167661594|gb|EDS05724.1| hypothetical protein CLOSCI_03092 [Clostridium scindens ATCC 35704]	Bacteria, Firmicutes, Clostridia, Clostridiales, Clostridiaceae, Clostridium	-
p-MULT_3			ZP_09640824	NZ_AGJE01000015.1	Desulfitobacterium_dichloroeliminans_LMG_P-21439				65987	67453								488				protein of unknown function UPF0236 [Desulfitobacterium dichloroeliminans LMG P-21439] >gi|373237737|gb|EHP57405.1| protein of unknown function UPF0236 [Desulfitobacterium dichloroeliminans LMG P-21439]	Bacteria, Firmicutes, Clostridia, Clostridiales, Peptococcaceae, Desulfitobacterium	-
p-MULT_3			ZP_09641538	NZ_AGJE01000034.1	Desulfitobacterium_dichloroeliminans_LMG_P-21439				7492	8958								488				protein of unknown function UPF0236 [Desulfitobacterium dichloroeliminans LMG P-21439] >gi|373235811|gb|EHP55520.1| protein of unknown function UPF0236 [Desulfitobacterium dichloroeliminans LMG P-21439]	Bacteria, Firmicutes, Clostridia, Clostridiales, Peptococcaceae, Desulfitobacterium	-
p-MULT_3			ZP_05732653.2	NZ_ACIM02000001.1	Dialister_invisus_DSM_15470				13924	15462								512				conserved hypothetical protein [Dialister invisus DSM 15470] >gi|260402533|gb|EEW96080.1| conserved hypothetical protein [Dialister invisus DSM 15470]	Bacteria, Firmicutes, Negativicutes, Selenomonadales, Veillonellaceae, Dialister	-
p-MULT_3			ZP_09547811	NZ_ADLT01000066.1	Dialister_succinatiphilus_YIT_11850				36969	38432								487				hypothetical protein HMPREF9453_01980 [Dialister succinatiphilus YIT 11850] >gi|371934339|gb|EHO62133.1| hypothetical protein HMPREF9453_01980 [Dialister succinatiphilus YIT 11850]	Bacteria, Firmicutes, Negativicutes, Selenomonadales, Veillonellaceae, Dialister	-
p-MULT_3			ZP_09547907	NZ_ADLT01000078.1	Dialister_succinatiphilus_YIT_11850				1	1152								383				hypothetical protein HMPREF9453_02076, partial [Dialister succinatiphilus YIT 11850] >gi|371934194|gb|EHO62000.1| hypothetical protein HMPREF9453_02076, partial [Dialister succinatiphilus YIT 11850]	Bacteria, Firmicutes, Negativicutes, Selenomonadales, Veillonellaceae, Dialister	-
p-MULT_3			ZP_09547960	NZ_ADLT01000088.1	Dialister_succinatiphilus_YIT_11850				1	1011								337				hypothetical protein HMPREF9453_02129, partial [Dialister succinatiphilus YIT 11850] >gi|371934131|gb|EHO61947.1| hypothetical protein HMPREF9453_02129, partial [Dialister succinatiphilus YIT 11850]	Bacteria, Firmicutes, Negativicutes, Selenomonadales, Veillonellaceae, Dialister	-
p-MULT_3			ZP_06624755	NZ_ADMM01000051.1	Enterococcus_faecium_PC4.1				3200	4582								460				hypothetical protein CUO_2703 [Enterococcus faecium PC4.1] >gi|292642784|gb|EFF60933.1| hypothetical protein CUO_2703 [Enterococcus faecium PC4.1]	Bacteria, Firmicutes, Lactobacillales, Enterococcaceae, Enterococcus	-
p-MULT_3			ZP_02024875	NZ_AAVL02000018.1	Eubacterium_ventriosum_ATCC_27560				12398	13891								497				hypothetical protein EUBVEN_00094 [Eubacterium ventriosum ATCC 27560] >gi|154482723|ref|ZP_02025171.1| hypothetical protein EUBVEN_00400 [Eubacterium ventriosum ATCC 27560] >gi|149736499|gb|EDM52385.1| hypothetical protein EUBVEN_00400 [Eubacterium ventri	Bacteria, Firmicutes, Clostridia, Clostridiales, Eubacteriaceae, Eubacterium	-
p-MULT_3			ZP_09384217	NZ_AGCK01000155.1	Flavonifractor_plautii_ATCC_29863				6899	8365								488				hypothetical protein HMPREF0372_02011 [Flavonifractor plautii ATCC 29863] >gi|364572680|gb|EHM50219.1| hypothetical protein HMPREF0372_02011 [Flavonifractor plautii ATCC 29863]	Bacteria, Firmicutes, Clostridia, Clostridiales, Flavonifractor	-
p-MULT_3			YP_002508610	NC_011899.1	Halothermothrix_orenii_H_168				923933	925237								434				hypothetical protein Hore_08590 [Halothermothrix orenii H 168] >gi|219993012|gb|ACL69615.1| Uncharacterized protein family (UPF0236) [Halothermothrix orenii H 168]	Bacteria, Firmicutes, Clostridia, Halanaerobiales, Halanaerobiaceae, Halothermothrix	-
p-MULT_3			ZP_08603959	NZ_ACTR01000051.1	Lachnospiraceae_bacterium_5_1_57FAA				1950	3380								476				hypothetical protein HMPREF0993_03336 [Lachnospiraceae bacterium 5_1_57FAA] >gi|336002180|gb|EGN32298.1| hypothetical protein HMPREF0993_03336 [Lachnospiraceae bacterium 5_1_57FAA]	Bacteria, Firmicutes, Clostridia, Clostridiales, Lachnospiraceae	-
p-MULT_3			ZP_09455188	NZ_BACS01000036.1	Lactobacillus_acidipiscis_KCTC_13900				4283	5668								461				hypothetical protein LaciK1_01147 [Lactobacillus acidipiscis KCTC 13900]	Bacteria, Firmicutes, Lactobacillales, Lactobacillaceae, Lactobacillus	-
p-MULT_3			ZP_09456749	NZ_BACS01000280.1	Lactobacillus_acidipiscis_KCTC_13900				8983	10368								461				hypothetical protein LaciK1_09641 [Lactobacillus acidipiscis KCTC 13900]	Bacteria, Firmicutes, Lactobacillales, Lactobacillaceae, Lactobacillus	-
p-MULT_3			ZP_09457061	NZ_BACS01000345.1	Lactobacillus_acidipiscis_KCTC_13900				110	1446								444				hypothetical protein LaciK1_11334, partial [Lactobacillus acidipiscis KCTC 13900]	Bacteria, Firmicutes, Lactobacillales, Lactobacillaceae, Lactobacillus	-
p-MULT_3			ZP_08574151	NZ_AEOS01000194.1	Lactobacillus_coryniformis_subsp._torquens_KCTC_3535				2350	3747								465				hypothetical protein LcortK3_08361 [Lactobacillus coryniformis subsp. torquens KCTC 3535] >gi|398403123|gb|EJN56392.1| Hypothetical protein A11Y_163114 [Lactobacillus coryniformis subsp. coryniformis CECT 5711]	Bacteria, Firmicutes, Lactobacillales, Lactobacillaceae, Lactobacillus	-
p-MULT_3			YP_005849680	NC_017467.1	Lactobacillus_helveticus_H10				495577	496908								443				Transposase ISLhe15 [Lactobacillus helveticus H10] >gi|323466006|gb|ADX69693.1| Transposase ISLhe15 [Lactobacillus helveticus H10]	Bacteria, Firmicutes, Lactobacillales, Lactobacillaceae, Lactobacillus	-
p-MULT_3			YP_005849681	NC_017467.1	Lactobacillus_helveticus_H10				497179	498261								360				Transposase ISLhe15 [Lactobacillus helveticus H10] >gi|323466007|gb|ADX69694.1| Transposase ISLhe15 [Lactobacillus helveticus H10]	Bacteria, Firmicutes, Lactobacillales, Lactobacillaceae, Lactobacillus	-
p-MULT_3			YP_005850307	NC_017467.1	Lactobacillus_helveticus_H10				1174466	1175764								432				Transposase ISLhe15 [Lactobacillus helveticus H10] >gi|323466633|gb|ADX70320.1| Transposase ISLhe15 [Lactobacillus helveticus H10]	Bacteria, Firmicutes, Lactobacillales, Lactobacillaceae, Lactobacillus	-
p-MULT_3			EGF35516	AEYL01000221.1	Lactobacillus_helveticus_MTCC_5463				2138	3040								300				transposase [Lactobacillus helveticus MTCC 5463]	Bacteria, Firmicutes, Lactobacillales, Lactobacillaceae, Lactobacillus	-
p-MULT_3			YP_006654871	NC_018528.1	Lactobacillus_helveticus_R0052				19619	20590								323				hypothetical protein R0052_00105 [Lactobacillus helveticus R0052] >gi|403079489|gb|AFR21067.1| hypothetical protein R0052_00105 [Lactobacillus helveticus R0052]	Bacteria, Firmicutes, Lactobacillales, Lactobacillaceae, Lactobacillus	-
p-MULT_3			YP_006656403	NC_018528.1	Lactobacillus_helveticus_R0052				1656060	1657052								330				transposase [Lactobacillus helveticus R0052] >gi|403081021|gb|AFR22599.1| transposase [Lactobacillus helveticus R0052]	Bacteria, Firmicutes, Lactobacillales, Lactobacillaceae, Lactobacillus	-
p-MULT_3			YP_005862899	NC_017477.1	Lactobacillus_johnsonii_DPC_6026				1777507	1778925								472				hypothetical protein [Lactobacillus johnsonii DPC 6026] >gi|329668001|gb|AEB93949.1| hypothetical protein LJP_1633 [Lactobacillus johnsonii DPC 6026]	Bacteria, Firmicutes, Lactobacillales, Lactobacillaceae, Lactobacillus	-
p-MULT_3			YP_004557984	NC_015598.1	Lactobacillus_kefiranofaciens_ZW3				20615	21526								303				hypothetical protein WANG_p1013 [Lactobacillus kefiranofaciens ZW3] >gi|333958809|gb|AEG41616.1| Hypothetical protein WANG_p1013 [Lactobacillus kefiranofaciens ZW3]	Bacteria, Firmicutes, Lactobacillales, Lactobacillaceae, Lactobacillus	-
p-MULT_3			ZP_03963217	NZ_ACGY01000040.1	Lactobacillus_paracasei_subsp._paracasei_ATCC_25302				1	1077								358				protein of hypothetical function UPF0236 [Lactobacillus paracasei subsp. paracasei ATCC 25302] >gi|227189197|gb|EEI69264.1| protein of hypothetical function UPF0236 [Lactobacillus paracasei subsp. paracasei ATCC 25302]	Bacteria, Firmicutes, Lactobacillales, Lactobacillaceae, Lactobacillus	-
p-MULT_3			ZP_03975572	NZ_ACHG01000233.1	Lactobacillus_reuteri_CF48-3A				145	1478								445				protein of hypothetical function UPF0236 [Lactobacillus reuteri CF48-3A] >gi|227184497|gb|EEI64568.1| protein of hypothetical function UPF0236 [Lactobacillus reuteri CF48-3A]	Bacteria, Firmicutes, Lactobacillales, Lactobacillaceae, Lactobacillus	-
p-MULT_3			YP_001271943	NC_009513.1	Lactobacillus_reuteri_DSM_20016				1413861	1415069								402				hypothetical protein Lreu_1356 [Lactobacillus reuteri DSM 20016] >gi|148531607|gb|ABQ83606.1| hypothetical protein Lreu_1356 [Lactobacillus reuteri DSM 20016]	Bacteria, Firmicutes, Lactobacillales, Lactobacillaceae, Lactobacillus	-
p-MULT_3			YP_001272411	NC_009513.1	Lactobacillus_reuteri_DSM_20016				1890035	1890979								314				hypothetical protein Lreu_1835 [Lactobacillus reuteri DSM 20016] >gi|184154374|ref|YP_001842715.1| hypothetical protein LAR_1719 [Lactobacillus reuteri JCM 1112] >gi|325683392|ref|ZP_08162908.1| hypothetical protein HMPREF0536_11830 [Lactobacillus reuteri	Bacteria, Firmicutes, Lactobacillales, Lactobacillaceae, Lactobacillus	-
p-MULT_3			YP_001842273	NC_010609.1	Lactobacillus_reuteri_JCM_1112				1453276	1454586								436				hypothetical protein LAR_1277 [Lactobacillus reuteri JCM 1112] >gi|325682901|ref|ZP_08162417.1| hypothetical protein HMPREF0536_11339 [Lactobacillus reuteri MM4-1A] >gi|183225276|dbj|BAG25793.1| conserved hypothetical protein [Lactobacillus reuteri JCM 11	Bacteria, Firmicutes, Lactobacillales, Lactobacillaceae, Lactobacillus	-
p-MULT_3			YP_004648850	NC_015697.1	Lactobacillus_reuteri_SD2112				344736	345668								310				hypothetical protein HMPREF0538_20348 [Lactobacillus reuteri SD2112] >gi|336447945|gb|AEI56560.1| conserved hypothetical protein [Lactobacillus reuteri SD2112]	Bacteria, Firmicutes, Lactobacillales, Lactobacillaceae, Lactobacillus	-
p-MULT_3			ZP_03213067	NZ_ABWJ01000070.1	Lactobacillus_rhamnosus_HN001				61	1464								467				hypothetical protein LRH_03453 [Lactobacillus rhamnosus HN001] >gi|199589402|gb|EDY97544.1| hypothetical protein LRH_03453 [Lactobacillus rhamnosus HN001]	Bacteria, Firmicutes, Lactobacillales, Lactobacillaceae, Lactobacillus	-
p-MULT_3			ZP_04009864	NZ_ACGT01000033.1	Lactobacillus_salivarius_ATCC_11741				4	1392								462				protein of hypothetical function UPF0236 [Lactobacillus salivarius ATCC 11741] >gi|227866098|gb|EEJ73519.1| protein of hypothetical function UPF0236 [Lactobacillus salivarius ATCC 11741]	Bacteria, Firmicutes, Lactobacillales, Lactobacillaceae, Lactobacillus	-
p-MULT_3			YP_004779242	NC_015930.1	Lactococcus_garvieae_ATCC_49156				1089535	1090338								267				hypothetical protein LCGT_1065 [Lactococcus garvieae ATCC 49156] >gi|385832944|ref|YP_005870719.1| hypothetical protein [Lactococcus garvieae Lg2] >gi|343180239|dbj|BAK58578.1| conserved hypothetical protein [Lactococcus garvieae ATCC 49156] >gi|343182097	Bacteria, Firmicutes, Lactobacillales, Streptococcaceae, Lactococcus	-
p-MULT_3			EIT67566	AKFO01000001.1	Lactococcus_garvieae_IPLA_31405				77482	78846								454				Protein of hypothetical function UPF0236 [Lactococcus garvieae IPLA 31405]	Bacteria, Firmicutes, Lactobacillales, Streptococcaceae, Lactococcus	-
p-MULT_3			ZP_09917399	NZ_AGAV01000014.1	Lentibacillus_sp._Grbi				118623	120011								462				hypothetical protein LGrbi_10421 [Lentibacillus sp. Grbi]	Bacteria, Firmicutes, Bacillales, Bacillaceae, Lentibacillus	-
p-MULT_3			YP_003163990	NC_013192.1	Leptotrichia_buccalis_C-1013-b				1189079	1190026								315				hypothetical protein [Leptotrichia buccalis C-1013-b] >gi|257049815|gb|ACV38999.1| hypothetical protein Lebu_1102 [Leptotrichia buccalis C-1013-b]	Bacteria, Fusobacteria, Fusobacteriales, Leptotrichiaceae, Leptotrichia	-
p-MULT_3			YP_431062	NC_007644.1	Moorella_thermoacetica_ATCC_39073				2326753	2328183								476				hypothetical protein Moth_2232 [Moorella thermoacetica ATCC 39073] >gi|83573967|gb|ABC20519.1| hypothetical protein Moth_2232 [Moorella thermoacetica ATCC 39073]	Bacteria, Firmicutes, Clostridia, Thermoanaerobacterales, Thermoanaerobacteraceae, Moorella group, Moorella	-
p-MULT_3			ZP_09323476	NZ_AFZD01000011.1	Oribacterium_sp._ACB7				100	1545								481				hypothetical protein HMPREF9624_02220 [Oribacterium sp. ACB7] >gi|361959703|gb|EHL12975.1| hypothetical protein HMPREF9624_02220 [Oribacterium sp. ACB7]	Bacteria, Firmicutes, Clostridia, Clostridiales, Lachnospiraceae, Oribacterium	-
p-MULT_3			YP_001212795	NC_009454.1	Pelotomaculum_thermopropionicum_SI				2352848	2354227								459				hypothetical protein PTH_2245 [Pelotomaculum thermopropionicum SI] >gi|146274677|dbj|BAF60426.1| Uncharacterized protein PTH_2245 [Pelotomaculum thermopropionicum SI]	Bacteria, Firmicutes, Clostridia, Clostridiales, Peptococcaceae, Pelotomaculum	-
p-MULT_3			ZP_06425903	NZ_ADJN01000073.1	Peptostreptococcus_anaerobius_653-L				61	1524								487				conserved hypothetical protein [Peptostreptococcus anaerobius 653-L] >gi|289155471|gb|EFD04151.1| conserved hypothetical protein [Peptostreptococcus anaerobius 653-L]	Bacteria, Firmicutes, Clostridia, Clostridiales, Peptostreptococcaceae, Peptostreptococcus	-
p-MULT_3			ZP_08075636	NZ_AEVN01000014.1	Phascolarctobacterium_succinatutens_YIT_12067				98	1534								478				hypothetical protein HMPREF9443_00397 [Phascolarctobacterium succinatutens YIT 12067] >gi|322414805|gb|EFY05604.1| hypothetical protein HMPREF9443_00397 [Phascolarctobacterium succinatutens YIT 12067]	Bacteria, Firmicutes, Negativicutes, Selenomonadales, Acidaminococcaceae, Phascolarctobacterium	-
p-MULT_3			ZP_03753849	NZ_ACFY01000091.1	Roseburia_inulinivorans_DSM_16841				48675	50144								489				hypothetical protein ROSEINA2194_02270 [Roseburia inulinivorans DSM 16841] >gi|225211511|gb|EEG93865.1| hypothetical protein ROSEINA2194_02270 [Roseburia inulinivorans DSM 16841]	Bacteria, Firmicutes, Clostridia, Clostridiales, Lachnospiraceae, Roseburia	-
p-MULT_3			ZP_03167029	NZ_ABOU02000024.1	Ruminococcus_lactaris_ATCC_29176				10520	11965								481				hypothetical protein RUMLAC_00696 [Ruminococcus lactaris ATCC 29176] >gi|197298914|gb|EDY33451.1| hypothetical protein RUMLAC_00696 [Ruminococcus lactaris ATCC 29176]	Bacteria, Firmicutes, Clostridia, Clostridiales, Ruminococcaceae, Ruminococcus	-
p-MULT_3			ZP_03167244	NZ_ABOU02000028.1	Ruminococcus_lactaris_ATCC_29176				32215	33684								489				hypothetical protein RUMLAC_00911 [Ruminococcus lactaris ATCC 29176] >gi|197303922|ref|ZP_03168954.1| hypothetical protein RUMLAC_02659 [Ruminococcus lactaris ATCC 29176] >gi|197296890|gb|EDY31458.1| hypothetical protein RUMLAC_02659 [Ruminococcus lactari	Bacteria, Firmicutes, Clostridia, Clostridiales, Ruminococcaceae, Ruminococcus	-
p-MULT_3			ZP_03168386	NZ_ABOU02000047.1	Ruminococcus_lactaris_ATCC_29176				59331	60761								476				hypothetical protein RUMLAC_02069 [Ruminococcus lactaris ATCC 29176] >gi|197297630|gb|EDY32190.1| hypothetical protein RUMLAC_02069 [Ruminococcus lactaris ATCC 29176]	Bacteria, Firmicutes, Clostridia, Clostridiales, Ruminococcaceae, Ruminococcus	-
p-MULT_3			CAK98940	AM285305.1	Spiroplasma_citri				123909	125219								436				hypothetical protein SPICI04_148 [Spiroplasma citri]	Bacteria, Tenericutes, Mollicutes, Entomoplasmatales, Spiroplasmataceae, Spiroplasma	-
p-MULT_3			CAK99110	AM285308.1	Spiroplasma_citri				18935	19948								337				conserved hypothetical upf0236 protein n-terminal truncated [Spiroplasma citri]	Bacteria, Tenericutes, Mollicutes, Entomoplasmatales, Spiroplasmataceae, Spiroplasma	-
p-MULT_3			CAK99141	AM285309.1	Spiroplasma_citri				12480	13790								436				hypothetical protein SPICI08_012 [Spiroplasma citri]	Bacteria, Tenericutes, Mollicutes, Entomoplasmatales, Spiroplasmataceae, Spiroplasma	-
p-MULT_3			CAK99424	AM285313.1	Spiroplasma_citri				32707	34035								442				conserved hypothetical upf0236 protein [Spiroplasma citri]	Bacteria, Tenericutes, Mollicutes, Entomoplasmatales, Spiroplasmataceae, Spiroplasma	-
p-MULT_3			CAK99472	AM285315.1	Spiroplasma_citri				9319	10638								439				hypothetical protein SPICI14_006 [Spiroplasma citri]	Bacteria, Tenericutes, Mollicutes, Entomoplasmatales, Spiroplasmataceae, Spiroplasma	-
p-MULT_3			CAK99527	AM285317.1	Spiroplasma_citri				590	1912								440				conserved hypothetical upf0236 protein [Spiroplasma citri]	Bacteria, Tenericutes, Mollicutes, Entomoplasmatales, Spiroplasmataceae, Spiroplasma	-
p-MULT_3			CAL00055	AM285335.1	Spiroplasma_citri				8152	9474								440				conserved hypothetical upf0236 protein [Spiroplasma citri]	Bacteria, Tenericutes, Mollicutes, Entomoplasmatales, Spiroplasmataceae, Spiroplasma	-
p-MULT_3			ZP_09196163	NZ_AGBZ01000001.1	Spiroplasma_melliferum_KC3				600987	602078								363				hypothetical protein SPM_03110 [Spiroplasma melliferum KC3] >gi|357968473|gb|EHJ90982.1| hypothetical protein SPM_03110 [Spiroplasma melliferum KC3]	Bacteria, Tenericutes, Mollicutes, Entomoplasmatales, Spiroplasmataceae, Spiroplasma	-
p-MULT_3			ZP_09196184	NZ_AGBZ01000001.1	Spiroplasma_melliferum_KC3				617612	618730								372				hypothetical protein SPM_03215 [Spiroplasma melliferum KC3] >gi|357968494|gb|EHJ91003.1| hypothetical protein SPM_03215 [Spiroplasma melliferum KC3]	Bacteria, Tenericutes, Mollicutes, Entomoplasmatales, Spiroplasmataceae, Spiroplasma	-
p-MULT_3			ZP_09713188	NZ_AFVQ01000032.1	Sporolactobacillus_inulinus_CASD				186	1384								399				transposase, partial [Sporolactobacillus inulinus CASD]	Bacteria, Firmicutes, Bacillales, Sporolactobacillaceae, Sporolactobacillus	-
p-MULT_3			YP_329933	NC_007432.1	Streptococcus_agalactiae_A909				1302923	1303948								341				hypothetical protein SAK_1321 [Streptococcus agalactiae A909] >gi|76562839|gb|ABA45423.1| conserved hypothetical protein [Streptococcus agalactiae A909]	Bacteria, Firmicutes, Lactobacillales, Streptococcaceae, Streptococcus	-
p-MULT_3			YP_003429738	NC_013798.1	Streptococcus_gallolyticus_UCN34				321162	322493								443				DDE transposase [Streptococcus gallolyticus UCN34] >gi|288731242|emb|CBI12792.1| DDE transposase [Streptococcus gallolyticus UCN34]	Bacteria, Firmicutes, Lactobacillales, Streptococcaceae, Streptococcus	-
p-MULT_3			ZP_02920094	NZ_ABJK02000018.1	Streptococcus_infantarius_subsp._infantarius_ATCC_BAA-102				80774	82126								450				hypothetical protein STRINF_00969 [Streptococcus infantarius subsp. infantarius ATCC BAA-102] >gi|374338819|ref|YP_005095536.1| hypothetical protein SMA_1961 [Streptococcus macedonicus ACA-DC 198] >gi|171282444|gb|EDT47869.1| hypothetical protein STRINF_0	Bacteria, Firmicutes, Lactobacillales, Streptococcaceae, Streptococcus	-
p-MULT_3			YP_005204530	NC_016826.1	Streptococcus_infantarius_subsp._infantarius_CJ18				1788125	1789477								450				DDE transposase [Streptococcus infantarius subsp. infantarius CJ18] >gi|374682770|gb|AEZ63059.1| DDE transposase [Streptococcus infantarius subsp. infantarius CJ18]	Bacteria, Firmicutes, Lactobacillales, Streptococcaceae, Streptococcus	-
p-MULT_3			YP_076644	NC_006177.1	Symbiobacterium_thermophilum_IAM_14863				3028039	3029037								332				hypothetical protein STH2815 [Symbiobacterium thermophilum IAM 14863] >gi|51857642|dbj|BAD41800.1| conserved hypothetical protein [Symbiobacterium thermophilum IAM 14863]	Bacteria, Firmicutes, Clostridia, Clostridiales, Clostridiales Family XVIII. Incertae Sedis, Symbiobacterium	-
p-MULT_3			YP_004460089	NC_015519.1	Tepidanaerobacter_acetatoxydans_Re1				638629	640095								488				hypothetical protein TepRe1_0594 [Tepidanaerobacter acetatoxydans Re1] >gi|332696325|gb|AEE90782.1| protein of unknown function UPF0236 [Tepidanaerobacter acetatoxydans Re1]	Bacteria, Firmicutes, Clostridia, Thermoanaerobacterales, Thermoanaerobacteraceae, Tepidanaerobacter	-
p-MULT_3			ZP_07836171	NZ_AENY01000088.1	Thermaerobacter_subterraneus_DSM_13965				16070	17530								486				hypothetical protein ThesuDRAFT_0948 [Thermaerobacter subterraneus DSM 13965] >gi|313466894|gb|EFR62411.1| hypothetical protein ThesuDRAFT_0948 [Thermaerobacter subterraneus DSM 13965]	Bacteria, Firmicutes, Clostridia, Clostridiales, Clostridiales Family XVII. Incertae Sedis, Thermaerobacter	-
p-MULT_3			ZP_05493811	NZ_ACXY01000069.1	Thermoanaerobacter_ethanolicus_CCSD1				85	1506								473				protein of unknown function UPF0236 [Thermoanaerobacter ethanolicus CCSD1] >gi|256748125|gb|EEU61211.1| protein of unknown function UPF0236 [Thermoanaerobacter ethanolicus CCSD1]	Bacteria, Firmicutes, Clostridia, Thermoanaerobacterales, Thermoanaerobacteraceae, Thermoanaerobacter	-
p-MULT_3			YP_001664658	NC_010321.1	Thermoanaerobacter_pseudethanolicus_ATCC_33223				707612	708919								435				hypothetical protein Teth39_0659 [Thermoanaerobacter pseudethanolicus ATCC 33223] >gi|320115495|ref|YP_004185654.1| hypothetical protein Thebr_0677 [Thermoanaerobacter brockii subsp. finnii Ako-1] >gi|166855914|gb|ABY94322.1| protein of unknown function U	Bacteria, Firmicutes, Clostridia, Thermoanaerobacterales, Thermoanaerobacteraceae, Thermoanaerobacter	-
p-MULT_3			YP_001665643	NC_010321.1	Thermoanaerobacter_pseudethanolicus_ATCC_33223				1703036	1704478								480				hypothetical protein Teth39_1667 [Thermoanaerobacter pseudethanolicus ATCC 33223] >gi|256752234|ref|ZP_05493098.1| protein of unknown function UPF0236 [Thermoanaerobacter ethanolicus CCSD1] >gi|320116475|ref|YP_004186634.1| hypothetical protein Thebr_1708	Bacteria, Firmicutes, Clostridia, Thermoanaerobacterales, Thermoanaerobacteraceae, Thermoanaerobacter	-
p-MULT_3			ZP_10305361	NZ_CM001486.1	Thermoanaerobacter_siderophilus_SR4				919999	921402								467				Uncharacterized protein family (UPF0236) [Thermoanaerobacter siderophilus SR4] >gi|392291467|gb|EIV99910.1| Uncharacterized protein family (UPF0236) [Thermoanaerobacter siderophilus SR4]	Bacteria, Firmicutes, Clostridia, Thermoanaerobacterales, Thermoanaerobacteraceae, Thermoanaerobacter	-
p-MULT_3			YP_004819045	NC_015958.1	Thermoanaerobacter_wiegelii_Rt8.B1				273340	274771								476				hypothetical protein Thewi_0260 [Thermoanaerobacter wiegelii Rt8.B1] >gi|345018038|ref|YP_004820391.1| hypothetical protein Thewi_1707 [Thermoanaerobacter wiegelii Rt8.B1] >gi|344032035|gb|AEM77761.1| LOW QUALITY PROTEIN: protein of unknown function UPF02	Bacteria, Firmicutes, Clostridia, Thermoanaerobacterales, Thermoanaerobacteraceae, Thermoanaerobacter	-
p-MULT_3			YP_004819525	NC_015958.1	Thermoanaerobacter_wiegelii_Rt8.B1				833615	834844								409				hypothetical protein Thewi_0804 [Thermoanaerobacter wiegelii Rt8.B1] >gi|344032515|gb|AEM78241.1| protein of unknown function UPF0236 [Thermoanaerobacter wiegelii Rt8.B1]	Bacteria, Firmicutes, Clostridia, Thermoanaerobacterales, Thermoanaerobacteraceae, Thermoanaerobacter	-
p-MULT_3			YP_004819984	NC_015958.1	Thermoanaerobacter_wiegelii_Rt8.B1				1290907	1291938								343				hypothetical protein Thewi_1277 [Thermoanaerobacter wiegelii Rt8.B1] >gi|344032974|gb|AEM78700.1| hypothetical protein Thewi_1277 [Thermoanaerobacter wiegelii Rt8.B1]	Bacteria, Firmicutes, Clostridia, Thermoanaerobacterales, Thermoanaerobacteraceae, Thermoanaerobacter	-
p-MULT_3			YP_004820827	NC_015958.1	Thermoanaerobacter_wiegelii_Rt8.B1				2241643	2242906								421				hypothetical protein Thewi_2195 [Thermoanaerobacter wiegelii Rt8.B1] >gi|344033817|gb|AEM79543.1| LOW QUALITY PROTEIN: hypothetical protein Thewi_2195 [Thermoanaerobacter wiegelii Rt8.B1]	Bacteria, Firmicutes, Clostridia, Thermoanaerobacterales, Thermoanaerobacteraceae, Thermoanaerobacter	-
p-MULT_3			YP_004470152	NC_015555.1	Thermoanaerobacterium_xylanolyticum_LX-11				433356	434765								469				hypothetical protein Thexy_0428 [Thermoanaerobacterium xylanolyticum LX-11] >gi|333897304|ref|YP_004471178.1| hypothetical protein Thexy_1474 [Thermoanaerobacterium xylanolyticum LX-11] >gi|333111543|gb|AEF16480.1| protein of unknown function UPF0236 [The	Bacteria, Firmicutes, Clostridia, Thermoanaerobacterales, Thermoanaerobacterales Family III. Incertae Sedis, Thermoanaerobacterium	-
p-MULT_3			YP_004471467	NC_015555.1	Thermoanaerobacterium_xylanolyticum_LX-11				1833914	1835323								469				hypothetical protein TheXy_1769 [Thermoanaerobacterium Xylanolyticum LX-11] >gi|333112858|gb|AEF17795.1| protein of unknown function UPF0236 [Thermoanaerobacterium Xylanolyticum LX-11]	Bacteria, Firmicutes, Clostridia, Thermoanaerobacterales, Thermoanaerobacterales Family III. Incertae Sedis, Thermoanaerobacterium	-
p-MULT_3			ZP_01665311	NZ_AAWL01000001.1	Thermosinus_carboxydivorans_Nor1				258695	260095								466				protein of unknown function UPF0236 [Thermosinus carboXydivorans Nor1] >gi|121308042|gb|EAX48956.1| protein of unknown function UPF0236 [Thermosinus carboXydivorans Nor1]	Bacteria, Firmicutes, Negativicutes, Selenomonadales, Veillonellaceae, Thermosinus	-
p-MULT_3			ZP_01665441	NZ_AAWL01000002.1	Thermosinus_carboxydivorans_Nor1				37820	39220								466				protein of unknown function UPF0236 [Thermosinus carboXydivorans Nor1] >gi|121307605|gb|EAX48520.1| protein of unknown function UPF0236 [Thermosinus carboXydivorans Nor1]	Bacteria, Firmicutes, Negativicutes, Selenomonadales, Veillonellaceae, Thermosinus	-
p-MULT_3			ADM94958	GU180080.1	uncultured_candidate_division_JS1_bacterium				21982	23415								477				hypothetical protein [uncultured candidate division JS1 bacterium]	Bacteria, candidate division JS1, environmental samples	-
p-MULT_4	ISAcas1	ISAzba1	ZP_09251357	NZ_AFEJ01000343.1	Acaryochloris_sp._CCMEE_5410	2	0	0	3860	5212	GCTTAAAAATTAGCTTTTCAATATAGGATATTAACGCTCTC	TAACATGAAAAATATAGAAAATATAGGATATTAACGCTTAC	22	20	0.909091	0		450				hypothetical protein ACCM5_28943 [Acaryochloris sp. CCMEE 5410]	Bacteria, Cyanobacteria, Chroococcales, Acaryochloris	1467	GTAAGCGTTAATATCCTATATTTTCTATATTTTTCATGTTACTCTATCTCTTGCAGGGATTTGAAAGTAACGGTGAGAGATGGACTACGAATTTAGAGTGATTGTGGAGAAAGTTTCAGTTACCACTCAGGAAGTTGTTAAGCGAGACACTCTAAAAATTTATGATATCAAGCAACCAGAATCCATATTAGATCTAGGATTGCGTCACGAAGAACAAATCTCGCTGCTTTCCAAAGTTCAAAGTGCTCTGTTAGCTGAACAATCTACCCTCATCGATCCTGGATTCAAGCAGTGTATCAAATGCGGGGAGAAAATAGGCAAGCTTGGTTTTCAATCCTCTACCTTCCATGCTGTCTTCAGCGATCATAAACTCCGTATCCAAAAACATCGGTGCAAGAA…		+	3781	5247
p-MULT_4	ISAfe13	ISAzba1	YP_004783282	NC_015942.1	Acidithiobacillus_ferrivorans_SS3	3	0	0	776543	777973	ATGCGGCATAGTGGTTTCAGCCCCCGGAATGGTTCACTCTC	AAATCAGGCTGATGAGCCAGCCCCCGGAATGGTTCACTCTC	24	24	1	0		476	pRiA4b_ORF-3, S Recomb			hypothetical protein Acife_0758 [Acidithiobacillus ferrivorans SS3] >gi|343774400|gb|AEM46956.1| hypothetical protein Acife_0758 [Acidithiobacillus ferrivorans SS3]	Bacteria, Proteobacteria, Gammaproteobacteria, Acidithiobacillales, Acidithiobacillaceae, Acidithiobacillus	2868	GAGAGTGAACCATTCCGGGGGCTGGCTCATCAGCCTGATTTTCGACGGTCAAACGGCCCGTGTTTTTCTGTGGGCACGCAGCAGCGTGGAAATGCTTACCCCTGATTGCTTTGCCGCCGCTTGGTAGGTTACGCCCTGCTTGATCAGAGACAGGCCCTTGTCCACTTGCCGCGCTGTCGCGCAGGGCCGACCAAGGCGTTTTCCTTTGGCGCGGGCATTGGCTAAGCCAGAGCGAACACGTTCCCGGATAAGCTCGCGTTCAAATTCAGCAACGGCTGATAGGAGGTGCGCCATCATGCGGCCCATGGGTGTACTCATGTCGATATGACCCGGAACCACAAAGGCAACACCGAGCGTTTCCAATTCCGCCATGGTCAGGATGAGGTCCTGCACGCTACG…		+	775136	778003
p-MULT_4	ISAra2	ISAzba1	YP_002546676	NC_011987.1	Agrobacterium_radiobacter_K84_plasmid_pAtK84c	3	0	0	124152	125579	TTCCGCCGCGGCCTGATTGCCACACAATTCCTCATGCTCTC	CAAGCTAGATCAGGCACTGCCACACAATTCCTCATGCTCTC	24	24	1	0		475	pRiA4b_ORF-3			hypothetical protein Arad_12171 [Agrobacterium radiobacter K84] >gi|221728203|gb|ACM31212.1| conserved hypothetical protein [Agrobacterium radiobacter K84]	Bacteria, Proteobacteria, Alphaproteobacteria, Rhizobiales, Rhizobiaceae, Rhizobium/Agrobacterium group, Agrobacterium, Agrobacterium tumefaciens complex	2535	GAGAGCATGAGGAATTGTGTGGCAGTGCCTGATCTAGCTTGAATGGGCTATGGGGGTGGCGATGATTTTCGCGGAGGCCCATGGTTTTGAAATCAACAACCAAGAGACGTCAGTCGGCGACAAAACGTCCATTGAAGCCGGATGAGTCTCTCATGATCCTGCAATTCCGGATCTTTCTGAAAGACGTGAGCCCCATGGTCTGGCGGCGGGTGCACGTGCCCTCGACCATGACGCTACGCGAGTTTCACGGCGTGCTTCAGGTCGTGATGGGCTGGGAGAGCATTCACCTTTATGAGTTTGTCATTCATACGGTGCGTTACGGCTCCTGGGAAACGGCCGCTAACTCGCCGAAGATCGCGCTTGACGATCTGAAACTGCGCAAGGGTAGCCGTTTTCTGT…		+	123070	125604
p-MULT_4	ISAzba1	ISAzba1	ACI42950	EU784144.1	Azospirillum_brasilense_Sp245	6	0	0	1	1374	TCGCCGGGCGGCGTAACGCCCCCCAAGTTTGCGACGGTCTC	AGCGCGCCGTACCATTCTCCCCCCAGGTTTGCGACGGTCTC	23	22	0.956522	0		457				transposase [Azospirillum brasilense Sp245]	Bacteria, Proteobacteria, Alphaproteobacteria, Rhodospirillales, Rhodospirillaceae, Azospirillum	1465	GAGACCGTCGCAAACCTGGGGGGAGAATGGTACGGCGCGCTCGGATGTCAGCGAGTCGGGTGTACGATGAAGTGGCGGGTCATGGTTGAGGTGACGGGCGAGGAGGGCGCGGTGACGCAGCATGTGATCTCCGAGGGTAAGCGCACCGGGGCCGGTCAGGCGGCGACGCTCGGGCTGAGTCTGAGCGAGGGCAAGGCGACCCTGGCCGGCCTGCAGCGCGTCCTGGTCATGGCCCAGGCCGACGCGCATTGTCGCCTTCGGCGTCGGTGCGGCCACTGCGGAGCGTCGCGCCCGCTCAAGGACCACCGCTCCCGCCGGCTGGTGTCGTTGTTTGGCACGGTGGAGGTGCGCGCACCCCGTTTTAAGCCCTGTCGCTGCGGCGTGGCCTGCCGGCGCAGC…		+	1	1465
p-MULT_4	ISBte1	ISAzba1	ZP_10256471	NZ_AKAU01000295.1	Burkholderia_terrae_BS001	10	0	0	5546	6949	CTCACGATATCGCGGCATAGCCCCTGCTTTGGCGCGGTCTC	ATTCGCAGACCCGATTCCAGCCCCCGCTTTGGCGTGGTCTC	23	21	0.913043	0		467	pRiA4b_ORF-3			hypothetical protein WQE_48213 [Burkholderia terrae BS001] >gi|389931642|gb|EIM93701.1| hypothetical protein WQE_48213 [Burkholderia terrae BS001]	Bacteria, Proteobacteria, Betaproteobacteria, Burkholderiales, Burkholderiaceae, Burkholderia	2143	GAGACCACGCCAAAGCGGGGGCTGGAATCGGGTCTGCGAATATGACTGAAGGATGCGTCTATAGTGCCTCGATGGACTCCAGCCCTTCCGAAGCGACTTCCGTTCTCCAGTTGCGAATCAGTCTACGCGGCGTCAGCCCGCCGGTCTGGCGGCGACTCTTGATTCCCGAGCAAATCACGATTGCGCAGCTGCATCAGGTGATGCAGCTCGCCATGGGTTGGAACGACGAGCACCTGCACCGGTTCGTCATCCGCGGGTGGCGTTACGGCGGACATCGCGACGGCGCGTTGCAATTCTTCGACGGCCCAGACACCCTGTCCGTGGCGGCATTTGGCCTGCACGAACATGAGCGTTTTGCCTATCTGTACGACTTCACCGCGTGCTGGTTACATGACGTGC…		-	5525	7667
p-MULT_4	ISBte2	ISAzba1	ZP_10255706	NZ_AKAU01000277.1	Burkholderia_terrae_BS001	11	0	0	23484	25007	GGCATCGCAGCAGTTACAACCCCAAGGTTTTTAACGCTCCC	TAGGCGCCCTGCGCTGAAACCCCAAGGTATTTAACGCTCCC	24	23	0.958333	0		507				hypothetical protein WQE_44248 [Burkholderia terrae BS001] >gi|389932418|gb|EIM94459.1| hypothetical protein WQE_44248 [Burkholderia terrae BS001]	Bacteria, Proteobacteria, Betaproteobacteria, Burkholderiales, Burkholderiaceae, Burkholderia	1517	GGGAGCGTTAAATACCTTGGGGTTTCAGCGCAGGGCGCCTAGGATTCCGGCAATCATGGCCGCCGGAGTTGGAGATGAAAGTCACAATTCGCGTCGAGATCACCACCGATTGGGATGAAACAGGCACGTTCGAAATCTGTCAGCTCGAACGTCCCTATCGCCAACTTGAGCCGGACAAGGTCGGGCTGTCATTGGCCGAAGGAAAAGATTTGCTGCACAGGCTTCAGAAGATTGTCGTCGCTGCGCAAGCTGAAGAGGTCTGCACGCTGCGACGCTTCTGGACCCGTTGTCACCGGTTCCTCGAACTCAAGGATCGGCGGATCCGCAAGGTGGATACGGTCTTCGGTACCGTGCCCTTTCGCAGTGCCCGGATCGTTTGCTGTCCATGCGAGACGCCGT…		-	23565	25081
p-MULT_4	ISBugl3	ISAzba1	YP_002907551	NC_012718.1	Burkholderia_glumae_BGR1	3	0	0	28885	30315	CCTCCCCCAACTTTGTTCCACTCCCAGAATTAGCGGACCTC	ACTCCCCCAGCTTTGTTCCACTCCCAGAATTAGCGGACCTC	40	39	0.975	0		476				hypothetical protein bglu_2p0290 [Burkholderia glumae BGR1] >gi|237880371|gb|ACR32701.1| Hypothetical protein bglu_2p0290 [Burkholderia glumae BGR1]	Bacteria, Proteobacteria, Betaproteobacteria, Burkholderiales, Burkholderiaceae, Burkholderia	1576	GAGGTCCGCTAATTCTGGGAGTGGAACAAAGCTGGGGGAGTGCTCTGCAGTCTGATACGCTGGCCTCGTCGAAGCAACAAATTGGGGGCAAGAATGTCGCCTATTCAATGGGAGGTTGAGCTACGCAGAGTTGATGGCGGCGGCGAATGCCAGGTCGTTGGCCTCGGCAAGTTGAGGCGGCCTGACGCGTCCCGCGCGACAGTCTCCGACTTTGGTATCTCGCTTGCAGAGGCCCGCGCATTGCTCGGCGTGCTGCAGCAGGCGGTGACTCAACAGCAGGTTCTCGCGTATGACGCAGCCAAACGCAGGTGTCCTCACTGCGGACGTTTTCGCCGAATCAAGGACTGGCGTTCCCGCGTGTTTGTTACAGCATTGGGCGTGGTCCACATACGAGTTCCG…		+	28792	30367
p-MULT_4	ISBusp5	ISAzba1	EJL49984	AKKD01000285.1	Burkholderia_sp._BT03	3	0	0	1538	2980	CCTTGGCAACGAACTTCCCAGTCTTTTTAACGGCTTCCCTC	CGCGGTGCGCTCGTCTCCCAGCCTTTTTAACGGCTTCCGTC	26	24	0.923077	0		480				hypothetical protein PMI06_04902 [Burkholderia sp. BT03]	Bacteria, Proteobacteria, Betaproteobacteria, Burkholderiales, Burkholderiaceae, Burkholderia	1533	GACGGAAGCCGTTAAAAAGGCTGGGAGACGAGCGCACCGCGGGGTATCGTATCCCTAACGACGAGACCCAGGAGCCACCATGCGATGCACGATCGTTCTTGAGTTCGATAACGGCGACGGGAGTGTGGTAAAGCGGGTTGAGGTCATGCGGTTGCACAGGCCCATCGACGACCAGACGCCAGGAGACGTGGGACTGTCACTCAGTGAAGGGAAGTCTTTGCTCAATTGTGTGCAGCAGGAGTTCGTTGTCGAGCAGATCGAACGTTTTTGCGCCTCGCATAGATCCTGTGTGGATTGCGGCGTCCAGCGTCGTCTGCATGATAATCATTGCTCGGAGCTGAAGACCGCGCTAGGAAAGGTTTACTATTGCCGCGAACGATGGAAGGCCTGCAATTGCGG…		+	1459	2991
p-MULT_4	ISCep1	ISAzba1	YP_007140771.1	NC_019753.1	Crinalium_epipsammum_PCC_9333	4	0	0	330648	331280	GCTTAATTCTTGCCCATCTCCCCCGAAAAAAATCGCTCTCC	CTTGTTATGTACTCCATCTCCCCCAAAAAAAATCGCTCTCC	28	27	0.964286	0		210	pRiA4b_ORF-3, Tn, Tir Recomb			integrase family protein [Crinalium epipsammum PCC 9333].	Bacteria, Cyanobacteria, Oscillatoriophycideae, Oscillatoriales, Crinalium	2958	GGAGAGCGATTTTTTTTGGGGGAGATGGAGTACATAACAAGGTAAGATGACGAAATGTCCGATTCCCCTGAACCTGTCAACTATCAACTTAAGGTGGTACTGCTGGGTATCAGTCCGATGATCTGGCGTCGCATTCTAGTACTGAGCGACAGCACAATAGAAGATTTGCACTACACGCTACAAATATCAATGGGGTGGGAAGACATTCACCTGCATCATTTCATCATTCATGGGAAGCAATACGGAGTAACTCAACCAGGTGGCACAACATTTAGTACTCGCGCCTGCGAGGTAAAGCTCTCCACATTCGGGTGGCAGCTCAAAGAAAAATTCTTATACGAATATGACTTCAGCATCTGCCCATCAATGGGTACTTGGCGTTATTGGTGGCGACACCAA…		+	328378	331335
p-MULT_4	ISCot1	ISAzba1	ZP_08778914	NZ_AEWF01000011.1	Candidatus_Odyssella_thessalonicensis_L13	3	0	0	26772	28157	TCAACCTTTAGCGGCATGACCCCCAACTTTGGGATGGTCTC	CTTAACAAAATCAATGTGACCCCCAACTTTGGGATGGTCTC	25	25	1	0		461	pRiA4b_ORF-3, S Recomb			hypothetical protein COdytL_12474 [Candidatus Odyssella thessalonicensis L13]	Bacteria, Proteobacteria, Alphaproteobacteria, Rickettsiales, Candidatus Odyssella	2802	GAGACCATCCCAAAGTTGGGGGTCACATTGATTTTGTTAAGTTTCCAGGTTTCGATATATAGTTGATGGGTGGGTATTCAAAGTTTTAGCTATACTCTTAATGGACTCACCTTCCGAGAGTAGACGTTTCATCAGGCTCTTTTGTTCTGAGTTGAGCTTAGAGGGACGCCCGAACTTAACACCTCTTTTTTTCGCTAAAGAGCGACCAGTACTCGTCCGCTCTTTAATTAATTCCCTTTCAAATTCAGCAATGCCTGTAAATACCGTCATCACCATACGACCGGCATGAGATGTTGTATCAGCCCATGGTTCACACAGTGAGCGAAAATGAGCCCCTACGTGATGGAGTTTGTCAGTTATTTCAAGTAGATTTCTTGTAGAGCGAGCTAATCGATCCAA…		-	26750	29551
p-MULT_4	ISEc51	ISAzba1	ZP_09459515	NZ_AEME01000001.1	Escherichia_sp._TW09308	31	0	0	2502374	2503777	TATGGCAGCATAGCTACTGCCCCAAGGTTTTTCATGCTCTC	GTCCCTCATTCAGTGACTGCCCCAGGGTTTTTCATGCCCTC	30	26	0.866667	0		467	pRiA4b_ORF-3, S Recomb			hypothetical protein ETW09_11980 [Escherichia sp. TW09308]	Bacteria, Proteobacteria, Gammaproteobacteria, Enterobacteriales, Enterobacteriaceae, Escherichia	2857	GAGGGCATGAAAAACCCTGGGGCAGTCACTGAATGAGGGACCAGCAGCGGTAAAATAACCGGCATAATTTTATAATGATGCCTCCGTTAGTTATGAAGGTTTACGTCATTAAAATTGCTGTTCGTGGTGTCAGTCCTATGGTCTGGCGTCGGCTGAGGATTGCAGCCGATACATCACTGGCTGCACTTCATTTTATTATCCAGATCATTCAGGGCTGGGGTGATGACCACCTGCACCAGTTTCATATTTACGGTAAAGATTACGGTATCACTTACGAGGGGGGAATTGGTTTTCCAGATAACCCGTTCCAGGTTGTGATTGATGATTTTGAGTTTGATGTCGGCGATCGCTTTACTTATGAATACAATTTCTTTGAGCACTGGATTCATGATATTCGCG…		-	2502346	2505202
p-MULT_4	ISKpn19	ISAzba1	YP_001966200	NC_010886.1	Klebsiella_pneumoniae	45	0	0	36548	37939	GGCAGCATAGCTCACGCTGCCCCAATATTTTTTATGCTCTC	TGGCATCATTCGATGGCTGCCCCGAGGTTTTTCATGCTCTC	26	22	0.846154	0		463	pRiA4b_ORF-3, S Recomb			hypothetical protein pK245.entp32 [Klebsiella pneumoniae] >gi|110264452|gb|ABG56815.1| hypothetical protein [Klebsiella pneumoniae]	Bacteria, Proteobacteria, Gammaproteobacteria, Enterobacteriales, Enterobacteriaceae, Klebsiella	2851	GAGAGCATGAAAAACCTCGGGGCAGCCATCGAATGATGCCATCTACAGGGGTTAAAATAACCACCATCATTTCATAACAATACCTGCTGACTATGAAGATCTACGTCATCAAAATAGCAGTTCATGGAGTCAGTCCGATGGTCTGGCGTCGGCTGAGAATTGCTGCCGACACGTCACTGGCCGCGCTTCACTTCATTTTCCAGATAGTGCAGGGCTGGGGGGACGACCATCTCCATCAATTTCACATTTATGGCAAAGATTACGGTATCTCCTACGAAGGAGGCATCGGTTTTGTCGATAATCCGTTCCGGGTCGTGATTGATGATTTTGCTTTTGATGCTGGCGATCGCTTTACCTATGAATACAATTTCTTTGAGCACTGGCTTCATGACATTCGTG…		+	35120	37970
p-MULT_4	ISKpn19_Iso	ISAzba1	YP_006501523	NC_018107.1	Klebsiella_oxytoca_E718	45	0	0	19774	21165	GGCAGCATAGCTCACGCTGCCCCAATATTTTTTATGCTCTC	TGGCATCATTCGATGGCTGCCCCGAGGTTTTTCATGCTCTC	26	22	0.846154	0		463				hypothetical protein A225_R1p0045 [Klebsiella oXytoca E718] >gi|397660990|ref|YP_006501691.1| hypothetical protein A225_R1p0395 [Klebsiella oXytoca E718] >gi|394348894|gb|AFN34916.1| hypothetical protein A225_R1p0045 [Klebsiella oXytoca E718] >gi|39434906	Bacteria, Proteobacteria, Gammaproteobacteria, Enterobacteriales, Enterobacteriaceae, Klebsiella	2851	GAGAGCATGAAAAACCTCGGGGCAGCCATCGAATGATGCCATCTACAGGGGTTAAAATAACCACCATCATTTCATAACAATACCTGCTGACTATGAAGATCTACGTCATCAAAATAGCAGTTCATGGAGTCAGTCCGATGGTCTGGCGTCGGCTGAGAATTGCTGCCGACACGTCACTGGCCGCGCTTCACTTCATTTTCCAGATAGTGCAGGGCTGGGGGGACGACCATCTCCATCAATTTCACATTTATGGCAAAGATTACGGTATCTCCTACGAAGGAGGCATCGGTTTTGTCGATAATCCGTTCCGGGTCGTGATTGATGATTTTGCTTTTGATGCTGGCGATCGCTTTACCTATGAATACAATTTCTTTGAGCACTGGCTTCATGACATTCGTG…		+	18346	21196
p-MULT_4	ISKpn19_Iso	ISAzba1	YP_003675787	NC_014208.1	Klebsiella_oxytoca_KOX105	45	0	0	45369	46355	GGCAGCATAGCTCACGCTGCCCCAATATTTTTTATGCTCTC	TGGCATCATTCGATGGCTGCCCCGAGGTTTTTCATGCTCTC	26	22	0.846154	0		328				hypothetical protein pKOX105p57 [Klebsiella oxytoca KOX105] >gi|296492052|gb|ADH29554.1| hypothetical protein [Klebsiella oxytoca KOX105]	Bacteria, Proteobacteria, Gammaproteobacteria, Enterobacteriales, Enterobacteriaceae, Klebsiella	2852	GAGAGCATGAAAAACCTCGGGGCAGCCATCGAATGATGCCATCTACAGGGGTTAAAATAACCACCATCATTTCATAACAATACCTGCTGACTATGAAGATCTACGTCATCAAAATAGCAGTTCATGGAGTCAGTCCGATGGTCTGGCGTCGGCTGAGAATTGCTGCCGACACGTCACTGGCCGCGCTTCACTTCATTTTCCAGATAGTGCAGGGCTGGGGGGACGACCATCTCCATCAATTTCACATTTATGGCAAAGATTACGGTATCTCCTACGAAGGAGGCATCGGTTTTGTCGATAATCCGTTCCGGGTCGTGATTGATGATTTTGCTTTTGATGCTGGCGATCGCTTTACCTATGAATACAATTTCTTTGAGCACTGGCTTCATGACATTCGTG…		+	43535	46386
p-MULT_4	ISKpn19_Iso	ISAzba1	YP_001966258	NC_010886.1	Klebsiella_pneumoniae	45	0	0	96837	98231	GGCAGCATAGCTCACGCTGCCCCAATATTTTTTATGCTCTC	TGGCATCATTCGATGGCTGCCCCGAGGTTTTTCATGCTCTC	26	22	0.846154	0		464				hypothetical protein pK245.entp90 [Klebsiella pneumoniae] >gi|110264510|gb|ABG56873.1| hypothetical protein [Klebsiella pneumoniae] >gi|156601481|gb|ABU86817.1| hypothetical protein [Klebsiella pneumoniae] >gi|206601292|gb|ACI16371.1| hypothetical protein	Bacteria, Proteobacteria, Gammaproteobacteria, Enterobacteriales, Enterobacteriaceae, Klebsiella	2851	GAGAGCATAAAAAATATTGGGGCAGCGTGAGCTATGCTGCCATCGCTGGTCCCTTCCCGTCACTTTGAAAACCCGGATACCAGCAGACAAATTTATCCTGCAGTTCGTTATTCAAAACGGCGGTCCGGGTCTGTAACAAATAATGAGCCCCTTTTCTGCTCCACTGCATCTGCTGCTTTTTGGCCATTCGTCTGGCGATCACTTCATTGATCGTGGATTCCACAAACGCGGTTGATACCGGCTCTCCGTACCGACGCATTTCGCCGTAGTTTGGGATCATCATCTTATTATTCCGGATGTAGGTATACATTTCATCCAGATGTTTTTGCAGGGATTTCAGGCTAGGATAGCTGAGTTCAGGGTCATCGCAATACATAACGCAATTATCAATATGTTCCA…		-	96806	1351
p-MULT_4	ISMal1	ISAzba1	WP_008840375.1	NZ_AHAM01000308	Mesorhizobium_alhagi	2	0	0	9738	11156	GCTGCGGCCGCCTGAATGCCCCCACAGATTTTCCTGCTCTC	GCTCGGACTACCGGAAACATCCCACACTTTTTCCTGCTCTC	21	19	0.904762	0		473	pRiA4b_ORF-3			hypothetical protein [Mesorhizobium alhagi].	Bacteria, Proteobacteria, Alphaproteobacteria, Rhizobiales, Phyllobacteriaceae, Mesorhizobium	2308	GAGAGCAGGAAAAAGTGTGGGATGTTTCCGGTAGTCCGAGCGAGAGAGCGGCGATAGACTTGTCGCGATAGCACTTTTCCGCCGGACTGAATTAGAACATGCTTGACGACGAGATCGACTCATCGGGTGGAGCCAACGGTTCGATCCTGCAACTGAAGGTTCGCCTGCTCGATGTGAGCCCGATGGTCTGGAGGCGCGTCGTGGTGCCGGCAGCCATGACGTTGAAGGACCTGCATGGCGTCTTTCAGGTGGTGCTGGGGTGGCACAGCCTTCACCTTTATCGGTTTCGCATCCATGCTGTGCACTATGGTTCCTGGGGGCTGGGAGCGGAAAATCCGGACCGAACGCTTTGCAGCTTCAATTTCCGCCGCAGTGACAAGTTCGTCTATGAATACGACA…		-	9709	12016
p-MULT_4	ISMet1	ISAzba1	CCD32260	FO000002.1	Methylocystis_sp._SC2	3	0	0	97087	98490	TCCTCAGAGCAGAGTAGCACCCCAGTTAATTTAACGGTCCC	AAGTTAAAGCTCCGTGGCGCCCCAGTTAATTTAACGGTCCC	28	26	0.928571	0		467				Transposase [Methylocystis sp. SC2]	Bacteria, Proteobacteria, Alphaproteobacteria, Rhizobiales, Methylocystaceae, Methylocystis	1557	GGGACCGTTAAATTAACTGGGGCGCCACGGAGCTTTAACTTCTGTTAATGAAAAGAGTTGCCGGCTTCGTAGGAGACGGCAATGCGGTGGATGATTACAATTGAAGGCACGGATGAATTTGGCGCGGCGCATCGGTCCGAGATAGCTCTGGAAAAAGATTTGAACAGTTTGACGGCGGGAGCTGTGGGCTTTTCTATCGAGGACGGCAAGACGATCATGGCCCACCTGCAGCAGGTCATCGTGAAGCAGCAATGCGAGACCTACGTCTTGGTTCGCCGATTTTGCATGGATTGCGAGCGCTTTCGACGCATCAAGGACTACAGCAAGCGAAAGATCAGAACGGTGTTTGGCTGCGTCGAGGTTCGTAATCCACGCATCCTGAATTGCCAACGCTGCGTG…		+	96997	98553
p-MULT_4	ISNov1	ISAzba1	ZP_10360319	NZ_AKFJ01000016.1	Novosphingobium_sp._Rr_2-17	2	0	0	2811	4214	TTCAGGTGGCATGATCCACCCCCCACTTCCTCATGGTCCCC	CAGGCCGGATCGCACCCACCCCCCACTTCCTCATGGTCCCC	26	26	1	0		467	pRiA4b_ORF-3			hypothetical protein WSK_1293 [Novosphingobium sp. Rr 2-17] >gi|392722701|gb|EIZ80099.1| hypothetical protein WSK_1293 [Novosphingobium sp. Rr 2-17]	Bacteria, Proteobacteria, Alphaproteobacteria, Sphingomonadales, Sphingomonadaceae, Novosphingobium	2277	GGGGACCATGAGGAAGTGGGGGGTGGGTGCGATCCGGCCTGATATCGTGTATCCAGGGCTCTGTGAAAAAGCGGATAGCGAGAGGTGGATTGCCCGGTGACGAGGCACCGGCGGCGGCGAGCGATGAAGCCGCCGACATCTTGCAGTTCAAGATCTGGTTGAAGGGTTTGAGCCCCATGATTTGGCGCCGGGTTCAGGTGTCCGAGGACGCAACCCTTCGCGAGTTGCACGGCATTTTTCAGTTGACCATGGGTTGGGAGGGAATTCATCTGTTCTCCTTCGACCTGCGTGCGGTGCGATACGGATCTCATGAACTCGGCATGCGATCACCGGACGAATCACTTGGTGACCTTCAGCTGCGCAAGGGCGCTCGCTTTGCCTATGAATACGACCTCAACA…		+	1965	4241
p-MULT_4	ISRli1	ISAzba1	YP_004692520	NC_015730.1	Roseobacter_litoralis_Och_149	5	0	0	3673988	3675346	CCAGCTCAGAGCGGCTTAATCCCCACATTCTTTCCACTCCC	ACACGGAAAACGAAAAGTATCCCCAGTCTCTTTCCACTCCC	23	20	0.869565	0		452				hypothetical protein RLO149_c036200 [Roseobacter litoralis Och 149] >gi|338759093|gb|AEI95557.1| hypothetical protein RLO149_c036200 [Roseobacter litoralis Och 149]	Bacteria, Proteobacteria, Alphaproteobacteria, Rhodobacterales, Rhodobacteraceae, Roseobacter	1454	GGGAGTGGAAAGAGACTGGGGATACTTTTCGTTTTCCGTGTAGTCTTCTTCTTTATTTGCAGGAGGCTTAGCGATGAAATTCAGGATCAAGTTGGAGACGGAATTTGGTTGGGGCGAGACGCGATCACATGAGATTTGTACGCTGGAACGCCGAACGTTAGATGCGTCGAGCGAAGACCTTGGGCTGTGTCTGGCCGAGGCAAAATCGCTGCTGAAGGAAGTTCAGTGTACGCTACTGCAGGATCAGGTCGAAGAGATCAGCGAAATCGAGCGCGTCTGTCGTTTCTGCGGAACATATCTACTGGTTCATGATCGCCGCCGACGTCGCATCGACACGCTCTTCGGTCGGGTGACCGTCGAGGTACCGCGGGTTCGGATGTGCATGTGTGGGCTGCCGGG…		-	3673966	3675419
p-MULT_4	ISRssp6	ISAzba1	ZP_01036699	NZ_AAMV01000007.1	Roseovarius_sp._217	3	0	0	174861	176219	ACACCTCAACGCCGCTTGAACCCCAGATCCTTTCCACTCCC	AGGTCGCCCTCGATCTGAAACCCCAGAACTTTTCCACTCCC	27	23	0.851852	0		452				hypothetical protein ROS217_02225 [Roseovarius sp. 217] >gi|85670026|gb|EAQ24889.1| hypothetical protein ROS217_02225 [Roseovarius sp. 217]	Bacteria, Proteobacteria, Alphaproteobacteria, Rhodobacterales, Rhodobacteraceae, Roseovarius	1454	GGGAGTGGAAAAGTTCTGGGGTTTCAGATCGAGGGCGACCTAGTCTCCTGCTGTCACGACAGGAGGGTTGACGATGAAAGTACGAATTAGGATCGAAACGGAATTTGGCTGGGGCGAGCGTCGGGTTCATGATGTCGGTGTTCTGGAACGGCGTTCGACAGAGGCATGCGCGGAGGATTTCGGGCTAAGCCTTGCCGAAGGGAAGGCAATCCTGAAAGAGATCCAAAGGGCAGTTCTGCAAGATCAAGTAGAGGAAATCAGTGAGATTGAGCGGGTTTGCCAGACCTGCCAAACCTACTTGCCCATACATGATCGCCGGTCACGTCGGATAGACACTCTGTTCGGCCGTGTAACCGTCGAGGCACCACGGATCCGCATCTGCATGTGCCGTTTCCCGGG…		-	174839	176292
p-MULT_4	ISRssp7	ISAzba1	ZP_01036710	NZ_AAMV01000007.1	Roseovarius_sp._217	13	0	0	184360	185397	CTCAAAGCGGGCCGCTTGACCACCAGGTTTTGCCCACTCCC	CCTTAACCTACCACGTCGACCACCAAGTTTTGCCCACTCCC	24	23	0.958333	0		345				hypothetical protein ROS217_02280 [Roseovarius sp. 217] >gi|85670037|gb|EAQ24900.1| hypothetical protein ROS217_02280 [Roseovarius sp. 217]	Bacteria, Proteobacteria, Alphaproteobacteria, Rhodobacterales, Rhodobacteraceae, Roseovarius	1434	GGGAGTGGGCAAAACTTGGTGGTCGACGTGGTAGGTTAAGGTTTCGGAACAAGGCGGGACCCACCATGGATGTAAGCATTTTTGTCGAGACGACGTTTGACGATGGAGAAACCAAGAGGCGCGATATCGGTCGACTTCGCCGTGCGCCGGACGAGTTCGGTTCCGAGAATTTGGGCCTTCTCCTCGACGACGCAAAGACCTTGTTGAGGCGCTTGCAGGAAGCGATTGTGCAAGATCAGGTCGGTGAAGCAATAGAGGCTCGCCGGAAATGCGATGGCTGTGGCAAACAACGCGCGATCCATGATGATCGAGGCCGTATTCTCGACACTCTTTTCGGGCGAATTCGGGTGAAGTGGCCAAGGCTTCGACGCTGTTTGTGCCAACCGGCCGGGATCGCGA…		-	184338	185771
p-MULT_4	ISSfr3	ISAzba1	YP_005190634	NC_016812.1	Sinorhizobium_fredii_HH103	8	0	0	3582507	3583865	GCTCGACCTCGCAGCCTAACCCCCAGCTTTTTCCCGCTCCC	GCTTAGCCGAAATTTCTTACCCCCACCTTTTTCCCACTCCC	26	23	0.884615	0		452				hypothetical protein SFHH103_03317 [Sinorhizobium fredii HH103] >gi|365180954|emb|CCE97809.1| hypothetical protein SFHH103_03317 [Sinorhizobium fredii HH103]	Bacteria, Proteobacteria, Alphaproteobacteria, Rhizobiales, Rhizobiaceae, Sinorhizobium/Ensifer group, Sinorhizobium	1448	GGGAGTGGGAAAAAGGTGGGGGTAAGAAATTTCGGCTAAGCAGGCGCCTTTTCTGAAGGGGCATTCGTTGGCGTCGCACTTAAAGATGATCATCTCGGTCGAGCTTGTTGGCATTGACGGCGTGTCGCAGCGTTGCGAAATTGCCAAGGTCGACCGGTCTCTCGATGGGGCCCGTCTCAACAATTTTGGCCTCTCCCTCGAAGAGGCCAAGGACATACAGCGGCGCTTACAACAGGAACTGACCCAGTTTCAGACGGATCAAGCCGCCCAGCGAGATCGGAAGTGCCAAGACTGTAACCGCCGTCGCTCGGTGCATGATAGTAGGTACCGCACGATCCATTCGCTCTTTGGATCTTGCCACGTGCGTGTGCCGCGGTGGTGCCGCTGTGCATGCGGATC…		+	3582440	3583887
p-MULT_4	ISSusp3	ISAzba1	ZP_00964737	NZ_AALZ01000015.1	Sulfitobacter_sp._NAS-14.1	13	0	0	57470	58816	CTCAAAGCGGGCCGCTTAACCACCAAGTTTTGCCCACTCCC	CCTTACCCTACCACGTCGACCACCAGGTTTTGCCCACTCCC	23	22	0.956522	0		448				hypothetical protein NAS141_01671 [Sulfitobacter sp. NAS-14.1] >gi|83839517|gb|EAP78698.1| hypothetical protein NAS141_01671 [Sulfitobacter sp. NAS-14.1]	Bacteria, Proteobacteria, Alphaproteobacteria, Rhodobacterales, Rhodobacteraceae, Sulfitobacter	1434	GGGAGTGGGCAAAACCTGGTGGTCGACGTGGTAGGGTAAGGTTTCGGAACAAGGCGGGACCCACCATGGATGTAAGCATTTTTATCGAGACGACGTTTGACGATGGAGAAACCAAGAGGCGCAATATCGGTCGACTTCGCCGTGCGCCGGATGAGTTTGGTTCCGAAAATTTAGGCCTTCTCCTAGACGACGCAAAGACCTTGTTGAGGCGCTTGCAGGAAGCGATTGTGCAAGATCAGGTCGGTGAAGCATTTGATGCTCGCCGGAAATGCGATGACTGTGGCAAACAACGCGCGATCCATGATGATCGAGGGCGTATTCTCGACACTCTTTTCGGGCGAATTCGGGTGAAGTGGCCAAGGCTTCGACGCTGCTTGTGCCAACCGGCTGAGGTCGCGA…		-	57448	58881
p-MULT_4	ISSusp4	ISAzba1	ZP_00964747	NZ_AALZ01000015.1	Sulfitobacter_sp._NAS-14.1	9	0	0	69387	70745	CCAAAGAGCAGCCGCATAACCCCCAAGTTTTGCCCACTCCC	CCACTAGCATACACAGACACCCCCAAGTTTTGCCCACTCCC	23	23	1	0		452				hypothetical protein NAS141_01721 [Sulfitobacter sp. NAS-14.1] >gi|83839527|gb|EAP78708.1| hypothetical protein NAS141_01721 [Sulfitobacter sp. NAS-14.1]	Bacteria, Proteobacteria, Alphaproteobacteria, Rhodobacterales, Rhodobacteraceae, Sulfitobacter	1443	GGGAGTGGGCAAAACTTGGGGGTGTCTGTGTATGCTAGTGGTTCATTGAGAGGGGAACTACCATGGACGTGCGAATTATTGTCGAGACGACTTTCGAGAACGGAACCACAAAGAGGCATCGTCTCGGCCGCCTATCCCGCCCGTTTCGGCGCACGCAACCTGAGGGTTTCGGGTTGTTGCTCGAAGATGCGAAGACGATCCTGGGGCAATTGCAGAATGCGATCCTGCGCGACCAGATCGAGGAAATTTCCGAAGCCAGCAGGATCTGTCCGGACTGCGACGGGGTCCGGGCTATACATGATTATCGGTCGCGGGTGCCCGACACGCTTTTCGGCAGGTTCGAGGTCAAAGCGCCGCGCATTCGCCGGTGCGCCTGCAATGCAAAATCCGATGTTGTCT…		+	69325	70767
p-MULT_4	ISSysp6	ISAzba1	ZP_05040054	NZ_DS989906.1	Synechococcus_sp._PCC_7335	2	0	0	52785	54170	CCACGAGTTTCCGGGCTTTCCCAAGGTTTTTGGTGCTCTCC	GAACGAGTTTCCGGGCTTTCCCGAGGTTTTTGGTGCTTTCC	39	37	0.948718	0		461	pRiA4b_ORF-3			hypothetical protein S7335_1021 [Synechococcus sp. PCC 7335] >gi|196187752|gb|EDX82718.1| hypothetical protein S7335_1021 [Synechococcus sp. PCC 7335]	Bacteria, Cyanobacteria, Chroococcales, Synechococcus	2172	GGAAAGCACCAAAAACCTCGGGAAAGCCCGGAAACTCGTTCGAGCCCTGCATGAGAGTGTGCCTTCCAGAGCCTGAGAGTGGCGATCACAACCCGTAATCATCAGCCGTAATCAGCATGGTCTCCTGAAAACTCGTTAATCAGCACAAACGAGTTTTCAACGTTTCCCACACTTTTCGGTAGTCTCATAGTACACTCTCAGATTTGCACTATATCCTTCAGCTGGTGATGGGCTGGAGCGACTATCATCTCAACTGCTTTACGATTCACGGCAAGCGCTACGGCGTAGATAATGCAAGCTGTCTTTTCCTCAGCGAGGATACCGACGAAGTGCAGATTGCTGATCTGGGCTTGAGAGAACGAGAAAAGTTTCGCTACGAATATGACTTTACGGATCGCT…		+	52049	54220
p-MULT_4	ISSysp7	ISAzba1	YP_001733150	NC_010474.1	Synechococcus_sp._PCC_7002	4	0	0	44949	46349	GTGCCTAATGCTGCTTGATTCCCCCGTTTTTAATCACTCTC	ATCCACTCTGAGTATACTTTCCCCCGTTTTTAATCACTCTC	23	23	1	0		466	pRiA4b_ORF-3, S Recomb			hypothetical protein SYNPCC7002_G0041 [Synechococcus sp. PCC 7002] >gi|170079567|ref|YP_001736200.1| hypothetical protein SYNPCC7002_F0014 [Synechococcus sp. PCC 7002] >gi|169887236|gb|ACB00945.1| conserved hypothetical protein [Synechococcus sp. PCC 7002	Bacteria, Cyanobacteria, Chroococcales, Synechococcus	2833	GAGAGTGATTAAAAACGGGGGAAAGTATACTCAGAGTGGATCACAGGGATCTAAATTCTCATCAACTTTTTACCGTTTCCGCTTCCTTCAAATAGCGATAGATAGTTGCCTTAGAAAGGCCGTAATCTTCCATCAACGTTTTGATTAATACCCCTTGTGAGCGTCTTTTACGTAGTTCTTGGCATTGACTTGGCGTGAGCTGCTTTTTACGGCCAAACTGAACCCCACGAGCTTTCGCATTTTGGATGCCATCCATTTGACGTTCCGCACGTATTTCCGTCTCAAATTGGGAGATCGCCCCCAACATATTGAATAAAAGCCGTCCGGTCGCATCTCCAGTATCAATACTCTGTTCAAGCACTTGAAGATTCACCTGCTTAGATTCCAATTGTTTCGCAA…		+	43540	46372
p-MULT_4	ISUnCu18	ISAzba1	BAH89821	AB266131.2	uncultured_bacterium	14	0	0	8093	9439	CTCAAAGCGGGCCGCTTAACCACCAAGTTTTGCCCACTCCC	CCTTACCCTACCACGTCGACCACCAGGTTTTGCCCACTCCC	23	22	0.956522	0		448				hypothetical protein [uncultured bacterium]	Bacteria, environmental samples	1434	GGGAGTGGGCAAAACCTGGTGGTCGACGTGGTAGGGTAAGGTTTCGGAACAAGGCGGGACCCACCATGGATGTAAGCATTTTTATCGAGACGACGTTTGACGATGGAGAAACCAAGAGGCGCAATATCGGTCGACTTCGCCGTGCGCCGGATGAGTTTGGTTCCGAGAATGTGGGCCTTCTCCTCGACGACGCAAAGACCTTGTTGAGGCGCTTGCAGGAAGCGATTTTGCAAGATCAGGTCGGTGAAGCAATAGAGGCTCGCCGGAAATGCGATGGCTGTGGCAAACACCGCGCGATCCATGATGATCGAGGCCGTATTCTCGATACTCTTTTCGGGCGAATTCGGGTGAAGTGGCCAAGGCTTCGACGCTGCTTATGCCAACCCACTCGGATCGCGA…		+	8028	9461
p-MULT_4	ISUnCu19	ISAzba1	BAH90376	AB471762.1	uncultured_bacterium	13	0	0	1038	2399	CAGAAAACGCGCCGCATGACCCCCATGTTTTGTCCACTCCC	GCCGCAACGACGAAGATGACCCCCATGTTTTGTCCACTCCC	26	26	1	0		453				hypothetical protein [uncultured bacterium] >gi|255292422|dbj|BAH89540.1| hypothetical protein [uncultured bacterium]	Bacteria, environmental samples	1461	GGGAGTGGACAAAACATGGGGGTCATCTTCGTCGTTGCGGCCCGTGCTAAGGTGAGTTCTTTGCGTGTGGGGCTGCCATGGACGTACGGATTACAATCGAAACTACCTTCGACAACGGGGAGAAGCGCACTCATCAGCTTGACGGCATTTCACGACCCTACCGGGTGACCTGTCCAGACGGGATCGGGTTGCGCCTTGAGGATGGGAAGAGGGTTGTCGAACAGATTCAGCGGGCAATTCTTTGCGATCAGGTTGAGGAAATCATCCGAGAAAGCCGCGTATGCCCGGAGTGCGCCTCGGTTCGTGCCATTCATGACTATCGCACGCGCGATCTCGACACGCTCTTTGGGCGGGTTCGGGTCAAAGCCGCGCGCTTGCGCCGCTGTTCTTGTGATGCCA…		-	1016	2476
p-MULT_4	ISUnCu7	ISAzba1	BAH89339	AB266113.2	uncultured_bacterium	4	0	0	21835	23235	ACCGCAATGGCCGCTTGATACCCCACAGATTTTGGTACTCC	CAGCCCACCGGCTACCAACACCCCACAGATTTTGGTACTCC	22	22	1	0		466	pRiA4b_ORF-3			hypothetical protein [uncultured bacterium] >gi|255292242|dbj|BAH89365.1| hypothetical protein [uncultured bacterium] >gi|255292280|dbj|BAH89402.1| hypothetical protein [uncultured bacterium] >gi|255292356|dbj|BAH89476.1| hypothetical protein [uncultured	Bacteria, environmental samples	2273	GGAGTACCAAAATCTGTGGGGTGTTGGTAGCCGGTGGGCTGAAGGCTGGGTAGGCTTTTGTCGTTGAAAATGTCGAACCGGATATGCCATCCACATCCCCATCATTGCCGACGTCCACGGGGTCCATCCTCCAGCTCAAAATCCGTCTGCTTGGTCTGAGCCCGATGGTGTGGCGACGTGTCCTGGTTCCGGAGAGCTATTCGTTGCGGGAGCTTCACGGCGCAATCCAGGTGGCCATGGGCTGGGAGAGCTTGCATCTCTTTGAGTTCAGGATACGCGCGGTTCGTTACGGTTCGTCGGATATTTGCACTGAACCGCCTGACAAGACGCTCGACAGCTTTGGGTTCCGCAAGAACGCCAAGTTTGCCTACGTCTATGACATGGGCGACTGGTGGGAGC…		-	21812	24084
p-MULT_4	ISXne1	ISAzba1	YP_003662356	NC_014170.1	Xenorhabdus_nematophila_ATCC_19061	6	0	0	63057	64457	GCAGTTGCTGCATAAGTGCCCCACAGATTTTTATGGTCTCC	CGCCAACTGAACAGAGTGCCCCAAGGATTTTTATGCTCTCC	27	24	0.888889	0		466	pRiA4b_ORF-3			hypothetical protein XNC1_p0073 [Xenorhabdus nematophila ATCC 19061] >gi|296491958|ref|YP_003662425.1| hypothetical protein XNC1_p0146 [Xenorhabdus nematophila ATCC 19061] >gi|289176776|emb|CBJ92941.1| hypothetical protein XNC1_p0073 [Xenorhabdus nematoph	Bacteria, Proteobacteria, Gammaproteobacteria, Enterobacteriales, Enterobacteriaceae, Xenorhabdus	2277	GGAGAGCATAAAAATCCTTGGGGCACTCTGTTCAGTTGGCGATAAAATGAGCCATGCAACATATTTTTATCGGGCATCAATTCATGCAAATCTATATTGTGAAAGTGGCTCTTCGGAACGTTAGCCCTATGGTTTGGCGGCGGTTCAGACTCTCAGGAAAGACCTCTTTAGCGGCTTTTCACTATATCATTCAGATTGCTCAAGGATGGCATGACGACCATCTTCACCAATTCCGTATTTATGGCAAAGATTATGGTATTTCCTATTCTGGCGGAATTGCGTTTCCTGATAACCCTTACAAAGTCACGCTCGATGACCTTGAATTTGATGCCGGTGATCGTTTTACTTACGAATACAATTTTTTCGAAAACTGGCTTCACGATATCCGTATTGAAACTA…		-	63031	65307
p-MULT_4	ISAcas3	ISKra4	ZP_09250078	NZ_AFEJ01000309.1	Acaryochloris_sp._CCMEE_5410	2	0	0	13461	14846	CTCAGACCCAATCTGTACTCCCCCAACTAGTGGCTACGCCC	CTTATAGAGTATTTGGACTCCCCCAACTAGTGGCTACGCCC	31	29	0.935484	9		461				hypothetical protein ACCM5_22522 [Acaryochloris sp. CCMEE 5410]	Bacteria, Cyanobacteria, Chroococcales, Acaryochloris	1484	GGGCGTAGCCACTAGTTGGGGGAGTCCAAATACTCTATAAGAAAGAAGGATGGCATCACACCATCCCTACCAAATAAAAAAGCTCCTTTGACTATAGATCCCATCACCTCCCTTTGCCTAGAGCCTGAACAGTGGCAACGCTATCACCAACGCCTCAATGACTCCTCTAGCCTGAGTGCCATGGTTTGGGCAGCTCTGGCCCTAGGTTTGTGGCTTGCCCGCAATCTTGTTGAACAAGCACTAGAGCACCGCGCCCAAGCCCACACTCAATGGCCTGATTGCCCCGGATGTGGCCGACGTCTTCGGTCTAAAGGGTTCAGATCCAGACAGATGCTCACCTGCTTGGGGATGATCCATTGGCGTCGTCGCGTCGGGCGTTGCCCAGGGCATTGTCACGGC…		+	13374	14857
p-MULT_4	ISAcce1	ISKra4	ZP_09465835	NZ_AEDB02000094.1	Acetivibrio_cellulolyticus_CD2	2	1	0.5	234975	236297	CCTGAATGTAAAAATATGGTTCACGATTATTTTATGCACCC	TGTTATTTCCACAATATGGTTCGCGGAAATTAAATGCACCC	29	24	0.827586	9		440				hypothetical protein AcelC_20626 [Acetivibrio cellulolyticus CD2]	Bacteria, Firmicutes, Clostridia, Clostridiales, Ruminococcaceae, Acetivibrio	1967	GGGTGCATTTAATTTCCGCGAACCATATTGTGGAAATAACATCAATAAGTTTTAGTGTTGTTTGATTACCCAAGAAGATTATTTTAAATCATAACCATTTATAAAAGTATAATAGCTAAATCTTGATATTATGGAGCTGATTTAGATCCAGTGCCTGTTGTTTTAGTGTCAAACGACTCCATGCGTGACCTTCGCAAAAAATCAGTAGGCCTCGGCTTGATAATTTTTCGCCGCGTCTATGGGACATCCTGTCCCGAGACGCTAAAAATGCCGTCCTTGGCATTTTTGCTTCAAAATTATCAAGCTTTCGGCCACTGATTTTAATGCTCAGGTCAAGCATTACGTCATTTGACACTAAAACAGGGTATAAGCCTAATTTCGGCCTTTCTTATGGATACA…		-	234939	236905
p-MULT_4	ISBeg3	ISKra4	ZP_02002721	NZ_ABBZ01001452.1	Beggiatoa_sp._PS	2	0	0	104	1621	CTCACTAAATTTGGTGCCGTCGTCTTAAAACGACTGCACCC	GATTTTAATAGCTTTATCGTCGTCCTAAAACGACTGCACCC	24	23	0.958333	0		505				conserved hypothetical protein [Beggiatoa sp. PS] >gi|152069000|gb|EDN67279.1| conserved hypothetical protein [Beggiatoa sp. PS]	Bacteria, Proteobacteria, Gammaproteobacteria, Thiotrichales, Thiotrichaceae, Beggiatoa	1662	GGGTGCAGTCGTTTTAGGACGACGATAAAGCTATTAAAATCAATTTGTTATGTTTTATCAGTAGACTAAAATGGCTAATTAATATCAATTATTTATTTAATCAATGGTTTATTGTGGTACAATTTCAAACATGATAAACAAAAATTGTTTTACTTTTGCCGAAGACAAATTTCTTCAGATGATAGATTTTTTCAAAAGCAACGAAGCAAATAGCTTAAATTTAAGCGAAGCTGAAGAGTATCTTCAAGAAGATGGTAGAGAACTACTTAGAGAATTATTGGTTGGATATCTTGAGAAACGTGGTGTTGGTGATATTGGGCAGAGTGTTACAGGAGCAGATGGTCTAAAAAGAACTCATAAACGCCTCCGAACCAAAAAAATCAAAACTTTATTTGGAGA…		+	1	1662
p-MULT_4	ISCasp2	ISKra4	AFY99690.1	CP003610.1	Calothrix_sp._PCC_6303	20	4	0.2	723504	725159	GTCTAAACTACATTTCCTGTCTTACTAAAAGAGCCGCACCC	ACTCTTATACCATACCTTGTACTACTAAAAGAGTCGCACCC	19	18	0.947368	9		551				hypothetical protein Cal6303_5638 [Calothrix sp. PCC 6303].	Bacteria, Cyanobacteria, Nostocales, Rivulariaceae, Calothrix	1773	GGGTGCGACTCTTTTAGTAGTACAAGGTATGGTATAAGAGTAATAGGAGACAAGTCAACCAGAGTAATGTTTCAGTGCAAAAATGAAACAGATGCATCCTTGCTTGTCAAAAGATAAAAACGGGAATAAGTACGGACGTATGCAAGCATCTAGATCAAATCCAGGGATGTTTTGGGAAGAAGCACGAGAACTATTTGAAGAAATAGTTGGTTGGCTGGACTCAGATAGTATTTGTGGGTTGGAGCATGGAGAAATAGAAAGTAAGTTGCTTGATAATGGATATGAACTACTTAGAAGGCTGTTACAAGGATACTTTGATAAGCGTAGCCAAGACGAAACGGATTCTGAGTGGGTAGGAAAAGACCAAGCCAAGCGAACGCACAAGAAAAAATTGTCAAG…		+	723422	725194
p-MULT_4	ISCasp3	ISKra4	YP_007140484.1	NC_019752.1	Calothrix_sp._PCC_6303	13	3	0.230769	4102	5661	ATCTAAATGTCATTCTTTGTCTCTCTAAAAGAGCCGCACCC	ATTCTTCCAAAGTATAACGTACTTCTAAAAGAGCCGCACCC	18	18	1	9		519				hypothetical protein Cal6303_5749 [Calothrix sp. PCC 6303].	Bacteria, Cyanobacteria, Nostocales, Rivulariaceae, Calothrix	1734	GGGTGCGGCTCTTTTAGAAGTACGTTATACTTTGGAAGAATAAAGATGAGAAGGCTGTCAGAGTAGTATTTTGAGCAAATAATCAGGTATTGGTGACGGGCTTTCCAAGCAAGCATCTATTGGGAGATAATTGAGACATATGAAAGCATCTACCTCAAAAGAAGACATGTTTTTCTCGGAAGCACGAGAGCTATTTGAAGAAATGGTGAACTGGTTAAGTGAGGATAGTGTTTGCGGTTTAGAGCATGGAGAATTAGAGAACAAACTCCTGGATAACGGAAACGAACTATTAAGAAGACTGTTACAAGGCTATTTAAACAGACGTAGTAATGATGAAATAGAGGGGGAGTGTTTGGGGAGTGACTTAGCTAAAAGAACCCACAAAAAAAGATTTTCCCG…		+	3963	5696
[truncated: 182 more rows]
