# Supplementary material for: The Diversity of Prokaryotic DDE Transposases of the Mutator Superfamily, Insertion Specificity, and Association with Conjugation Machineries
Source: Genome Biol Evol. 2014 Jan 13;6(2):260–72. doi: 10.1093/gbe/evu010 (PMC3942029; doi:10.1093/gbe/evu010)
Supplement: Supplementary Data [file supp_evu010_Guerillot_et_al_TableS2.xls]

## Sheet: All sites
Family	TE family	Junction	transposase NCBI accession number	Strain	Insertion site coordinate	Strand	Locus accession number (NCBI)	Insertion site sequence	ppp promoter type	Distance of the -35 box from the IR		-35 Box	Internal promoter sequence	-10 Box		ppp E-value
p-MULT_1	IS256	IR-left	AAM21176	Enterococcus_faecalis	1487963	+	CP002491.	AATATTGATTTGGATATTAAACTACACCAATCTATTAAAATAATCATGTTTTATATAGTATTTATTCAAGTTTATCCTCTATGTATTAATCTGAATACACTGTTATTTTATTGGAGAGTTCTTTTTCAAATATATGTAAATAGTCTAACAACAGGGTTCTGTTTGTTGTTGGACTATTTTTTTGATCACCGACCGTTCTTGAAAAAAACAAAAAAATAAACAGTGTTCGCTTGATTAATCGAACATTTGTTCGTATAATGATTTTGCAAGTGAGGTGATGTTTATGAAATTTGATTATG	sigmaA_15bp	13	AATATTGATTTGG	TATTAA	CTACACCAATCTA	TAAAAT	ATCATGTTTTATATAGTATTTATTCAAGTTTATCCTCTATGTATTAATCTGAATACACTGTTATTTTATTGGAGAGTTCTTTTTCAAATATATGTAAATAGTCTAACAACAGGGTTCTGTTTGTTGTTGGACTATTTTTTTGATCACCGACCGTTCTTGAAAAAAACAAAAAAATAAACAGTGTTCGCTTGATTAATCGAACATTTGTTCGTATAATGATTTTGCAAGTGAGGTGATGTTTATGAAATTTGATTATG	0.21
p-MULT_1	IS256	IR-left	AAM21176	Enterococcus_faecalis	3087	+	ASWP01000005.	GGTTAAATTTCAGCGATAACATAAATAACTATAAATTAATAGTTCATACAACTAAATATTAATTTTTTTTAGAACCATGTTAAAGGACTATGTGATATTTACAATTCCATCTCGTATGTGCTAACCTTTTATCGTTAAAGCTATTTCGTTTATGTGTAGAAACGTGAGTTTTTGTTTCGTACGTTACACGAACGAAAATGATTAAAGTCAATAATGAAAATGGGACGAGAATGGGACAATACTCAGAAAAAAATCTGATTATTGCCCCATTTTTTTGATTTCAAAGTACACAAAAAGCA	sigmaA_15bp	14	GGTTAAATTTCAGC	ATAACA	AAATAACTATAAA	TAATAG	TCATACAACTAAATATTAATTTTTTTTAGAACCATGTTAAAGGACTATGTGATATTTACAATTCCATCTCGTATGTGCTAACCTTTTATCGTTAAAGCTATTTCGTTTATGTGTAGAAACGTGAGTTTTTGTTTCGTACGTTACACGAACGAAAATGATTAAAGTCAATAATGAAAATGGGACGAGAATGGGACAATACTCAGAAAAAAATCTGATTATTGCCCCATTTTTTTGATTTCAAAGTACACAAAAAGCA	6.8
p-MULT_1	IS256	IR-left	AAM21176	Enterococcus_faecalis	4396	-	AIUF01000029.	GTTTATTTTCGTCTTTTTTTATTTTTAAAGATATTTTTTCATAAGGAATAAAGAATACTTCATATAAAATATATAAAAAAGAACCGCAGCGAGTTTCGCTACGGTTCTCAAATTTGTTCTTCATTTCAACATAAGTTTTTCTTCAATTTGCTTATAATTTACGTGCAAAGAATGAAACGACTAATACTAAAATGATTGCACCGATCAATGATGGAATGATAGCCATTCCTGCAATTGTTGGTCCCCAAGTCCCTAGTAAAGCTTGTCCAATTGCTGAACCTACTAAACCAGCAATGATG	sigmaA_15bp	14	GTTTATTTTCGTCT	TTTTTA	TTTTAAAGATATT	TTTCAT	AGGAATAAAGAATACTTCATATAAAATATATAAAAAAGAACCGCAGCGAGTTTCGCTACGGTTCTCAAATTTGTTCTTCATTTCAACATAAGTTTTTCTTCAATTTGCTTATAATTTACGTGCAAAGAATGAAACGACTAATACTAAAATGATTGCACCGATCAATGATGGAATGATAGCCATTCCTGCAATTGTTGGTCCCCAAGTCCCTAGTAAAGCTTGTCCAATTGCTGAACCTACTAAACCAGCAATGATG	0.94
p-MULT_1	IS256	IR-left	AAM21176	Enterococcus_faecalis	205659	-	ASDT01000008.	GCATTTAAACTTAAGCGTACATTATTAATTAAAGTTAGAAAATTTAAGGAGCTAAGATTTATCGTTTCGTAATATTAAATGAAAAATTTGATTAAGTTACATTTCTTTATTCAAAATTGTTTTTTAAGTTCCAGTACCTACAAGGATTCCACACATACAGCCTAATTGAATTGTTTTGCCAATTTTTTTCAATTCTGGTTTATTAAATTTCATAGAAAATTCCTCCTCTCCTAAATAATCAGCTCCTTAAATATATTTCAAATAATACATGCTTTTCCTCATAAGGTCAAATATTTTCC	sigmaA_16bp	14	GCATTTAAACTTAA	CGTACA	TATTAATTAAAGTT	GAAAAT	TAAGGAGCTAAGATTTATCGTTTCGTAATATTAAATGAAAAATTTGATTAAGTTACATTTCTTTATTCAAAATTGTTTTTTAAGTTCCAGTACCTACAAGGATTCCACACATACAGCCTAATTGAATTGTTTTGCCAATTTTTTTCAATTCTGGTTTATTAAATTTCATAGAAAATTCCTCCTCTCCTAAATAATCAGCTCCTTAAATATATTTCAAATAATACATGCTTTTCCTCATAAGGTCAAATATTTTCC	0.21
p-MULT_1	IS256	IR-left	AAM21176	Enterococcus_faecalis	76850	-	AJEB01000006.	ACATTCTTAATATTACTTAAAAAATATTGTTTTATTTTTAAAAATAACATTTCTTATTATTTGTATCCGAAAGATTATTATGTTATATTCCTATCTGTAAGCGCATACAAAATAATTTTTTAGGAGGTTTTTTTCGTGAAAAAGAGTTTATTAACAATCGTCCTGGCTTTTAGTTTTGTTTTAGGTGGCGCTGCATTGGCCCCTACTGTTTCGGAGGCTCATGGTTACGTAGCAAGTCCTGGAAGTCGTGCTTTCTTTGGTAGTTCTGCTGGTGGTAACTTAAATACAAATGTTGGTCG	sigmaA_16bp	15	ACATTCTTAATATTA	TTAAAA	ATATTGTTTTATTT	TAAAAA	AACATTTCTTATTATTTGTATCCGAAAGATTATTATGTTATATTCCTATCTGTAAGCGCATACAAAATAATTTTTTAGGAGGTTTTTTTCGTGAAAAAGAGTTTATTAACAATCGTCCTGGCTTTTAGTTTTGTTTTAGGTGGCGCTGCATTGGCCCCTACTGTTTCGGAGGCTCATGGTTACGTAGCAAGTCCTGGAAGTCGTGCTTTCTTTGGTAGTTCTGCTGGTGGTAACTTAAATACAAATGTTGGTCG	2.1
p-MULT_1	IS256	IR-left	AAM21176	Enterococcus_faecalis	137728	-	CP003586.	GGATGGCTCTGAACGATTAACAATATTTTTTGTTTTGACTATCATTTTATTGTTCAGAAATAATTTATTGCACTTTTTGAGGTAAATAGTTTAGAATTATTTTAATATAAGTACTTCAGATTTAATAAAGGAGAAATATCTAATGAAAAAATTGATTTAATAAATATGATAGGTATGTTAATAGGGATATTAGTAAATATAGTAATTTTCACAGATTGGCTCGGGGTGTTATTTTCTAATCTTATTCCCATACTTATTATAGGCATTTGTGGAATTATACTTTCAATATTAGAACTTTT	sigmaA_17bp	15	GGATGGCTCTGAACG	TTAACA	TATTTTTTGTTTTGA	TATCAT	TTATTGTTCAGAAATAATTTATTGCACTTTTTGAGGTAAATAGTTTAGAATTATTTTAATATAAGTACTTCAGATTTAATAAAGGAGAAATATCTAATGAAAAAATTGATTTAATAAATATGATAGGTATGTTAATAGGGATATTAGTAAATATAGTAATTTTCACAGATTGGCTCGGGGTGTTATTTTCTAATCTTATTCCCATACTTATTATAGGCATTTGTGGAATTATACTTTCAATATTAGAACTTTT	0.19
p-MULT_1	IS256	IR-left	AAM21176	Enterococcus_faecalis	116393	-	CP003583.	GTCAACTTTCTCTTTTCAAAAAAAATTTGATATTTTTTTAGATTTCTTTTTAGTCTTTGTAATACTTTATAAGCCACAGAATAACTCACGTGATGCTGTTTAGCAAAATTTTCTACTGAGATATATTTTTCCTGAAAGAAAGCCAATACCATTTTCATAGATAAAGAATCCGTTATATAACGAGATAACAGAGCTTTGCTAGAACATTTTCCATTAATTTCCAGACATATATCCAATTCACTGACGGTTACTCGCAAATTTTTCTCTAGATCGAACTTTTGTAAATCATGTTTCAGCTT	sigmaA_18bp	13	GTCAACTTTCTCT	TTCAAA	AAAATTTGATATTTTT	TAGATT	CTTTTTAGTCTTTGTAATACTTTATAAGCCACAGAATAACTCACGTGATGCTGTTTAGCAAAATTTTCTACTGAGATATATTTTTCCTGAAAGAAAGCCAATACCATTTTCATAGATAAAGAATCCGTTATATAACGAGATAACAGAGCTTTGCTAGAACATTTTCCATTAATTTCCAGACATATATCCAATTCACTGACGGTTACTCGCAAATTTTTCTCTAGATCGAACTTTTGTAAATCATGTTTCAGCTT	0.63
p-MULT_1	IS256	IR-left	AAM21176	Enterococcus_faecalis	436	+	X84860.	TATGTTCTGACTTCTTTTATTATGTTAGAATAAACAGGTATAAATAGTGAAAATAAAGGAATAACAAGCAAAAGAAGGAGGAAAAAATGAAAAGAAGTGACAAGCACGGCAAAAATCGAACAGGCGCTTATATTGCCGGCGCAGTGATTTTAATAGTAGCTGCAAGTGGCGGTTATTTTTACTACCGGCACTACCAAGAAACCCAAGCAGTAGAAGCTGGAGAAAAGACGGTTGAGCAATTTGTCCAAGCTTTAAACAAAGGAGATTATAACAAAGCTGCAGGAATGGCATCGAAAAAG	sigmaA_18bp	13	TATGTTCTGACTT	TTTTAT	ATGTTAGAATAAACAG	TATAAA	AGTGAAAATAAAGGAATAACAAGCAAAAGAAGGAGGAAAAAATGAAAAGAAGTGACAAGCACGGCAAAAATCGAACAGGCGCTTATATTGCCGGCGCAGTGATTTTAATAGTAGCTGCAAGTGGCGGTTATTTTTACTACCGGCACTACCAAGAAACCCAAGCAGTAGAAGCTGGAGAAAAGACGGTTGAGCAATTTGTCCAAGCTTTAAACAAAGGAGATTATAACAAAGCTGCAGGAATGGCATCGAAAAAG	0.49
p-MULT_1	IS256	IR-left	AAM21176	Enterococcus_faecalis	61554	+	AIUF01000014.	TGTAAGTAGCTTTTAGATGAACGAAAAAACAATAAAATGCTGTAATATTCGTGTTTAAAAATAATAAATAAAAATAGGGAATTTTCTATTGCAATTTTATAAAGAGATTGCTATATTATTATTTGTTCTAAATGATTCCTTTAAGGTGTCACTAAAAATTATAAAAAATAGTGTTGACGCACTTTTGATGTCATGTTATAATAACGAAGTCGTTTGGATGAGATAGCTAATAAAGCTTGATTTTATCGAAAAAAACTTCGAAAAAGTTATTGACAAATAACAATAAAGATGATATGATA	sigmaA_19bp	16	TGTAAGTAGCTTTTAG	TGAACG	AAAAACAATAAAATGCT	TAATAT	CGTGTTTAAAAATAATAAATAAAAATAGGGAATTTTCTATTGCAATTTTATAAAGAGATTGCTATATTATTATTTGTTCTAAATGATTCCTTTAAGGTGTCACTAAAAATTATAAAAAATAGTGTTGACGCACTTTTGATGTCATGTTATAATAACGAAGTCGTTTGGATGAGATAGCTAATAAAGCTTGATTTTATCGAAAAAAACTTCGAAAAAGTTATTGACAAATAACAATAAAGATGATATGATA	0.11
p-MULT_1	IS256	IR-left	AAM21176	Enterococcus_faecalis	14906	-	AITY01000056.	GTTTTAGACTCTTTTTTATGCAATTTTGTCTTAGTTTTTAATAATTTAATGCGCTTTAAAGTAGTTTTTTATGATTTGCTTTTTATTAATTTGCTGGCTTTAATGAAATCTCGTTGTATCCAGAATGAGATTAGCAGTGCCAATAGATCAATCAAAATAAAGGCAGCTAATGTCAAAGTATAATTGTGGAACAGTTGATGTGTTAATGATAATAGTAATGGTCCAACAACTCCGGCAGCAGCCCATGCTGTCAGTACATATCCATGAACAGCTCCTAATTCTTTAGTACCAAAGACATC	sigmaA_19bp	15	GTTTTAGACTCTTTT	TATGCA	TTTTGTCTTAGTTTTTA	TAATTT	ATGCGCTTTAAAGTAGTTTTTTATGATTTGCTTTTTATTAATTTGCTGGCTTTAATGAAATCTCGTTGTATCCAGAATGAGATTAGCAGTGCCAATAGATCAATCAAAATAAAGGCAGCTAATGTCAAAGTATAATTGTGGAACAGTTGATGTGTTAATGATAATAGTAATGGTCCAACAACTCCGGCAGCAGCCCATGCTGTCAGTACATATCCATGAACAGCTCCTAATTCTTTAGTACCAAAGACATC	1.0
p-MULT_1	IS256	IR-left	AAM21176	Enterococcus_faecalis	9681	+	HE650697.	CTACTTGAAGTTTCCGAATGAAAACTCTATAATGAGAAATGTGAAAATGTTCACTTATTATAAACTAAGTTTGGAGACTTTTATTTATGAAAATTGCAATTGCAGGGGCCGGCGCGATGGGTTCCCGGTTCGGACTGATGTTGAAACAAGGTGGTAACGATGTTTTGCTAATCGACGGATGGCAGGAGCATATCAATGCCATCAAAGAAAACGGATTGAAGGCTAATTATAATGGCGAAGAAATTACTGTTAAAGTCCCAATTGTTAATCAGAATGAGGTGCCCACTGGTGAGCAATTT	sigmaA_19bp	16	CTACTTGAAGTTTCCG	ATGAAA	CTCTATAATGAGAAATG	GAAAAT	TTCACTTATTATAAACTAAGTTTGGAGACTTTTATTTATGAAAATTGCAATTGCAGGGGCCGGCGCGATGGGTTCCCGGTTCGGACTGATGTTGAAACAAGGTGGTAACGATGTTTTGCTAATCGACGGATGGCAGGAGCATATCAATGCCATCAAAGAAAACGGATTGAAGGCTAATTATAATGGCGAAGAAATTACTGTTAAAGTCCCAATTGTTAATCAGAATGAGGTGCCCACTGGTGAGCAATTT	0.68
p-MULT_1	IS256	IR-left	AAM21176	Enterococcus_faecalis	95942	+	AIUG01000026.	AAAAATGAAAAAGTGTAGAAATATTATTTTATCAATGTTATTTATTATTACTAGTATAACATCACTGATTCCTGTTCATGTCTATGCGGATGCAGGCAGAGATATCAGCAGTAATGTCACTTCGTTGACCGTGGACCCAACGAATATTACAGATGGAGGAAACATAAAAGTAAAATTCTCGTTTGACGAAAAAAAACAAAATATCCAACCAGGTGATTATCTTTGGATCAATTGGCCAAGTGAAGGAAATATTCGCGGTGAAGGATTCCAAAAAGAAATCCCATTAATGATTGAAAATA	sigmaA_19bp	14	AAAAATGAAAAAGT	TAGAAA	ATTATTTTATCAATGTT	TTTATT	TTACTAGTATAACATCACTGATTCCTGTTCATGTCTATGCGGATGCAGGCAGAGATATCAGCAGTAATGTCACTTCGTTGACCGTGGACCCAACGAATATTACAGATGGAGGAAACATAAAAGTAAAATTCTCGTTTGACGAAAAAAAACAAAATATCCAACCAGGTGATTATCTTTGGATCAATTGGCCAAGTGAAGGAAATATTCGCGGTGAAGGATTCCAAAAAGAAATCCCATTAATGATTGAAAATA	1.2
p-MULT_1	IS256	IR-left	AAM21176	Enterococcus_faecalis	2194628	+	CP002491.	CCACATCTATTACAAAACTGCTAAAATATTTAATGAATACATTAGTATTGACAAAACTAAAAATATCCAAATAACTTTGGTTGAATTGAGAGATTTTTTGCTTAATAACCAATATGCCAATAAAACTAAAACAACAGGTACTATAGCTGGCATAATAGGGTCTAACATTTCTGTTTGGAAAGATAGTTTCTTATCACCAATAACTAACTTGAATGGAACACCAACCTTTACAACACTAGGAACCAAGCCTCCTATTACTACTACGCCAAGTAAAGTTGCTGATTCAGTTAAATCCTTCA	sigmaA_19bp	16	CCACATCTATTACAAA	CTGCTA	AATATTTAATGAATACA	TAGTAT	GACAAAACTAAAAATATCCAAATAACTTTGGTTGAATTGAGAGATTTTTTGCTTAATAACCAATATGCCAATAAAACTAAAACAACAGGTACTATAGCTGGCATAATAGGGTCTAACATTTCTGTTTGGAAAGATAGTTTCTTATCACCAATAACTAACTTGAATGGAACACCAACCTTTACAACACTAGGAACCAAGCCTCCTATTACTACTACGCCAAGTAAAGTTGCTGATTCAGTTAAATCCTTCA	0.22
p-MULT_1	IS256	IR-left	AAM21176	Enterococcus_faecalis	692	-	AF329367.	CAAAAGAAATACCATTTAAAATATTTTTTTCAAAAACAGATATAGTATAGTAAACATTATTAACCCTATAAATAAACTCTTCTTTTCCAACATTTCCTTTTTTATTATTAAAATCATTTTTTTCTTCATAAGTTAAAACTTCAGATAATTTTTGAAAATATACATTTAATAGTAGGAAGTCATTATAAGAGGAAACCAAACTTAGAATTGGCTTCATAACCATTGTTACTATAGAAACAAAACCAATTAGTGATCCTAATGACAAAGAATTGTTGATTATTAATTTAATACCTATTATT	sigmaA_19bp	14	CAAAAGAAATACCA	TTAAAA	ATTTTTTTCAAAAACAG	TATAGT	TAGTAAACATTATTAACCCTATAAATAAACTCTTCTTTTCCAACATTTCCTTTTTTATTATTAAAATCATTTTTTTCTTCATAAGTTAAAACTTCAGATAATTTTTGAAAATATACATTTAATAGTAGGAAGTCATTATAAGAGGAAACCAAACTTAGAATTGGCTTCATAACCATTGTTACTATAGAAACAAAACCAATTAGTGATCCTAATGACAAAGAATTGTTGATTATTAATTTAATACCTATTATT	0.084
p-MULT_1	IS256	IR-left	AAM21176	Enterococcus_faecalis	216	+	AIUF01000029.	TTATTCAAATCATTTTATCAAAACTACATAGTAAATGGTAAAAAGCAACATGACATAATATATAGAAGGCTTTACAGTATATATGGGAGTTTACTAAAAAAGAATGGAGTAAGAGTTAACACAATGGGCCATTAGCTGAAGTTTTAAGCACTTCAAGGTATGAAACAGAATGGCCTGTAATACTACATGATTATTTAGACTGCTCAAACTGCTATCAGTCTGGTGGAATGAATAAAGTATTATACTAAAAGCAGATCCAACTACAACGTAACAGGAAACCTGTTGTATCAGGAAAAGTG	sigmabif	13	TTATTCAAATCAT	TTATCA	AACTACATAGTAAATG	TAAAAA	CAACATGACATAATATATAGAAGGCTTTACAGTATATATGGGAGTTTACTAAAAAAGAATGGAGTAAGAGTTAACACAATGGGCCATTAGCTGAAGTTTTAAGCACTTCAAGGTATGAAACAGAATGGCCTGTAATACTACATGATTATTTAGACTGCTCAAACTGCTATCAGTCTGGTGGAATGAATAAAGTATTATACTAAAAGCAGATCCAACTACAACGTAACAGGAAACCTGTTGTATCAGGAAAAGTG	0.54
p-MULT_1	IS256	IR-left	AAM21176	Enterococcus_faecalis	961507	+	CP006620.	TTGAAACACTACTTTTGTAATATAAAAAATATTTTATTAATAATAAAATTAATCACATTTTATATAGTGACTAATCTAGTGTTTTAAAAAAATAAATGATACTATATGTAATATAAAAAAACATGAGGTGGTATATGAATTTGAAAAAAATTTTTTCTGTAAAAATATTTATAGTTTATGCATTTGTTAGTTTATTATATTTATTTCCAGCATTTAAAAACATGGAAATATTTGGCTTTTATGATACGGCATTTCACATTAATCGTGCGTTAAGTTTAGAATCTATTTTTAGCTCCCCT	sigmabif	13	TTGAAACACTACT	TTGTAA	ATAAAAAATATTTTAT	AATAAT	AAATTAATCACATTTTATATAGTGACTAATCTAGTGTTTTAAAAAAATAAATGATACTATATGTAATATAAAAAAACATGAGGTGGTATATGAATTTGAAAAAAATTTTTTCTGTAAAAATATTTATAGTTTATGCATTTGTTAGTTTATTATATTTATTTCCAGCATTTAAAAACATGGAAATATTTGGCTTTTATGATACGGCATTTCACATTAATCGTGCGTTAAGTTTAGAATCTATTTTTAGCTCCCCT	0.34
p-MULT_1	IS256	IR-left	AAM21176	Enterococcus_faecalis	432024	-	AIUF01000015.	TCGATGTTACATCTATAGAATTCTTTTATTACTTTCAAAGTATCTAAAGTTATCACAAATGATAGTTTTTCCAATACATGTATTTGTAACGCTGATTCTATTCCAATATTTGATGCAATATGATTAATAGTGCCAGTTCCATGAACATCCATTGATCCAATTCCATATATAGAAAAATATAGAGATTTGTCGATATTAAGTCTTTTCATCAACTTCAGTATGCTTGTTTTCTTTTCTTGGTCTAAATCGTACCAATGCCTATTGTCCCATCTTTTTGTTCCTTTATACTTAAATAATTT	no promoter predicted
p-MULT_1	IS256	IR-left	AAM21176	Enterococcus_faecalis	963	-	AIQM01000029.	CCGTATTCAAAAAAAAAACTCCTTTACTTAAATATGAACTTTTACTATAAGTAAATAAATATTATCTAGTAATTATTTACTCATTTTAATATCAACATTATTTTAATAAAAAATAATAAAATCCACAATATTATTTAAATAAACAACAATAAAACAAAAAGAGGAAGAGACTTCTTCCTCTTTTCAGAGAATATTTAATAATTTAAACTTCTATTCATCCTCTTTTTTCCATTTTTCATACCCTAATAACCCTAAAGTTCCTAACAATATTAAACCACCAGCAATAGTATAAATATTAC	no promoter predicted
p-MULT_1	IS256	IR-left	AAM21176	Enterococcus_faecalis	7119	-	AIUM01000049.	TTTCAATTCTCATTCCTATTATTGTTTTTATGTATATTATATAAATTGAGTTAAATTGTATTCGTTTTTCCTCCTATAGGCGGATACTAAAGAAAACACTTGAGGAGTGGGGAACATGGAAACAGAACGCCAAATCCGTGAATTGGAAAAAGCGATGAATACGACAGACAACCGCCGGTTGTACGAGCGTTTCCTGGCAGTCAAGTTGGTTCTTGAAGGCCACACCCGGAAAGAAGCCGGGCACACCATCGGCCGCGACGAGCATACTGTCAGCCACTATGTGAAAAACTACTGCCATA	no promoter predicted
p-MULT_1	IS256	IR-left	AAM21176	Enterococcus_faecalis	17853	+	CP003585.	AGATATATACTACAGATCCCTTGAATTAGTGTTCCGGCTGAAGTAAAAAACCATTCTGATAAAATTTAAAAATAATGTTTATGGTATAAATTATACTTAATTAAACGTATAACTTATACTTTATTATTTAATATATAAGTTACACAAAATATATTTATTATTTCTGCTATATTTTATTTAATAGCAGATTCATACAACAAATTTCTTGATTCAGTGTTTGGCTGACGTAAAAAAATCATTCTGATAAAATTTCAAAATAACGTTTATGGTATAAGATATGCTTAATTAAACGTATATCT	no promoter predicted
p-MULT_1	IS256	IR-left	AAM21176	Enterococcus_faecalis	343130	+	ASEE01000019.	ATAAATAATTGTGCGAACTAAATAACATTGTATTTTTTGTTGTTTTTGTGTTGAATATATAGAAATAAACTATTTTTTTATCAGACAAAATGAAAAAAATGTCCATTGCTTTTTGGCTGAATTCGTTTCCTTTTTCATAAAATTCCCATAATTAAATAGAAACATTGCTGTAGCAACAACGAAAATACCAGTTTTTTTCATACATATGAGAGAACGCTAAGCCAAAGATGAAAAAAGTTGCGTGTTCAAAAAAAATCATGTTATATTTAATAGAGACACTATTATATAGGAAGAAAAAA	no promoter predicted
p-MULT_1	IS256	IR-left	AAM21176	Enterococcus_faecalis	13861	-	AIUA01000037.	CATTTGCTGATTCCAGAAGGATTTGAGAACAATTTGTATTCTTATTTGCTGAATTTTCAGCCAGCGAATTCGAAGATCTTAAAGACTTATCAAAAGTCTGTTTCCTTTGATGAGGGAGATCTTTATATCTTTTGTGATCCCGAGTGGACACATGAAACATTTCCCAATGGACTCATTTTGTTTGATGCTCTCCATAATACAGCGGCTGTGCTAGGATTACGTTACTTTGGAGAATTAAAAAAAGCGACTTTGACGCTTGCTTGGGCATTGGGAAATCGCAATGGTTTTATTGCCTGCCA	no promoter predicted
p-MULT_1	IS256	IR-left	AAM21176	Enterococcus_faecalis	85673	+	AIUF01000002.	TATAAATATCATTGAGGAACTATCAAGAAATAGTCGAATCACAATGAAAGAACTTGGAGAAAAAGTACATTTGACTGGACCCGCTGTCTCGGCGAGAGTGACAAAACTAGAGGAAAGTGGAGTTATTGAAAATTATACAGTAAAATTAAATATGGAAAAGCTAGGGTTTTCGATTCACGCTTTTTTAATTATAATTACGCAAAATTTAAATCATAAACCCTATTTATCATTTATTAAAAATCATGAAAAATTCTTGATTAGAAATTATAAGATTAGTGGAGGGGGCTGTTATCTTTTGG	no promoter predicted
p-MULT_1	IS256	IR-left	AAM21176	Enterococcus_faecalis	46947	-	AIZX01000013.	ACACAATTTTTTAAGGTCTTAAAACCATCATATATGCAAAAGAAACTAACCTTTATTACTAAATTAGCTTCTTTTGCGTTAACTCAGATAATACTATTCATTTTTAATTACGCGAATTGTAAAATTAAGTTAGAAAAATAAAAAGGCATTTATGGTACACTCAAATTGTATTTCCGACGAAAGAAAACAAAGGAGTGTAACCATAAATGACCTACAAACATCTTACCATAGACGAACTGACAATGATAGAATCATATTATCTTCAACATAATAAGCCGGTTGAAATCGCTAACCGAATG	no promoter predicted
p-MULT_1	IS256	IR-left	AAM21176	Enterococcus_faecalis	773	-	HM565227.	AAAAATAGTTTGATTCTTCTAACATGAATGACCATCTAGAAGTGGAAATGTATAAAAGATTTATTTTATGAAGTTTTCCTAATATCATTCACTCATGATACGCAGCGCCTTACCATAAGTGATGCGGTTTTTATCATTGATCCTAAAAATCTTAGCAAGACAAAAAGTACGTAAGAAAGTAAAGACTAAATACTTCGGAGGAACAAATGAATAACAATGATAGGTTATTGCGATTGCGTTATGCGATTGATTTGAAAGATACGGATTTGATTAAAGCTTTTGAGCTAGGCGGTGTACCA	no promoter predicted
p-MULT_1	IS256	IR-left	AAM21176	Enterococcus_faecalis	14839	-	AIUF01000013.	GGCATAGAACCTTCAAAAATAAATAAAGGCACCATAAGTGTAGCTATCAATATAAATATAACTACAGATCTTACATATTTTATTATTTTACGGAACATTATAACCTATTACAACTCCGCAAATAGCCATAGCCCATACCATAAATAAGATTTTTACCAGCACCACCACCACCAGATGTTTGTTTTATCTCTTTCGTACTTAATTCTTTTACATTTTGCATGTCTCTACATGCTCCTTTTAAAGTTTTTTTAGAACCTCACGACTATAACATGGATAATTTAATCGTGGTCAGAAATAGG	no promoter predicted
p-MULT_1	IS256	IR-left	AAM21176	Enterococcus_faecalis	1509548	-	CP003583.	TTTTGTTACTATGAATAACATAATAAGAAAGTAAAGTGGATTGATTTGAGATCTTTTTATACTTCAAAAAAGATAACACCCAACTTTCAAAAATATGTTTTGGAAGTTGGGACAAACGAGTTAATACATTTTAATACATTATTTTTTATTCAAAAAAAATAGCACAATGGCAAAGATCGTAAGAGAGATCATAAGCCCCAATGAATGACTAAAAAGAAAAGCAGAATCACATGCCATATCATCCCATATTTCTTCAAGAAAATAAATAAGCGGGAAAAAGGGAAGGAATAGTAGAACAT	no promoter predicted
p-MULT_1	IS256	IR-left	AAM21176	Enterococcus_faecalis	54744	-	ASEE01000029.	AAAAAATTACAGAAATAAATTTGATAGAAGAAAAGTATAAAGCGAACTATTTGATTTTTAATATTTACTGATGTTTACGATGAAGGTGGAATATAAATGAAGAATGATAACACTCTTTCTGAAGAAGGAATTGATACAGATAAAGGAATAGTTGGTTCAATTTTTGAAAGTATGCTATCGGATACTTTATCAGAAATTAAAAATTTAGATAATGTTAAAATACAGAAGATAGTAGAAAATATAGGGAAATATGATAAAAAAGAGTTTTTGCAAAGACTTGCTGCACTAAGAATTCCCTT	no promoter predicted
p-MULT_1	IS256	IR-left	AAM21176	Enterococcus_faecalis	1728612	+	CP003583.	CACTAATTAACTACCACTCCAATTATAAGTCTTTTTCCCATTATTTTTTACAGTTATATGGTATGCTTTTTAATGGCTTCAAATATAAAAGAGTTTAAAGCGTAACACACTTATGGGGAAGTGGTTTTTGGGGAACGCTTTAAACTCTTCTTTATTATTATCTCACAATATAACCCAAATGTCTTTCCATTTAAAAATCAAAGTAAAACTTTTCAAATATACAGAAGTATAACTATGTGAAACATCCTTTCATTAATCCATAAAAGGATACATAAAAAAGCCACTCATTTGAGTGGCAA	no promoter predicted
p-MULT_1	IS256	IR-left	AAM21176	Enterococcus_faecalis	439051	+	HF558530.	CATGAAGCGGTTCATTTGATTTAAGTCATATAAATACAATGATAAATTTTTTAGATCAAATATATTATAAAATAAAGGAACAATAATAATTTTTTAGTTTACATAAAATATAGTTTTAACTCTTTTGAGAGTCGCTTCAGTGTCGCCGTTTACTATAACTGCTGCAATTTCTCCATCTTCCACAACTGGTTGTCTTCGAATCAACACTTAACTATCAGAAGGGATTGTAGGAACCATGCTATTACCTTTGGTTTTTAAATAAAAGACTTCACCAGTGGGCAAGTTTTCGTCTATCTCTT	no promoter predicted
p-MULT_1	IS256	IR-left	AAM21176	Enterococcus_faecalis	246451	-	CP003583.	TTCAACGATATTCTTGTAAGTAATTATGCCCCAACTAGGATTTGTGGGTTCATTTCCATCTGGAGTTAAAAAAACAAAAATTTTTTTATAGTTAGAATAATTGCGTTCTATATATATTTGGTATTTATTAAGTTGCCCTCCAGACTCCGAAGACAGAATTTTATTTTCGATGCACACCACTATTTTATTTTTTTCCGATACCAATAAAATATCAATATTCTTATTTTCTCTGTAAACAATTAAATCTTCATAGCTATTAAGTAAAGCATCAAAATAATTGATAGCAGCTTTGGTATCAT	no promoter predicted
p-MULT_1	IS256	IR-left	AAM21176	Enterococcus_faecalis	111201	-	CP006620.	GACTTGACTGCCTAGACTTCAATCAATATTAATTATAATTAAATAAAAAATGTATATTATATTTTTTTTTGTGATTATCGTTCAAAAAAAGAATACACGCTTGCATCTAGTACTCTGCGAGTTACAAATCATCCGATCAAATAAACATTCGCTGATTATTTTCCGCAAAAAAAGCAGCATATCCACGATAAATGGATCTACTGCTCTTACTTATCCTTATGTTTTACAAGGTATTTTCTTTTACACATTACTAATGCTGTCTCAATACGGAACGATTGTCATCGCTTGTTCAAATTCCT	no promoter predicted
p-MULT_1	IS256	IR-left	AAM21176	Enterococcus_faecalis	6399	+	AIJI01000022.	GTTAGTTATAATAATTGGTATTTTTTTAGGAAAATTTGAGCTTTTGAATTGAATAAGAAGGAGTGATTTTATGGATTTAAAGTACAATGTTTTTGGTAATTCAATGTATTCTTTGAAAGAAATGGAGCTAATTCAACTAGCTTCACAATGGTTTTATGATGCAGGAAGGTTGCCTAGTAGTGCATGGGCGCAAGTAACCTATGGGGATGTCGCTGTTGATAGTATACGGAAAATTTTATCTAGTCAAAGTGAGCCGTATCACTTTGGAGGAGTTGATAATATTTTTCCTCCCTATTTAC	no promoter predicted
p-MULT_1	IS256	IR-left	AAM21176	Enterococcus_faecalis	83060	-	ACJQ02000005.	GTCAATCATTGTTATATAATAAAATGTTATATAATAAAATTACTAATGATATTTAATATTACAAGCAATCTTAAGAAATTCGAAAAGGAAAAAATGATTATGAAAAAGAAAGAAAAAGAAAGTATTGAAACATTGTGTTATTCTAGGAATATTAGGAACTTGTCTAGCTGGCATTGGTACAGGAATAGACGTTGACGCAGCTACTTACTATGGAAATGGTCTTTATTGTAACAAAGAAAAATGTTGGGTAAATTGGGGACAATCATGGTCAGAAGGGTTAAAACGTTGGGGAGATAATC	no promoter predicted
p-MULT_1	IS256	IR-left	AAM21176	Enterococcus_faecalis	397	+	AIUG01000046.	TGAAACGTAGCAAAATAATTCCTGAATAAGAATTTAATCACTTTTAAGTATATAAACTATGTATATTCTTTAATATTTTTTGAGAATGCACTTCGTACATAATAAACTTTAATCACATTAGTCTTTCATACCTACGATCGATCTCTTTGACTCGCACCCATAAATTCATAATAGTTTGTCGGCGTCTTTGGACGTTTCGAAGATGAGCTACGCATTCTCTTTTTTTATAGACAAAAAAGATAGAGACGAACATGGAGCTTCCAAATTTGGATATTTGATCCAATTTTGGAAGCTCCATT	no promoter predicted
p-MULT_1	IS256	IR-left	AAM21176	Enterococcus_faecalis	44612	-	CP003351.	CATTATAACAATTGGGTTAAAAAGAAAATAGATAGTATTCTACCTCATATTTATTTGAAAGTAATATATAAAAGACGTTCAAATTCGAACGCCTCTCGTTAACCAAATATTGGATTCAGAATCTAGTTTTCATATATAAACAGAGTATGATTAGGTGCAAAAATTGCACTTTTATTGCACTTTTATTTTTATTTATAGTGTTTTACTGTTCTGTATATTGTTTTAACTCCCTTGATAGTATCGCATTCTGTTTTATACACTTTACGTTGAAAACAGAGTGGGAATAAAGAGCCAACATA	no promoter predicted
p-MULT_1	IS256	IR-left	AAM21176	Enterococcus_faecalis	1078627	-	ASWP01000006.	AAGTTAACGTACGATAACTTTAAAACATATGTTGTACAAGTTTTTTTGTTAATTGTTTTTAGTTATATTATCATTAAATTAAGTGAACTGAGACAGTTTTATTGGCTTAAAAATCTATATTAAATAAAACAACAAAGACCTTAAGTTGGAGTTTAAGGTCTTTGTTGTTTTATTTAAGATTCATAATCACAATGCCGACAATAATAACCACAGCACCAATAAGGGCATTCGTTGTGATTGTCTCTTTTAGAATAAGATTTGAAGCAATTAAAATAGCGATGTTTGTACAGGCAACGCCT	no promoter predicted
p-MULT_1	IS256	IR-left	AAM21176	Enterococcus_faecalis	2188915	+	CP002491.	AATCAACACATTTTTGCCAAAGAATTTATATATATTATGGTACTTAGATTGAACACAATAATCACTAAAATTAAATAATCCATCTATGGAAAAATCATTTATTTAAAGTGGGGTTCTTAATACATTGTTTTTATCGGCATTTTTTAAATCAATAAAAATGATAATTCGAAACAAATCTAAAGTGGTCGGCTACCCGTCATAGGACAATGAAATATTTAAAGATTTTGAGAGCTACTTTTCATTTGATGAAGAGTAGCTTTTTTGCATATTCAAGAGATAACTTTCGCGCTATCTCTTGG	no promoter predicted
p-MULT_1	IS256	IR-left	AAM21176	Enterococcus_faecalis	1680035	+	ASWP01000006.	TGATGATATACCAAGGTCTAATTTATTCACAAAGTTAAATTTTTTGTATTCAGGAAACCATTTATTAATTTCATGAGCAGCCCGCAATGTGTTCCCTGGGGCCGTCAAAGAAAAAAATAATTCCACTAAACTTATTATGGAAAGCGCCGATAACTTATAATTATAATTTCTTCTAAATAATAAATACAAACTTACTAGACTAGTTAAAACAAAAAAGCATACGTTAACTTGCTCTTGGTTAGCAGAGAATATTAATAAAGGAATACTTATACAATATATTTTTTTGCTTATTTCTTTAC	no promoter predicted
p-MULT_1	IS256	IR-left	AAM21176	Enterococcus_faecalis	56044	-	ACJQ02000005.	AATTATTTTAATATAAGTACTTCAGATTTAATAAAGGAGAAATATCTAATGAAAAAAATTGATTTAATAAATATGATAGGTATGTTAATAGGGATATTAGTAAATATAGTAATTTTCACAGATTGGCTCGGGGTGTTATTTTCTAATCTTATTCCCATACTTATTATAGGCATTTGTGGAATTATACTTTCAATATTAGAACTTTTTGAAAGCAGAAATACAATGAATAGAATATTTGCTTGTATTATATTAATTGTTAATCTATTGCCTATGGTCTATTTTACTTTTTTATATTTTGC	no promoter predicted
p-MULT_1	IS256	IR-left	AAM21176	Enterococcus_faecalis	52311	+	AIZX01000013.	GATAGGATATATTTCTCATACTCTATTCTTAAAATAGTAAGGAGCTTGGTTTATAATTATGTCAGAAAACAATTATAAAAAAATAGGTTACAATTCTTTATTAAATATGTCTTATGAAGAAGCTATTCATTACCTTTTAAATAAATACGGAGAGGTTTCTGATGACTATTTTAAAGAGAAATCATATGCTAGATTTTTACGAGGAGAAATAAAAACAATAACTAAAGGAAAATATAGTAAAACATCAGAAGGCTTATACTGTCATCATATATATGAAAATAAGTATGAAAATATCTCTA	no promoter predicted
p-MULT_1	IS256	IR-left	AAM21176	Enterococcus_faecalis	1924302	-	CP003351.	CTCAAAAAGTGATGTGCACCCCAAAAGTTAGACTAGAAATCTAATTAAAAGGGGTGCTTTTTTTGCGGAAATATACATTTGTTTTTAAGAAAAAAGTAGTTTCAGACTATTTAAATAACGAAGGCGGCTACAAATATCTTGCACATAAATATCAAATAAATCGTACACTGGTTAGACATTGGGTAAGGATTTATAACTATCATGGTTGGGAAGGCTTGGTTGGAGGTGGCAAAAGCTACACTACAAAATTTAAACTTGATGTTATAGAATATATGGAAACAAATGGTCTTTCTATCCAA	no promoter predicted
p-MULT_1	IS256	IR-left	AAM21176	Enterococcus_faecalis	2772445	-	CP003351.	GAAAAGTATTGCATTTTATTATATAAAATTCAGACTGTAGACAAAAGCTGTTCCAAACTCGTAACTCGAGCTTGGAACAGCTTTTTATCTACTTCGTTTCGAATTTTTGAACAAAAAAATAAAGGCTCCTTGCCTTTCCATAGCCAGGTGGCTAATTTCTTTAAATTCATTGCAGCAAACACTAGCATCGTATGCGTCGCGACTTTTTCCAAGCCTCGATACTTGGTCCAACGCATCCCATGCTTTTCTTTTGCATCCGCAAATATTCGTTCAATCGTTTGTTTCCGTTTTTTGTAAAT	no promoter predicted
p-MULT_1	IS256	IR-left	AAM21176	Enterococcus_faecalis	65647	+	CP006622.	CTCGCAAAACATATTTCTTATGATTAATAAAAAATTTTAAAGTAATAAAAAGTGATTATTTTACTTTCGAATAACATATGAATAATCTTTATATCCGAACCGATATATATCTTTAAAACAAAATAATCACACAATATTACAATATAATGCATATACGATATTGCAATATCACAATATTATGATATAATTATATTATAATATAAGATGAATGGGGGATATTTTAATGGCAAGAATATTGTCAGTAGCCAATCAAAAAGGTGGAGTTTCTAAAACTACGACTAGCGTTAATTTAGCAGCAT	no promoter predicted
p-MULT_1	IS256	IR-left	AAM21176	Enterococcus_faecalis	34247	-	AM296544.	GTTATATAGCCTTATATCGCTAAATAAGCCCGTTTTATGAAGGGTTTCTAAATTGGTCGGCAAGTTTTTGACAACAATATCATGCGCTTGTTTTGGTGTTGCCCTAGCTGTCATTGGATCATCTGCATACAATACGATCCATGAAAGGCCATCTGCTGCCAATGAGCGCCTTGAGATTGGTCATTGGGAAGCTGATACTGTAGCCGGTAAAACAGGTAGGGCTCGTATTGTAACTCTAGTCGATCGTAGATCTCGTTTCTCCCTACTTGGTAAGGTTGAAAAGAAAATCTCTAAAAATG	no promoter predicted
p-MULT_1	IS256	IR-left	AAM21176	Enterococcus_faecalis	640868	-	ASDT01000010.	TTTTTAGCTTCTTTTTTATTAATAGTTTTTATTTTTTGCAGCCTTTTTTTTCACAAGTAACATATTGGGTTGTATTTTCCCAGTCTTCAGGATTGTCATCGATTCGAGCTCCACAAGCTGTATAATTGCCATTTCTTACGTGGATTTTCCCTTTTTCAGATTTTTTTGTATCGTTTCCAATATATTTTACATTAGCCATAAATTAGCAACTCCTTTTGTTGGATTTATAAATTTTTACTTCTGCTTAAGCTTCCATAAATAAAGATAGCATTTTTTTACATTGTAAACAAATATTTTTA	no promoter predicted
p-MULT_1	IS256	IR-left	AAM21176	Enterococcus_faecalis	304561	+	CP003583.	TAGTTTTTATTATGGAGAAAAGTTTTTTAAAAAGATAGATGCTGCTTTTTTATTTAGTTGTTTATATACTTTTGCAACTTATCGAACAGTTGATATCTATTATCGATCCGCAATTGCAGAAGCAATCGCTCTTACGATTATCCCAGCTGTTTTATATTATGCTTATGGATTGATATTCAATAGAGAAAAAAAAGTCATCGCTTTATCTGTCAGTATAAGTCTACTTGTGTATACTCATGTCTTAACTACACTATTGTGTAGTGCATTGATTGCTTGTATGATTATAGTTCGTTTGTTTT	no promoter predicted
p-MULT_1	IS256	IR-left	AAM21176	Enterococcus_faecalis	5374	-	HQ426650.	AATACACATATTTTGAAGGATTAGGATTAATAAAGCTAAAAATATAGTAAGTATACTAAATATATTTACTATATCTAGTATACTTACTATATTTTAATCTTTTGATCGTCTATTATATATAATCCGTTCCTCGTCGTTTAAAGTATCAACATAGGCGTCCATTGCAAGTTTGACTATTTCATACATAGGAATATCTTTTGCATAACTAAGATCCCGAATGGTTTTTAGTACGGGAGGATCTACTTGAACTGGTTTTCTTTCTTTCGCAGTGTACTTTCGTTCCCCTAACTCGACATTAA	no promoter predicted
p-MULT_1	IS256	IR-left	AAM21176	Enterococcus_faecalis	77425	+	AIUF01000028.	AGGATAGCTTTTGGATTTTTACAGTAATTTTATCTTAATAATAGCAATATTATTACTTCTAAATATTTGGTTTTTTGATAAGAGTAGAAATGCAGGGATAGGTTTTAGAACCAAACGAAGTACGTCTTCTGAAAAAAAGTGGGTATATTCACAGACTATTTTTTACGGAGGGGTTATTTCAATCAGTTTACTTTCTTCAACACTTTATTCTTTTAATGTTATAGACGTTTCCATGTCAAATTTTATATCTATTATTGGAATCCTTATTTCTGCAATTATTACACAACTACTTCTTGTGT	no promoter predicted
p-MULT_1	IS256	IR-left	AAM21176	Enterococcus_faecalis	4208	-	JN208880.	AATAGTTTTGAATTGTTAATATTAAGTTTGACTTGGAAAATATCATTAAAAGTTATACTGTTTATTTGGAAAAAATTGGAGAGACCTTTTTAAGTAATGTAATGAAAATAGTTATAAGTTAGAATAAAGGTGAATTTGCTTATACTTCTCATAGAAGGTTGATTTCACGCTATATTTTGGATTATTTATGCTAAATCATTATAAGTTTGCTATAGTGACATACAATTTTTTTTGCTTATACTAAATATTCAAGTATTGTTTTCATCTTAATATTCTTTATTCATTCATTATTATTTTCC	no promoter predicted
p-MULT_1	IS256	IR-left	AAM21176	Enterococcus_faecalis	36535	+	CP003586.	GATTTTTCTAACAAAAGCACATATTTTAATATATACTACCTATTTTAGGTAGTATATATTTTTAGATACAATATCGATCAGTTTTGAGGAAATGAAATTCTAGATATTTTTTGCTACATAGAGTTACTTTCAATATTTTTTAACGTAATTAGGCAGAAGTCACTCATCCTCTATAGGTTTGTGATGAAATTGCTATTGATCCATTTAAGTAAGAGCAAAAAACTGGAGGTTTATCAGGTAATTGGTCTAATGGATTTAAGTATGCGGTCACCGTGTATAGAGTTGCTTATGAGATTCAA	no promoter predicted
p-MULT_1	IS256	IR-left	AAM21176	Enterococcus_faecalis	93365	+	CP006621.	TAATTCATTTTTACCGATAGGCTAAATCGTATAAAAACTAACCACTTTTAATCATTATTTTATTCTTAGTTTTATGTGAGATAAATTAACCATTTTAAGTTTACAAATGTAATCAATTTCTATTACTTTATAAGTATCGTTTACATTCGTCAACGATAGAGCTTGAAATATTTTTATTTGAAAATTTTGTATTTAGATGATTATGAACTAATACAGTGTCGGAGGATACTTATGTATTTAAACTAAACTATTTTAGAAAAACCAGTAATCCTTTGAATTTTCTATTGGAAAATGAAGTA	no promoter predicted
p-MULT_1	IS256	IR-left	AAM21176	Enterococcus_faecalis	409687	+	AIUF01000015.	TTATCTACCTGGCATTCACAAAGTATATCCCGATGCTTATTCATCAAACATTTGACATGATCCAGTCCGTTATTGATTTTTACGAGCATCAGCCAAAAGATGCAGATCCTGTTTTACAATATATCCATACTTATATTGAGCGAAACGATTTTTTTGAACAGCTTCAAAATGGCGCTTCGATTGCGCTTGGCTATTTACAGGATATAGGAAAAATGGCAGTGGCGTTTGCTATGTCATTCATCTTAAGTTTCTTTTTTATGATTGAAAAGAAAAAAACAATTGTATTCTCAAGATTGTTT	no promoter predicted
p-MULT_1	IS256	IR-left	AAM21176	Enterococcus_faecalis	545	-	JN208882.	AAGTCAGAACATAACATAGATTGTTATTTCTAACTTCTTTTATTTTCTTTACTTAATTATTCAGAAATTTTTTGATTGCTTCTTGGTTTTTGGTCAAATCTAATTCCAGAACACTTCCGGAAGGCGTATTGTCGTTGAAGTCCCAACTGCCGTCTACTGGTACGGATAATGTATCGATCTTTTTATTATTGTTTTTGAGGAAATCCATACCACAATCCAGAAGCACACTTTCTGGAAGGTTCGTTTGGATACTACCAAGTAATTTCCCAACCGCTTTGGGTAGCTTGAATATTGAAGTT	no promoter predicted
p-MULT_1	IS256	IR-left	AAM21176	Enterococcus_faecalis	1299554	+	CP003351.	TGAAAAAAACTTTCAAATTGATTCTTTTTATTTATCATAAAGATATAGATACATAATCATTTTCACTTACATATATTTGAATATTAACTAAAAACAGCAAGAAAGAAGAGGATCAAATGTATTATGTAGAAGTAAAAACAAAAGGCGTCAAAAACAAACAATATGTGAAAGGTATCAGTAACGAATATCCTTTACTTGGTTCATGGAAAGAAGCTGCTCCTTTTTCCAAACCATGTGCCATAAAAATAAAGAACGAGCTAGAAAAAGAACTGACTTGTGGTAAAGCTGTTGTAGATATC	no promoter predicted
p-MULT_1	IS256	IR-left	AAM21176	Enterococcus_faecalis	1599190	-	AP012046.	GATTAAGGATTCAGAGATAATTTTTTAATTGAAGAATATCGAGAAGAATTATTAAAAAGGTATATTTTATAATAAACTTAGCCACTTCATAAAATAAAAAACATCATTACCCAATTTCATGTATTATTGAAGTTCCCACACAATCAATAAAGGATGAATTGTCCTGAGGATTTCACATATTTACGCAAAGGCAAACACCTTAAGTATCAGGAATGAAAAAAATTGAAGCTTGGAAATAACGTGACCGACAGCTATCCAATCGTGCAATCGCAAAATTACTCGAACGGCTCCTCAAACAA	no promoter predicted
p-MULT_1	IS256	IR-left	AAM21176	Enterococcus_faecalis	5994	+	AJAY01000004.	AAGAATTTATCTCCTACTCTAAAAAAATAAAATTAAAAAACGTCTCGTATTAAATATAAAAAACGAAAGAAGTGACAAAGAAAGGAGGGTACTATGTTTGAATGAGGAAATTATTAAATCTAAGCTTCGTGTTCAAAAACATGGAGAAGTATTTACCCCTAAAAGAATAGTAAAAAAAATGCTAAATATACCCGAGATAAAAGAGGCTTGTGAAAATTTAACAGCAACGTTTTTAGAACCGGCTGCTGGAGAAGGCGCTTTTTTATTAGTAATACTCGAGAGAAAGTTAAACATGGTAT	no promoter predicted
p-MULT_1	IS256	IR-left	AAM21176	Enterococcus_faecalis	1064600	-	CP002491.	TAAATATCACTCCAATTCAGCTTTTTTTAAGTAACTCTTAGATAAATCATTATCATTAACATATAAACTAAAATATTTATTTTTGGTAATATTTCCTTCAGCTTTTATCTTACAAATCATATAATGCAGTCCATTAAAAGCAGTATGTCTCTTACATCGAAAAACAGCATTATCTTCATCCGTGAAAGCTTCCTTTGGGACTACATAGTCTAATTCTTCTTCTTTCGAAGCTTCAATACCAGAGTTTGAAACAGTCCATTCTACACTGTTAATTTTATGTAGCAACGACTGACTAGCTT	no promoter predicted
p-MULT_1	IS256	IR-left	AAM21176	Enterococcus_faecalis	208	+	AIUG01000032.	AAAAACGGCTTTCCAAATGATGAAATACCTAAATCTAACTTATTAAGAAAGTTGAAATTTTTATATTCAGGAAACCATTTATTAATTTCATGTGCAGCACGTAATGCATTCCCTGGAGTTGTCAAAGAGAAAATTAATTCTGCTAAGCTTATTATTGAAAATACTGATAACTTATAATTATATCGTCCATTGACAATCAAATATAAACTAACTATACTTGTTAGAACAAAAAAACAGGCGTTGACTTGTTCTTGATTAGTTAAAAATATCAATAAAGGAATACTTACCCAATATATTTT	no promoter predicted
p-MULT_1	IS256	IR-left	AAM21176	Enterococcus_faecalis	251458	+	CP003583.	AACAAAAGTATCTTCGATTAATACTTGCTCAAGTTATGTGCAGCTACGAAAAAGTAGGTACCGAGGTACTTTCTTTTTCGCAGCTTTTTTTGGACTTATGAGAAGTACATTCGCTGGAAGAATACGATATAAAACGAGCTTTTTCACTAAAGATATTAATAGAGTGAAAGAAACAAGCTTTTGTTGTCAGTTTTTTCACTTTTCTAAAAATGAAAATAAAAAATTCTGGAAGTGGAGAAGAATTTTGCTTGCTATACTTTGTCTTGTAGAAAAGAGGTGGACAAAATAATGCAAGCTCA	no promoter predicted
p-MULT_1	IS256	IR-left	AAM21176	Enterococcus_faecalis	7255	+	HM197723.	CTACTTGAAGTTTCCGAATGAAAACTCTATAATGAGGAATGTGAAAATGTTCACTTATTATAAACTAAGTTTGGAGGCTTTTATTTATGAAAATTGCAATTGCAGGGGCCGGCGCGATGGGTTCCCGGTTCGGACTGATGTTGAAACAAGGTGGTAACGATGTTTTGCTAATCGACGGATGGCAGGAGCATATCAATGCCATCAAAGAAAACGGATTGAAGGCTAATTATAATGGCGAAGAAATTACTGTTAAAGTCCCAATTGTTAATCAGAATGAGGTGCCCACTGGTGAGCAATTT	no promoter predicted
p-MULT_1	IS256	IR-left	AAM21176	Enterococcus_faecalis	1737641	+	CP003583.	GATGCAACCTGGACCAATAAAAAGTAAAGAAAAAATAAAGGAAAAGACATTCCTTCCATCTATCGACAAAAGGAACGCAGCTGCTATATACAAGATATTGACACACCAAAAACAAAGGCTACTTGCCAATGATTGATACAACCAATAAAAGAATTCCATATAAACATTTTTGTCAAAACGCTGCTCTTTCATAATCACCTCCTATTCCTTCATTCCTGATGAAGCGATCCCTTCTACAAAATATTTTTGCATCGCTAAAAATATAAAAGCAACAGGAAGAACAGAAACAACTGAGGCAG	no promoter predicted
p-MULT_1	IS256	IR-left	AAM21176	Enterococcus_faecalis	632	-	JN208886.	TAATAAAAGAAGTCAGAACATAACATAGATTGTTATTTCTAACTTCTTTTATTTTCTTTACTTAATTATTCAGAAATTTTTTGATTGCTTCTTGGTTTTTGGTCAAATCTAATTCCAGAACACTTCCGGAAGGCGTATTGTCGTTGAAGTCCCAACTGCCGTCTACTGGTACGGATAATGTATCGATCTTTTTATTATTGTCTTTGAGGAAATCCATACCACAATCCAGAAGCACACTTTCTGGAAGGTTCGTTTGGATACTACCAAGTAATTTCCCAACCGCTTTGGGTAGCTTGAAT	no promoter predicted
p-MULT_1	IS256	IR-left	AAM21176	Enterococcus_faecalis	1822539	-	CP003351.	GGATAGCTTTTGGATTTTTACAGTAATTTTATCTTAATAATAGCAATATTATTACTTCTAAATATTTGGTTTTTTGATAAGAGTAGAAATGCAGGGATAGGTTTTAGAACCAAACGAAGTACGTCTTCTGAAAAAAAGTGGGTATATTCACAGACTATTTTTTACGGAGGGGTTATTTCAATCAGTTTACTTTCTTCAACACTTTATTCTTTTAATGTTATAGACGTTTCCATGTCAAATTTTATATCTATTATTGGAATCCTTATTTCTGCAATTATTACACAACTACTTCTTGTGTT	no promoter predicted
p-MULT_1	IS256	IR-left	AAM21176	Enterococcus_faecalis	690617	+	ASDT01000010.	AATTGAAGAATTTCATCTATTGGAATGGCAACACTTTTTTTGACAAAAATTATAAGGTGTTGTGAATGCTGCGGTGTTATGGCTCCGATTGCCCTTGACAATGAGCATCCTCGGATCTGATTTTCTCCGGCAGAAGCACTGGATAGGCTACAATTAACTAGACAGAAAAATTAAGGTGTGTAGACTAGAAGAAAACATACCAGGAGGAATTTTTATATCTAAGAGAACACGAAGAACTTTTTCACAAGAATTCAAGCAACAAATCGTCAATCTTTACTTAGATGGAAAGCCACGTGTAG	no promoter predicted
p-MULT_1	IS256	IR-left	AAM21176	Enterococcus_faecalis	779274	+	ASEE01000020.	AATTGAAGAATTTCATCTATTGGAATGGCAACACTTTTTTTGACAAAAATTATAAGGTGTTGTGAATGCTGCGGTGTTATGGCTCCGATTGCCCTTGACAATGAGCATCCTCGGATCTGATTTTCTCCGGCAGAAGCACTGGATAGGCTACAATTAACTAGACAGAAAAATTAAGGTGTGTAGACTAGAAGAAAACATACCAGGAGGAATTTTTATATCTAAGAGAACACGAAGAACTTTTTCACAAGAATTCAAGCAACAAATAGTCAATATTTACTTAGCTGGAAAGCCACGTGTAG	no promoter predicted
p-MULT_1	IS256	IR-left	AAM21176	Enterococcus_faecalis	63571	+	ASDT01000018.	CTGCCGCTGCCCCCATACCTTTTGGTACATATATATATACGACAGAAATATCGTTTCTTATATGTCCTTTTTCCTTCAAATTCTTTAATTCTTTTAGCTTCCAATTATGTTTGACGTTATCAAAAATATCAAGAAATATCACTTCATTTTTTTCGTTAAAATAATAGTTAAGCATACTATCATAAAAATTTTGTCCTTTTATTGGATTAAGAGAAAGATAAACAAATTGGTTGATTATCTTTCCTTTAAAATTACTCATTTTATGTTCAGTACACCTCTTAGCTATATCTCTAGCTATA	no promoter predicted
p-MULT_1	IS256	IR-left	AAM21176	Enterococcus_faecalis	1447217	+	CP003583.	AAGTCAGAACATAACATAGATTGTTATTTCTAACTTCTTTTATTTTCTTTACTTAATTATTCAGAAATTTTTTGATTGCTTCTTGGTTTTTGGTCAAATCTAATTCCAGAACACTTCCGGAAGGCGTATTGTCGTTGAAGTCCCAACTGCCGTCTACTGGTACGGATAATGTATCGATCTTTTTATTATTGTCTTTGAGGAAATCCATACCACAATCCAGAAGCACACTTTCTGGAAGGTTCGTTTGGATACTACCAAGTAATTTCCCAACCGCTTTGGGTAGCTTGAATATTGAAGTT	no promoter predicted
p-MULT_1	IS256	IR-left	AAM21176	Enterococcus_faecalis	895127	-	ASDT01000010.	CCTATCTTATCCCAAGTCCAAGATAGGAGTATTTTAATATAATTGTATATTTGAATTTAAATAAAATACAATTATTTTGTAAAATGAAAACTTGTATTTTAATAAAGAAGGCGGTAAATGTCTTTACCAATTAATTTTTATTTTTCATTTTTAGTACATCTTGCCGCCTTTCCCCAATGAGGCGGCATCTTTTTACATAAAAATTAATGAACTCAAAAAACAGATATTGTAATATTGATACATATTAAAATTCTTATTTTTCATGCAGACTACCTTTTCCCGATAAGGTGGTCGTTTTT	no promoter predicted
p-MULT_1	IS256	IR-left	AAM21176	Enterococcus_faecalis	1058866	+	CP002491.	TATGAATTGATAATTATAGTTTAGAATTTTTAATTTCTGTAAACTGTAAGTATTATAAGTTATGATATTTCATATGATTTTTAATAGTCAATAAGATTTGAGAAGTTTTAATCTATAATTTGACCATCAGAATTCATTTTTTCAATTTCAACTATTTGTTGTTCATAGAATGGCGAGGTAGATATTTTAATCTTTTTATCTGTTGAAATCGTTAAAGAAGAAATATAATGAGGAGTTACTGCCACTTTAGCAGATGTTTCTGACAACGTAATTAATAATGATTGATTGTCGCCAAAAGT	no promoter predicted
p-MULT_1	IS256	IR-left	AAM21176	Enterococcus_faecalis	1060034	-	ASEE01000020.	ATTTACAGTTCGATTAAGGTCTACGATAAATTATTGAAACTTACTGATAGTTATGAGAAAATGTAAAAGATTGAATGCAGTTTTGGCTGTGTTGATGAATATATAAGTTAAACAAAATTGAAATAAAACTAGTGGTTGACTAGTTAGAGAAAGGATTTTGTATCAAATGATTACAGCTTTAATTATTGCCGGTGGGGTCGGTAAACGAATGGGGCAGGAGATTCCTAAACAATTTATTATGGTAGAGGAAAAACCGATAATTATCTACACATTGGAATCTTTTCAAAAGCATCCACTCA	no promoter predicted
p-MULT_1	IS256	IR-left	AAM21176	Enterococcus_faecalis	2149	-	AIZU01000073.	TGTTTTCTTGACTAGGGCAATTTACGATTTAAAAGTAAATAAAACATTAATAAGATAAAAATTAATCGATTTCATTTTTATTTCCATAATTTTCATAGGTGTTTTTAAAAGTTACACAAAAAATAGAATAACAAAAAAATTAACATTGAATTAATAATAGTTATACCCGTGGTGCTAGTTAATTTTTTCCTAGAGGAAAATGTCTAAACATGTTGGTAAATCAACAAAAAAACGCATATAGTAGTCTCAAAACTCCCAAGAAATGAGGACTACATATGCGTTCATCAAAATATACTGAA	no promoter predicted
p-MULT_1	IS256	IR-left	AAM21176	Enterococcus_faecalis	78088	-	AJDL01000018.	TAGACTAAATTATATCGTGGCTAAAATTTTCTTTATCCTTTTTATTGTTAATAAAATTATTATCATCAAACCTATAAATTTTAAAACTAGTGCTAGCTTAATGCTAATTATTGGACGGTAGCCTACAACAACCTCATTTAATCCAGGCTTAGCATTAACAATCAATGCCCCTAGGTCAGTTACTTCTTTTTTATCCATTTTTTCCCCATTCAATCTTACGTATGAATGGCTGTAGGCAGCAACAGGCAATTGTGTTTTCTGATTTTTAGAGGAATTATTTTCCCATGATATTTTTATTT	no promoter predicted
p-MULT_1	IS256	IR-left	AAM21176	Enterococcus_faecalis	56179	+	AIUM01000018.	TTTTTTCATGAAAGATCTCCTTTTTTATTTTTATTATATTAAATATTATACAGATAATAACGGAATATTATCATCGAAACAGCTAACAAAATTGTCATAAAAAACGAGATGGTTGATATTAGAACTTGTGTTTTTGTTTAGGTCTAGAGATAAAGAGAGACAATTTCCAAATATATGTAATGAATACAAAAAGACGTTTGTCGCGGATTACCGTTACAAACGTCTTTTATTGATTTTCCGAGATCTCATCAGTCGCCATTTGGAATGGTTCACTCCTTATCTAGATTCGTTTAATGCTC	no promoter predicted
p-MULT_1	IS256	IR-left	AAM21176	Enterococcus_faecalis	19411	-	CP006621.	GGATGGCTCTGAACGATTAACAATATTTTTTTGTTTTGACTATCATTTTATTGTTCAGAAATAATTTATTGCACTTTTTGAGGTAAATAGTTTAGAATTATTTTAATATAAGTACTTCAGATTTAATAAAGGAGAAATATCTAATGAAAAAAATTGATTTAATAAATATGATAGGTATGTTAATAGGGATATTAGTAAATATAGTAATTTTCACAGATTGGCTCGGGGTGTTATTTTCTAATCTTATTCCCATACTTATTATAGGCATTTGTGGAATTATACTTTCAATATTAGAACTT	no promoter predicted
p-MULT_1	IS256	IR-left	AAM21176	Enterococcus_faecalis	1791897	+	CP003351.	GTTCCATTTGATAGCGAGCGATAATTGTTCAGATTAAATAATTGATAATCAAATGGCGGATTATTTGTCAACACACCGACAGGATTATCATATAAATGAAGTCCATCTTTCATACTTTCAATTACTATCGATTTTTCTTTATCAGCTAATAACCAGTGTAAAGGTGACAAGGGTAGTTTTTCACTAAAATCGATATTGACTAGATTGATAGTAGCCAATAATTCTTTAGCTTCGTCTATGGTTGAGCATTGCCCTAGTATCCATGGAATAAACTCAAATGGTGCAACGTTATCTTTTCC	no promoter predicted
p-MULT_1	IS256	IR-left	AAM21176	Enterococcus_faecalis	2764085	-	CP003351.	GTCAAATATAAAAACTAGTACGAAATTAATTTGTAAATTATTTAAGCTTGATAAAATAAGCAATATCGATGATGTAAAGTCCAAGATATTAACAAGAAAAGTAAGCGAACCAGTAAAGCTAACGGCACAAGATAAAAAAAATGGAATTGTTCTTTATGGTGATGATGCAAAGTATAACTATAATTGGGATACCTCCTCAGAAGCTGAGGTATTAAGTATTCCTACTACCGATACTTCAGGGGAAAAAGTCACCTTTAAAATAAATTTTATAACGGCAATTTCTAAGTTGGAGTATGGGA	no promoter predicted
p-MULT_1	IS256	IR-left	AAM21176	Enterococcus_faecalis	1040385	+	CP002491.	GTTTTTAATAACAAAAGAAATAATTAACATAAAAGACTTTACTTTTGCTTGTTGGTTTGTGTGTCAGGTAATTCAGCCGTGATTTTAGCAATTTGTTCTTTAATTTGAGCAATCCGAGGTTCCGCTTGGAATTTGAAATCAGTGATTTCTTGTTGCAGGTCTTTTGAAAATTCAGTTGCCAGTGGAACGTTTTCTTCGACAACTGCCAAATTTCGTTGCACCTGATCCCAGTCATTCGTGACTTGATTTTTCAGTGAACGATAGTCCTCTAGCTCATTGATTAAATGTTGGCGTGTTTC	no promoter predicted
p-MULT_1	IS256	IR-left	AAM21176	Enterococcus_faecalis	5941	-	AJAB01000050.	CCGAAATTTCGATATGCTTCATGTTATTTTGATTTCACACTTCAAAAACGGAACAAATGTGCAATGATACATTGTTTATTTACTTGTGAACTGCTCATCACTTAGCTAAACCTGATGTTTCTTAACACTTGAAGCAAAAGCTTTTTGGGAAAAGAGCTTACTTGATAGTGCATTTATTTCCTAACAGCAATGACTCTTATTTACCAAGCTATCCCCGTAGTTCCTACGGTTCTTAAATGTATTTTTCTAAATTAACGCTCGTATTCGTAGACCCTCGTTCAGAATATTGATGCTAGCGT	no promoter predicted
p-MULT_1	IS256	IR-left	AAM21176	Enterococcus_faecalis	248011	-	CP003295.	CAGCACTGATATAATATCAGTAAAAGCTTTCTTTTTTGTAATCTCATATTCAAAAGTTAAGACTTTAGACAACATCCCAAAAGCAGAAGGTTCTACTACGCCTGACAAAGTGATGACCTTTAGTGGCATGGGAAACATGGTCGCCATTGACGGCAAACAGTTCGACATGGACCGGATCGATTTACGCGCTAAGATAGGGGAAAAGGAAATTTGGGAGATTAAAAACACACGGGACATGATGGGTGGCATGATCCATCCTTTCCACCTGCATGGCGTCCAGTTCAAGGTAATAATCCGGA	no promoter predicted
p-MULT_1	IS256	IR-left	AAM21176	Enterococcus_faecalis	67074	-	AIUF01000028.	AAGCTGGATTATCTATATCGGTTGTTTGTGTATTATTTCAAATAAAAAAGTCTTGTTTTTTTATTCTTTTTTGGATATACTTTTAACAATTTAGGGAAATTTTAGGAAAAGGGGTATAAAAATGACAACGTATCAGCGAAAGTTATTATTATCGACATCGGCGGGAATTGCTTTAGAGAATATGGATATTATGTTTTTAGCTTTTTCATTATCTTCAATGATTACTTCTTTTCATATTAGTGGTACGCAAGCGGGTTTCATTTCAACGATCACTAATTTGGGGATGCTCATTGGAGGTA	no promoter predicted
p-MULT_1	IS256	IR-left	AAM21176	Enterococcus_faecalis	425659	+	AIUF01000015.	AAGTCAAAACATAACATAGATTGTTATTTCTAACTTCTTTTATTTTCTTTACTTAATTATTCAGAAATTTTTTGATTGCTTCTTGGTTTTTGGTCAAATCTAATTCCAGAACACTTCCGGAAGGCGTATTGTCGTTGAAGTCCCAACTGCCGTCTACTGGTACGGATAATGTATCGATCTTTTTATTATTGTTTTTGAGGAAATCCATACCACAATCCAGAAGCACACTTTCTGGAAGGTTCGTTTGGATACTACCAAGTAATTTCCCAACCGCTTTGGGTAGCTTGAATATTGAAGTT	no promoter predicted
p-MULT_1	IS256	IR-left	AAM21176	Enterococcus_faecalis	795456	-	ASEE01000020.	ATTTAACACTCCGGAAGTTCTGTTAAGAAGCAGAGAATGTATTTGCCACAACTCTTTTGAGAAATACTCAATCTGCTTTTTCATATCATTTATATCGTCCTTATAGATTATGCCGGTGGAATTCACACGCTTTGCAATCTGATTTATGTTGCTGGTAGCATTGGAAAGGAAACCCTGTAAATCTCTAAACGGCTCTAAATCCACTTAATATATTTCTTTTTCTAAAACACACTTGCGGATGAAATGGCTCATATTTTTACATTTCGCAAGTTTTCTTTTCTCCTCAAAAAGAGCCTTTT	no promoter predicted
p-MULT_1	IS256	IR-left	AAM21176	Enterococcus_faecalis	1157701	-	CP003583.	AACATACTTGCAAAGTAATACTACAATTCCTAACATAATCGTAGAATTTAATAATTTCCATAGCATAAAGTGTTTAGAAAAGAACATTAAGAATAGTTCTATAATAATTCTTGAACTCCATGTCTTATAATGTTCTATCGAAGCACCCAAATAGCCAAGTTCATCTAATCTACTTGCATAAACTACGTCATCCGCTCTCATAGTCGGCATATACATATTAAAGAGTAAAAAGATACCCCAAATCCCTATTAGTAACAAGATCAGTTCTTTGTTATTCGTTATTTTTCTATTATGTTTGT	no promoter predicted
p-MULT_1	IS256	IR-left	AAM21176	Enterococcus_faecalis	8202	-	CP004064.	AAATCTTCAAATGATTTATGCTTTTTTTAAATTTAAATTCAATAAAGTCTTGCTAATATAATCATTAGAAAGAGTATAATTAAAAAGCAGTTCTCTTTTTTGTTTAAGAGAACTGTTTTTTTGTTGGAGATATTCATTTTCGAAATTAAGAATAAGCAGTCCGCATTTTAAGAAATAAGAATTTAGATGGATGCAAATACTAGGTTTGTTATAGTCATAACTTAAGACTTTAGACAACATCCCAAAAGCAGAAATATACGCCGAAGGCGCAACGATTTTCATTTCGTTTTGTGCCTTGA	no promoter predicted
p-MULT_1	IS256	IR-left	AAM21176	Enterococcus_faecalis	24261	-	AY032999.	CCGTATTCAAAAAAAAAACTCCTTTACTTAAATATGAACTTTTACTATAAGTAAATAAATATTATCTAGTAATTATTTACTCATTTTAATATCAACATTATTTTAATAAAAAATAATAAAATCCACAATATTATTTAAATAAACAACAATAAAACAAAAAGAGGAAGAGACTTCTTCCTCTTGTCAGAGAATATTTAATAATTTAAACTTCTATTCATCCTCTTTTTTCCATTTTTCATACCCTAATAACCCTAAAGTTCCTAACAATATTAAACCACCAGCAATAGTATAAATATTAC	no promoter predicted
p-MULT_1	IS256	IR-left	AAM21176	Enterococcus_faecalis	143697	-	CP003583.	AAAAACTTAACAACTTTCGAAAACTTTCGTCACAAAATATTCACAACTAATGACTATTATATAAGCATACCAACAAACAACCCTAACAACACTTTTTCATTTTTAACTCCTTATCCTGCTAGCTCCCCGGCTAGCAGGACCTTTTTTTATCAAAAAAACTTGTACCATCCAATCGATTCAACTAATCAACCGAATGCTGTCATGCTATGATACTCATCCTAAAACGTTCCGTTTTACTGATATCAGCTTAAAGCATTCGGTTATTTTTGATTAGTAATGATTGATGGTACAAGCTCATA	no promoter predicted
p-MULT_1	IS256	IR-left	AAW74640	Xanthomonas_oryzae_pv._oryzae_KACC_10331	2925907	+	CP000967.	GACTAATTCTACTGTGTTATAAATAATCATACCTTTGTGCCACTATTGGAAGACCTTCAGGCCGCGTGGGAGAGCTGTGTTGAATAGGACACTGGAAGTGCGTTTTGAACAGTACGGGGAAGTAGTTGCTGCCGCCCTGTCCCATGCGGATCGCAAACAGCCCGCACACTGGTACCTGAAGGGGTTGCTACTGCCTGGAGGGCGCAAGAGCGTGGAGCCCATGGCCGCGCGGGTGCACCCGCAGAACGTGGGCTCAGCCCATCAATCGATGCACCATCTGGTGGCCGATGCCGACTGGA	sigmabif	15	GACTAATTCTACTGT	TTATAA	TAATCATACCTTTGTG	CACTAT	GGAAGACCTTCAGGCCGCGTGGGAGAGCTGTGTTGAATAGGACACTGGAAGTGCGTTTTGAACAGTACGGGGAAGTAGTTGCTGCCGCCCTGTCCCATGCGGATCGCAAACAGCCCGCACACTGGTACCTGAAGGGGTTGCTACTGCCTGGAGGGCGCAAGAGCGTGGAGCCCATGGCCGCGCGGGTGCACCCGCAGAACGTGGGCTCAGCCCATCAATCGATGCACCATCTGGTGGCCGATGCCGACTGGA	2.6
p-MULT_1	IS256	IR-left	AAW74640	Xanthomonas_oryzae_pv._oryzae_KACC_10331	2913702	+	AE013598.	GACTAATTCTACTGTGTTATAAATAATCATACCTTTGTGCCACTATTGGAAGACCTTCAGGCCGCGCGGGAGAGCTGTGTTGAATAGGACACTGGAAGTGCGTTTTGAACAGTACGGGGAAGTAGTTGCTGCCGCCCTGTCCCATGCGGATCGCAAACAGCCCGCACACTGGTACCTGAAGGGGTTGCTACTGCCTGGAGGGCGCAAGAGCGTGGAGCCCATGGCCGCGCGGGTGCACCCGCAGAACGTGCGCTCAGCCCATCAATCGACCTGATTAGCACGATCTTTCAGCACAGTCG	sigmabif	15	GACTAATTCTACTGT	TTATAA	TAATCATACCTTTGTG	CACTAT	GGAAGACCTTCAGGCCGCGCGGGAGAGCTGTGTTGAATAGGACACTGGAAGTGCGTTTTGAACAGTACGGGGAAGTAGTTGCTGCCGCCCTGTCCCATGCGGATCGCAAACAGCCCGCACACTGGTACCTGAAGGGGTTGCTACTGCCTGGAGGGCGCAAGAGCGTGGAGCCCATGGCCGCGCGGGTGCACCCGCAGAACGTGCGCTCAGCCCATCAATCGACCTGATTAGCACGATCTTTCAGCACAGTCG	2.6
p-MULT_1	IS256	IR-left	AAW74640	Xanthomonas_oryzae_pv._oryzae_KACC_10331	2624299	-	AE013598.	CCCATTGCGCCCGGTGCGGGAGATGGTCAACGATGCCCTGCGGCGTTTGGACGGTCTGTTCGAGCGGATGTACGCGCCCAACGACAAGGGAGGCCGTCCGAGCATCGCGCCGGAGAAGCTGGCGCGGGCGATGCTGCTGCAGGTGTTCTACAGCATTCGTTCCGAGCGCCAGTTGATGGAGCAGGTGCAGTACAACCTGTTGTTTCGTTGGTTCATCGGCCTGTCGATGGACGATGCGGTGTGGGTGCCGACGGTGTTCAGCAAGAACCGCGAACGCCTGATCGAACACGACGTGGTGG	no promoter predicted
p-MULT_1	IS256	IR-left	AAW74640	Xanthomonas_oryzae_pv._oryzae_KACC_10331	2404079	+	AP008229.	GCGTGCGCCCAGCACGATCAGCCGCGAACTGCGCCGCAACCAGCACGCTGCGCGGTACCGGCCCGATCACGCGCAGCGCATCAGCGAGCATCGGCGCACACAGGCCAGCCGGCGTCCACGCATCGACGCTGAGCGTATCCGTCAGATCGAGGTCCTGCTGAGGGAGGACGTCAGTCCCGAACAGATCGCCGGTCGCACCGGCTTGGCCAGTCACGAATGGATCTATCGGCACATCGACGCCGATCAGAAGCGCGGTGGTCAGTTATTCATGCATCTACGCAAACGCCGCCGCAAGCGCC	no promoter predicted
p-MULT_1	IS256	IR-left	AAW74640	Xanthomonas_oryzae_pv._oryzae_KACC_10331	769979	-	AP008229.	CGGCAGGACGGCGTGTACGCATGGGCGAAAACTGCCAGAAACCAGGACGTAGCGTAACGAAAACTGGCAATTCCAGCACACCGATAACGCAGATGAAGCCTTGCAATGGATGTGGTCTGGGGGTTTTTCAGGGGCGACTACTAATTCTACTGTGTTACTAAATACGAATCCGTTGGTACGGTGAGACCCCGCAACACGGGCAGTGTGGGAGGCTTCTGGCGATAAGCCTAGCCAGTCCGAAGGCCAGCGTGGCAATCGAGTTGGGATGGTGACGTTGCATTGGGGCCAGACCCGCGCGG	no promoter predicted
p-MULT_1	IS256	IR-left	AAW74640	Xanthomonas_oryzae_pv._oryzae_KACC_10331	3340516	-	AE013598.	ACAACTACCAGCCGTTCAACCTGTTGCAGACCCCGCAAAAACGCACCAATGCCTTCCTGCTGAGGACTTATCGCTTCAGCGACAGCGTTGAGGGCGACGTCAATACCTGGTTCAGTAAAACCGAATCGGCCTCGATCATTGCGCCGATTTCGATCTTCTCCAATGGCGACAACATCCTGGTGTCGGCGCAGAGTTACTACAACCCGTTCGGCATCAATTTCGGCACCGACCGCACCACCGGCACGTCCTACAACGACCTCAACACGCGTGCCACCGTGCTGGGCAATCGCAGTTACCAA	no promoter predicted
p-MULT_1	IS256	IR-left	AAW74640	Xanthomonas_oryzae_pv._oryzae_KACC_10331	2891842	+	AP008229.	CAGCGACGAGCGCCGGAGCTTGCGTATCGACGATGATGCGGCCGTTCAAGAAGCCATCGAGACTTACGGTCAAATTGTGCGTTCGGGCGAGCTCGTTAGGTAGCTTCCTGGGTGGAGACAAGGTGAGCAGAGCCGTCGATGCTGCCGCTTTTATTGCCGATCGTACGTATCGATAGCTGGGAAAGAGGAATGTGGGCAAAGGCCCGAAGTGGCGGTGCGCGCAGCGCATTGTCCACATGTAGCGATAGGCCGGTGGACCCTGTGGGCAAAGGCGTCGGACTGTGGGCAACCGCTTGCGG	no promoter predicted
p-MULT_1	IS256	IR-left	AAW74640	Xanthomonas_oryzae_pv._oryzae_KACC_10331	2379093	-	CP003057.	GGTACCCATCGCGAACCGACCTTCATCACTGATGAAATACGGCTCACTGGCAGCGAGTTCACCAGCTGTCGCAGCAGCATCAAATTGCGCACGCGTTCCGCGTTTCACATAAATATTGGCACCTGAGATTGCATCGGACATGATATTAAGTTCCTTGAATTTTATTTAAATCAACCTGATTAGCCCCGATCCTCAGCTGGATGTTTGTTGCAGTCCTGCAAATAGCTTCGTTTTACCGATGTTTTCCATGACGTCTGACTCTTGGCGCTGCTGACGCGAGGAGACGGTGCGAAGTTCTT	no promoter predicted
p-MULT_1	IS256	IR-left	AAW74640	Xanthomonas_oryzae_pv._oryzae_KACC_10331	4634235	+	CP000967.	CGGCAGGACGGCGTGTACGCATGGGCGAAAACTGCCAGAAACCAGGACGTAGCGTAACGAAAACTGGCAATTCCAGCACACCGATAACGCAGATGAAGCCTTGCAATGGATGTGGTCTGGGGGTTTTTCAGGGGCGACTACTAATTCTACTGTGTTACTAAATACGAATCCGTTGGTACGGTGAGACCCCGCAACACGGGCAGTGTGGGAGGCTTCTGGCGATCAGCCTAGCCAGTCCGAAGGCCAGCGTGGCAATCGAGTTGGGATGGTGACGTTGCATTGGGGCCAGACCGGCGCGG	no promoter predicted
p-MULT_1	IS256	IR-left	AAW74640	Xanthomonas_oryzae_pv._oryzae_KACC_10331	3347946	-	AP008229.	ACAACTACCAGCCGTTCAACCTGTTGCAGACCCCGCAAAAACGCACCAATGCCTTCCTGCTGAGGACTTATCGCTTCAGCGACAGCGTTGAGGGCGACGTCAATACCTGGTTCAGTAAAACCGAATCGGCCTCGATCATTGCGCCGATTCCGATCTTCTCCAATGGCGACAACATCCTGGTGTCGGCGCAGAGTTACTACAACCCGTTCGGCATCAATTTCGGCACCGACCGCACCACCGGCACGTCCTACAACGACCTCAACACGCGTGCCACCGTGCTGGGCAATCGCAGTTACCAA	no promoter predicted
p-MULT_1	IS256	IR-left	AAW74640	Xanthomonas_oryzae_pv._oryzae_KACC_10331	207673	-	AE013598.	CGTCGTGCGCTGGTGCGCGAGTGGATCGCAGGTGGCGCCAGCGAGCGCTGCGCCCTGGCAGCGATCGGCATGAGCGCCAGTGCGCTGCGCTATCGCCCGCGCGAGGACCGCAACGTTGAGTTGCGCGAGCGCATCCTTGCGTTGGCGCATCGCCATCGCCGCTATGGCGTGGGGATGATCTCTCTCAAGCTGCGGCAGGAAGGGCGTCTCGTGAACTATAAGCGGGTGGAGCGGCTGTATTGCGAGCAGCAGCTGCAGGTCCGCCGCCGCACGCGTAAAAAGGTGCCGGTAGGCGAGCG	no promoter predicted
p-MULT_1	IS256	IR-left	AAW74640	Xanthomonas_oryzae_pv._oryzae_KACC_10331	3663733	-	CP003057.	CGCTTTGAGGCTCTTTTCAAGCTCATCAACACGCGCCTTGCAAAGCAGGCGGCGAACGGCGGCGCGCCATTCGAAGCGTGAGCCCAATCGAAGGACCGCCCCGGCCGGGCGGTCCTTCTTGCGTCAGAACTCCGGCAGGTTTTCGAGGTTGTCCCGGGTCTACATCGGCAATGTCGAATGGAATGGCGTCAGCCCGGCGATCGGTACCAACCGCCTCAATCGCCAGTACACCGATGTGCCGCCCAGTGCCAACCAGCGCGAAGTCACCCGCCTGCGTGCGAAAGGTCATCCTTCTGCGC	no promoter predicted
p-MULT_1	IS256	IR-left	AAW74640	Xanthomonas_oryzae_pv._oryzae_KACC_10331	2699127	+	CP003057.	TATTTCTGTCACCTGCCACCAGTCTGCTGGGTGAAGTTATCAAGGCGGCCTGTAATGCTGCGGGAGCAACGCCTTACTTTAAGATGAATTTTCCGGGCTGGTACACCACGTGCAGTGCACCGCAGCCAACGTGGCCGATGTCACGGTGACGCACGCATTGCTGCACGGCAAGGAAGACAGCGTGTTCGGCGACAGCGGCTACACCGGTGCGGAAAAACGCGACGAGTTGCAGAGCTGCGAGGCTGCATTTTTCATTGCCGCCAAGCGCTCCACGATTCAAGCCATTGGCAACAAGCGCG	no promoter predicted
p-MULT_1	IS256	IR-left	AAW74640	Xanthomonas_oryzae_pv._oryzae_KACC_10331	4455892	+	AE013598.	GCAGATCCGCCACCCGGCGCGGAAAAATCTTGTCCGGGCCCTTGGCGTTTCGCGGTTGGCCCCGAACATGCGTGGGCCCCGCGTGCCGTCGGCATCGTGGCGTTTTGCAATGCTGGGCAGGCGGTCGTCCGTCTGCACCTTAGCGGACGAGTCACCCGCGTCACCGTACTTCCAACACGGGTGTGCAGGTTGGAGACATCGGGCACCGGCGCGATATCCGCTGTGTGGTCGTCCGGCGATGCCACGTTGGACATCTGCTTTTCTGTCGGCGCCCATCGCTGCAGCCCTGCATTGCATCA	no promoter predicted
p-MULT_1	IS256	IR-left	AAW74640	Xanthomonas_oryzae_pv._oryzae_KACC_10331	801626	-	AE013598.	CGGCAGGACGGCGTGTACGCATGGGCGAAAACTGCCAGAAACCAGGACGTAGCGTAACGAAAACTGGCAATTCCAGCACACCGATAACGCAGATGAAGCCTTGCAATGGATGTGGTCTGGGGGTTTTTCAGGGGCGACTACTAATTCTACTGTGTTACTAAATACGAATCCGTTGGTACGGTGAGACCCCGCAACACGGGCAGTGTGGGAGGCTTCTGGCGATAAGCCTAGCCAGTCCGAAGGCCAGCGTGGCAATCGAGTTGGGATGGTGACGTTGCATTGGGGCCAGACCGGCGCGG	no promoter predicted
p-MULT_1	IS256	IR-left	AAW74640	Xanthomonas_oryzae_pv._oryzae_KACC_10331	2531507	-	CP003057.	TCGGCGCTGGCTGCTCGACGTTAGGGAAGGTCTGAACAACCCATCAAACCTCTAAAATTCCAGCTTCTTGCATTTCAATGACTGCAAAAATGCTGAGTCGGGTGCGATTTTTGCAACGTTCTGGCGGTTTTGGCTGCCGCCAGGCAGCATTATCCCCTGGCCGGCAGCAAGTGCCGGCGCACCATCCACAGATTCGACAGCGCAAATAACGTCTGCACCTGTGCGGTGTTCTTGGCCAGGCCGCGATAGCGCACCTTGGTGTAGCCGAACTGCCGCTTGATCACCCGGAATGGGTGCTC	no promoter predicted
p-MULT_1	IS256	IR-left	AAW74640	Xanthomonas_oryzae_pv._oryzae_KACC_10331	1421140	-	AE013598.	GTTACAGCAGGGGCGCCGATCCCTCACAATTGGTCTATCAGCATCTGATTCCTGGGAGTTTTACCGATGGCCCACACCCAGAACGCCGACTTCTTCCGCCAGCCCTTGGCCGAGATGATCGATCCGCGCCACCCGCTGGCGGTGCTGGCCCGTCGGCTGCCCTGGGCGCAGATCGAGGCGGTGTTGGCGCCGCATTTCGCTCGCAAGGTGCGCGCAGGTCGCGCGGTGGCGCAACCTGATCTGTTCGGCCCCTCGGTGCAAGTGGCCGGTGCCGGTATTGTCGCTGCCGGCCGCCCACG	no promoter predicted
p-MULT_1	IS256	IR-left	AAW74640	Xanthomonas_oryzae_pv._oryzae_KACC_10331	1562560	+	CP000967.	GGGCCAAAGGCCAAAGGGGCCGGCCATCGTGGCCGACTGAGGTGATGGTCAGGGTGTTGCTGTTGCAGCAGTTGTACAACCTTTCCGACGACGCGCTGGAGTATCAGTTGCTGGATCGGTGTAGCGTTGTGCGGTTCGTCGGTCTGGAGGGCAGCGGCAATGTGCCGGATGCGAAGACGATCTGGGTATGGCGCGAGCGGCTGAAGAACAAGCACGTGATCGGAGACATCAGTGCGGCGATCAGGGGGGCAACTGGCGCGCGCCGGTTACATTGCCCGTGGTGGGTAGATCATCGATGC	no promoter predicted
p-MULT_1	IS256	IR-left	AAW74640	Xanthomonas_oryzae_pv._oryzae_KACC_10331	2422991	+	AE013598.	GCGTGCGCCCAGCACGATCAGCCGCGAACTGCGCCGCAACCAGCACGCTGCGCGGTACCGGCCCGATCACGCGCAGCGCATCAGCGAGCATCGGCGCACACAGGCCAGCCGGCGTCCACGCATCGACGCTGAGCGTATCGGCCAGATCGAGGACCTGCTGAGGGAGGACTTCAGTCCCGAACAGATCGCCGGTCGCACCGGCTTGGCCAGTCACGCATCGATCTATCGGCACATCGACGCCGATCAGAAGCGCGGTGGTCAGTTGTTCATGCATCTACGCAAACGCCGCCGCAAGCGCC	no promoter predicted
p-MULT_1	IS256	IR-left	AAW74640	Xanthomonas_oryzae_pv._oryzae_KACC_10331	8714	-	AF337647.	CGGCAGGACGGCGTGTACGCATGGGCGAAAACTGCCAGAAACCAGGACGTAGCGTAACGAAAACTGGCAATTCCAGCACACCGATAACGCAGATGAAGCCTTGCAATGGATGTGGTCTGGGGGTTTTTCAGGGGCGACTACTAATTCTACTGTGTTACTAAATACGAATCCGTTGGTACGGTGAGACCCCGCAACACGGGCAGTGTGGGAGGCTTCTGGCGATAAGCCTAGCCAGTCCGAAGTCCAGCGTGGCAATCGAGTTGGGATGGTGACGTTGCATTGGGGCCAGACCGGCGCGG	no promoter predicted
p-MULT_1	IS256	IR-left	AAW75541	Xanthomonas_oryzae_pv._oryzae_KACC_10331	2925907	+	CP000967.	GACTAATTCTACTGTGTTATAAATAATCATACCTTTGTGCCACTATTGGAAGACCTTCAGGCCGCGTGGGAGAGCTGTGTTGAATAGGACACTGGAAGTGCGTTTTGAACAGTACGGGGAAGTAGTTGCTGCCGCCCTGTCCCATGCGGATCGCAAACAGCCCGCACACTGGTACCTGAAGGGGTTGCTACTGCCTGGAGGGCGCAAGAGCGTGGAGCCCATGGCCGCGCGGGTGCACCCGCAGAACGTGGGCTCAGCCCATCAATCGATGCACCATCTGGTGGCCGATGCCGACTGGA	sigmabif	15	GACTAATTCTACTGT	TTATAA	TAATCATACCTTTGTG	CACTAT	GGAAGACCTTCAGGCCGCGTGGGAGAGCTGTGTTGAATAGGACACTGGAAGTGCGTTTTGAACAGTACGGGGAAGTAGTTGCTGCCGCCCTGTCCCATGCGGATCGCAAACAGCCCGCACACTGGTACCTGAAGGGGTTGCTACTGCCTGGAGGGCGCAAGAGCGTGGAGCCCATGGCCGCGCGGGTGCACCCGCAGAACGTGGGCTCAGCCCATCAATCGATGCACCATCTGGTGGCCGATGCCGACTGGA	2.6
p-MULT_1	IS256	IR-left	AAW75541	Xanthomonas_oryzae_pv._oryzae_KACC_10331	2182233	-	AP008229.	GACTAATTCTACTGTGTTATAAATAATCATACCTTTGTGCCACTATTGGAAGACCTTCAGGCCGCGCGGGAGAGCTGTGTTGAATAGGACACTGGAAGTGCGTTTTGAACAGTACGGGGAAGTAGTTGCTGCCGCCCTGTCCCATGCGGATCGCAAACAGCCCGCACACTGGTACCTGAAGGGGTTGCTACTGCCTGGAGGGCGCAAGAGCGTGGAGCCCATGGCCGCGCGGGTGCACCCGCAGAACGTGCGCTCAGCCCATCAATCGACCTGATTAGCACGATCTTTCAGCACAGTCG	sigmabif	15	GACTAATTCTACTGT	TTATAA	TAATCATACCTTTGTG	CACTAT	GGAAGACCTTCAGGCCGCGCGGGAGAGCTGTGTTGAATAGGACACTGGAAGTGCGTTTTGAACAGTACGGGGAAGTAGTTGCTGCCGCCCTGTCCCATGCGGATCGCAAACAGCCCGCACACTGGTACCTGAAGGGGTTGCTACTGCCTGGAGGGCGCAAGAGCGTGGAGCCCATGGCCGCGCGGGTGCACCCGCAGAACGTGCGCTCAGCCCATCAATCGACCTGATTAGCACGATCTTTCAGCACAGTCG	2.6
p-MULT_1	IS256	IR-left	AAW75541	Xanthomonas_oryzae_pv._oryzae_KACC_10331	2604081	-	AP008229.	CCCATTGCGCCCGGTGCGGGAGATGGTCAACGATGCCCTGCGGCGTTTGGACGGTCTGTTCGAGCGGATGTACGCGCCCAACGACAAGGGAGGCCGTCCGAGCATCGCGCCGGAGAAGCTGGCGCGGGCGATGCTGCTGCAGGTGTTCTACAGCATTCGTTCCGAGCGCCAGTTGATGGAGCAGGTGCAGTACAACCTGTTGTTTCGTTGGTTCATCGGCCTGTCGATGGACGATGCGGTGTGGGTGCCGACGGTGTTCAGCAAGAACCGCGAACGCCTGATCGAACACGACGTGGTGG	no promoter predicted
p-MULT_1	IS256	IR-left	AAW75541	Xanthomonas_oryzae_pv._oryzae_KACC_10331	2404079	+	AP008229.	GCGTGCGCCCAGCACGATCAGCCGCGAACTGCGCCGCAACCAGCACGCTGCGCGGTACCGGCCCGATCACGCGCAGCGCATCAGCGAGCATCGGCGCACACAGGCCAGCCGGCGTCCACGCATCGACGCTGAGCGTATCCGTCAGATCGAGGTCCTGCTGAGGGAGGACGTCAGTCCCGAACAGATCGCCGGTCGCACCGGCTTGGCCAGTCACGAATGGATCTATCGGCACATCGACGCCGATCAGAAGCGCGGTGGTCAGTTATTCATGCATCTACGCAAACGCCGCCGCAAGCGCC	no promoter predicted
p-MULT_1	IS256	IR-left	AAW75541	Xanthomonas_oryzae_pv._oryzae_KACC_10331	769979	-	AP008229.	CGGCAGGACGGCGTGTACGCATGGGCGAAAACTGCCAGAAACCAGGACGTAGCGTAACGAAAACTGGCAATTCCAGCACACCGATAACGCAGATGAAGCCTTGCAATGGATGTGGTCTGGGGGTTTTTCAGGGGCGACTACTAATTCTACTGTGTTACTAAATACGAATCCGTTGGTACGGTGAGACCCCGCAACACGGGCAGTGTGGGAGGCTTCTGGCGATAAGCCTAGCCAGTCCGAAGGCCAGCGTGGCAATCGAGTTGGGATGGTGACGTTGCATTGGGGCCAGACCCGCGCGG	no promoter predicted
p-MULT_1	IS256	IR-left	AAW75541	Xanthomonas_oryzae_pv._oryzae_KACC_10331	3439749	-	CP000967.	ACAACTACCAGCCGTTCAACCTGTTGCAGACCCCGCAAAAACGCACCAATGCCTTCCTGCTGAGGACTTATCGCTTCAGCGACAGCGTTGAGGGCGACGTCAATACCTGGTTCAGTAAAACCGAATCGGCCTCGATCATTGCGCCGATTTCGATCTTCTCCAATGGCGACAACATCCTGGTGTCGGCGCAGAGTTACTACAACCCGTTCGGCATCAATTTCGGCACCGACCGCACCACCGGCACGTCCTACAACGACCTCAACACGCGTGCCACCGTGCTGGGCAATCGCAGTTACCAA	no promoter predicted
p-MULT_1	IS256	IR-left	AAW75541	Xanthomonas_oryzae_pv._oryzae_KACC_10331	2891842	+	AP008229.	CAGCGACGAGCGCCGGAGCTTGCGTATCGACGATGATGCGGCCGTTCAAGAAGCCATCGAGACTTACGGTCAAATTGTGCGTTCGGGCGAGCTCGTTAGGTAGCTTCCTGGGTGGAGACAAGGTGAGCAGAGCCGTCGATGCTGCCGCTTTTATTGCCGATCGTACGTATCGATAGCTGGGAAAGAGGAATGTGGGCAAAGGCCCGAAGTGGCGGTGCGCGCAGCGCATTGTCCACATGTAGCGATAGGCCGGTGGACCCTGTGGGCAAAGGCGTCGGACTGTGGGCAACCGCTTGCGG	no promoter predicted
p-MULT_1	IS256	IR-left	AAW75541	Xanthomonas_oryzae_pv._oryzae_KACC_10331	2379093	-	CP003057.	GGTACCCATCGCGAACCGACCTTCATCACTGATGAAATACGGCTCACTGGCAGCGAGTTCACCAGCTGTCGCAGCAGCATCAAATTGCGCACGCGTTCCGCGTTTCACATAAATATTGGCACCTGAGATTGCATCGGACATGATATTAAGTTCCTTGAATTTTATTTAAATCAACCTGATTAGCCCCGATCCTCAGCTGGATGTTTGTTGCAGTCCTGCAAATAGCTTCGTTTTACCGATGTTTTCCATGACGTCTGACTCTTGGCGCTGCTGACGCGAGGAGACGGTGCGAAGTTCTT	no promoter predicted
p-MULT_1	IS256	IR-left	AAW75541	Xanthomonas_oryzae_pv._oryzae_KACC_10331	4634235	+	CP000967.	CGGCAGGACGGCGTGTACGCATGGGCGAAAACTGCCAGAAACCAGGACGTAGCGTAACGAAAACTGGCAATTCCAGCACACCGATAACGCAGATGAAGCCTTGCAATGGATGTGGTCTGGGGGTTTTTCAGGGGCGACTACTAATTCTACTGTGTTACTAAATACGAATCCGTTGGTACGGTGAGACCCCGCAACACGGGCAGTGTGGGAGGCTTCTGGCGATCAGCCTAGCCAGTCCGAAGGCCAGCGTGGCAATCGAGTTGGGATGGTGACGTTGCATTGGGGCCAGACCGGCGCGG	no promoter predicted
p-MULT_1	IS256	IR-left	AAW75541	Xanthomonas_oryzae_pv._oryzae_KACC_10331	3347946	-	AP008229.	ACAACTACCAGCCGTTCAACCTGTTGCAGACCCCGCAAAAACGCACCAATGCCTTCCTGCTGAGGACTTATCGCTTCAGCGACAGCGTTGAGGGCGACGTCAATACCTGGTTCAGTAAAACCGAATCGGCCTCGATCATTGCGCCGATTCCGATCTTCTCCAATGGCGACAACATCCTGGTGTCGGCGCAGAGTTACTACAACCCGTTCGGCATCAATTTCGGCACCGACCGCACCACCGGCACGTCCTACAACGACCTCAACACGCGTGCCACCGTGCTGGGCAATCGCAGTTACCAA	no promoter predicted
p-MULT_1	IS256	IR-left	AAW75541	Xanthomonas_oryzae_pv._oryzae_KACC_10331	189441	-	AP008229.	CGTCGTGCGCTGGTGCGCGAGTGGATCGCAGGTGGCGCCAGCGAGCGCTGCGCCCTGGCAGCGATCGGCATGAGCGCCAGTGCGCTGCGCTATCGCCCGCGCGAGGACCGCAACGTTGAGTTGCGCGAGCGCATCCTTGCGTTGGCGCATCGCCATCGCCGCTATGGCGTGGGGATGATCTCTCTCAAGCTGCGGCAGGAAGGGCGTCTCGTGAACTATAAGCGGGTGGAGCGGCTGTATTGCGAGCAGCAGCTGCAGGTCCGCCGCCGCACGCGTAAAAAGGTGCCGGTAGGCGAGCG	no promoter predicted
p-MULT_1	IS256	IR-left	AAW75541	Xanthomonas_oryzae_pv._oryzae_KACC_10331	3663733	-	CP003057.	CGCTTTGAGGCTCTTTTCAAGCTCATCAACACGCGCCTTGCAAAGCAGGCGGCGAACGGCGGCGCGCCATTCGAAGCGTGAGCCCAATCGAAGGACCGCCCCGGCCGGGCGGTCCTTCTTGCGTCAGAACTCCGGCAGGTTTTCGAGGTTGTCCCGGGTCTACATCGGCAATGTCGAATGGAATGGCGTCAGCCCGGCGATCGGTACCAACCGCCTCAATCGCCAGTACACCGATGTGCCGCCCAGTGCCAACCAGCGCGAAGTCACCCGCCTGCGTGCGAAAGGTCATCCTTCTGCGC	no promoter predicted
p-MULT_1	IS256	IR-left	AAW75541	Xanthomonas_oryzae_pv._oryzae_KACC_10331	2699127	+	CP003057.	TATTTCTGTCACCTGCCACCAGTCTGCTGGGTGAAGTTATCAAGGCGGCCTGTAATGCTGCGGGAGCAACGCCTTACTTTAAGATGAATTTTCCGGGCTGGTACACCACGTGCAGTGCACCGCAGCCAACGTGGCCGATGTCACGGTGACGCACGCATTGCTGCACGGCAAGGAAGACAGCGTGTTCGGCGACAGCGGCTACACCGGTGCGGAAAAACGCGACGAGTTGCAGAGCTGCGAGGCTGCATTTTTCATTGCCGCCAAGCGCTCCACGATTCAAGCCATTGGCAACAAGCGCG	no promoter predicted
p-MULT_1	IS256	IR-left	AAW75541	Xanthomonas_oryzae_pv._oryzae_KACC_10331	4453323	+	AP008229.	GCAGATCCGCCACCCGGCGCGGAAAAATCTTGTCCGGGCCCTTGGCGTTTCGCGGTTGGCCCCGAACATGCGTGGGCCCCGCGTGCCGTCGGCATCGTGGCGTTTTGCAATGCTGGGCAGGCGGTCGTCCGTCTGCACCTTAGCGGACGAGTCACCCGCGTCACCGTACTTCCAACACGGGTGTGCAGGTTGGAGACATCGGGCACCGGCGCGATATCCGCTGTGTGGTCGTCCGGCGATGCCACGTTGGACATCTGCTTTTCTGTCGGCGCCCATCGCTGCAGCCCTGCATTGCATCA	no promoter predicted
p-MULT_1	IS256	IR-left	AAW75541	Xanthomonas_oryzae_pv._oryzae_KACC_10331	801626	-	AE013598.	CGGCAGGACGGCGTGTACGCATGGGCGAAAACTGCCAGAAACCAGGACGTAGCGTAACGAAAACTGGCAATTCCAGCACACCGATAACGCAGATGAAGCCTTGCAATGGATGTGGTCTGGGGGTTTTTCAGGGGCGACTACTAATTCTACTGTGTTACTAAATACGAATCCGTTGGTACGGTGAGACCCCGCAACACGGGCAGTGTGGGAGGCTTCTGGCGATAAGCCTAGCCAGTCCGAAGGCCAGCGTGGCAATCGAGTTGGGATGGTGACGTTGCATTGGGGCCAGACCGGCGCGG	no promoter predicted
p-MULT_1	IS256	IR-left	AAW75541	Xanthomonas_oryzae_pv._oryzae_KACC_10331	2531507	-	CP003057.	TCGGCGCTGGCTGCTCGACGTTAGGGAAGGTCTGAACAACCCATCAAACCTCTAAAATTCCAGCTTCTTGCATTTCAATGACTGCAAAAATGCTGAGTCGGGTGCGATTTTTGCAACGTTCTGGCGGTTTTGGCTGCCGCCAGGCAGCATTATCCCCTGGCCGGCAGCAAGTGCCGGCGCACCATCCACAGATTCGACAGCGCAAATAACGTCTGCACCTGTGCGGTGTTCTTGGCCAGGCCGCGATAGCGCACCTTGGTGTAGCCGAACTGCCGCTTGATCACCCGGAATGGGTGCTC	no promoter predicted
p-MULT_1	IS256	IR-left	AAW75541	Xanthomonas_oryzae_pv._oryzae_KACC_10331	1395526	-	AP008229.	GTTACAGCAGGGGCGCCGATCCCTCACAATTGGTCTATCAGCATCTGATTCCTGGGAGTTTTACCGATGGCCCACACCCAGAACGCCGACTTCTTCCGCCAGCCCTTGGCCGAGATGATCGATCCGCGCCACCCGCTGGCGGTGCTGGCCCGTCGGCTGCCCTGGGCGCAGATCGAGGCGGTGTTGGCGCCGCATTTCGCTCGCAAGGTGCGCGCAGGTCGCGCGGTGGCGCAACCTGATCTGTTCGGCCCCTCGGTGCAAGTGGCCGGTGCCGGTATTGTCGCTGCCGGCCGCCCACG	no promoter predicted
p-MULT_1	IS256	IR-left	AAW75541	Xanthomonas_oryzae_pv._oryzae_KACC_10331	1562560	+	CP000967.	GGGCCAAAGGCCAAAGGGGCCGGCCATCGTGGCCGACTGAGGTGATGGTCAGGGTGTTGCTGTTGCAGCAGTTGTACAACCTTTCCGACGACGCGCTGGAGTATCAGTTGCTGGATCGGTGTAGCGTTGTGCGGTTCGTCGGTCTGGAGGGCAGCGGCAATGTGCCGGATGCGAAGACGATCTGGGTATGGCGCGAGCGGCTGAAGAACAAGCACGTGATCGGAGACATCAGTGCGGCGATCAGGGGGGCAACTGGCGCGCGCCGGTTACATTGCCCGTGGTGGGTAGATCATCGATGC	no promoter predicted
p-MULT_1	IS256	IR-left	AAW75541	Xanthomonas_oryzae_pv._oryzae_KACC_10331	2346846	-	CP000967.	GCGTGCGCCCAGCACGATCAGCCGCGAACTGCGCCGCAACCAGCACGCTGCGCGGTACCGGCCCGATCACGCGCAGCGCATCAGCGAGCATCGGCGCACACAGGCCAGCCGGCGTCCACGCATCGACGCTGAGCGTATCGGCCAGATCGAGGACCTGCTGAGGGAGGACTTCAGTCCCGAACAGATCGCCGGTCGCACCGGCTTGGCCAGTCACGCATCGATCTATCGGCACATCGACGCCGATCAGAAGCGCGGTGGTCAGTTGTTCATGCATCTACGCAAACGCCGCCGCAAGCGCC	no promoter predicted
p-MULT_1	IS256	IR-left	AAW75541	Xanthomonas_oryzae_pv._oryzae_KACC_10331	8714	-	AF337647.	CGGCAGGACGGCGTGTACGCATGGGCGAAAACTGCCAGAAACCAGGACGTAGCGTAACGAAAACTGGCAATTCCAGCACACCGATAACGCAGATGAAGCCTTGCAATGGATGTGGTCTGGGGGTTTTTCAGGGGCGACTACTAATTCTACTGTGTTACTAAATACGAATCCGTTGGTACGGTGAGACCCCGCAACACGGGCAGTGTGGGAGGCTTCTGGCGATAAGCCTAGCCAGTCCGAAGTCCAGCGTGGCAATCGAGTTGGGATGGTGACGTTGCATTGGGGCCAGACCGGCGCGG	no promoter predicted
p-MULT_1	IS256	IR-left	AAW76001	Xanthomonas_oryzae_pv._oryzae_KACC_10331	2925907	+	CP000967.	GACTAATTCTACTGTGTTATAAATAATCATACCTTTGTGCCACTATTGGAAGACCTTCAGGCCGCGTGGGAGAGCTGTGTTGAATAGGACACTGGAAGTGCGTTTTGAACAGTACGGGGAAGTAGTTGCTGCCGCCCTGTCCCATGCGGATCGCAAACAGCCCGCACACTGGTACCTGAAGGGGTTGCTACTGCCTGGAGGGCGCAAGAGCGTGGAGCCCATGGCCGCGCGGGTGCACCCGCAGAACGTGGGCTCAGCCCATCAATCGATGCACCATCTGGTGGCCGATGCCGACTGGA	sigmabif	15	GACTAATTCTACTGT	TTATAA	TAATCATACCTTTGTG	CACTAT	GGAAGACCTTCAGGCCGCGTGGGAGAGCTGTGTTGAATAGGACACTGGAAGTGCGTTTTGAACAGTACGGGGAAGTAGTTGCTGCCGCCCTGTCCCATGCGGATCGCAAACAGCCCGCACACTGGTACCTGAAGGGGTTGCTACTGCCTGGAGGGCGCAAGAGCGTGGAGCCCATGGCCGCGCGGGTGCACCCGCAGAACGTGGGCTCAGCCCATCAATCGATGCACCATCTGGTGGCCGATGCCGACTGGA	2.6
p-MULT_1	IS256	IR-left	AAW76001	Xanthomonas_oryzae_pv._oryzae_KACC_10331	2194673	-	AE013598.	GACTAATTCTACTGTGTTATAAATAATCATACCTTTGTGCCACTATTGGAAGACCTTCAGGCCGCGCGGGAGAGCTGTGTTGAATAGGACACTGGAAGTGCGTTTTGAACAGTACGGGGAAGTAGTTGCTGCCGCCCTGTCCCATGCGGATCGCAAACAGCCCGCACACTGGTACCTGAAGGGGTTGCTACTGCCTGGAGGGCGCAAGAGCGTGGAGCCCATGGCCGCGCGGGTGCACCCGCAGAACGTGCGCTCAGCCCATCAATCGACCTGATTAGCACGATCTTTCAGCACAGTCG	sigmabif	15	GACTAATTCTACTGT	TTATAA	TAATCATACCTTTGTG	CACTAT	GGAAGACCTTCAGGCCGCGCGGGAGAGCTGTGTTGAATAGGACACTGGAAGTGCGTTTTGAACAGTACGGGGAAGTAGTTGCTGCCGCCCTGTCCCATGCGGATCGCAAACAGCCCGCACACTGGTACCTGAAGGGGTTGCTACTGCCTGGAGGGCGCAAGAGCGTGGAGCCCATGGCCGCGCGGGTGCACCCGCAGAACGTGCGCTCAGCCCATCAATCGACCTGATTAGCACGATCTTTCAGCACAGTCG	2.6
p-MULT_1	IS256	IR-left	AAW76001	Xanthomonas_oryzae_pv._oryzae_KACC_10331	2604081	-	AP008229.	CCCATTGCGCCCGGTGCGGGAGATGGTCAACGATGCCCTGCGGCGTTTGGACGGTCTGTTCGAGCGGATGTACGCGCCCAACGACAAGGGAGGCCGTCCGAGCATCGCGCCGGAGAAGCTGGCGCGGGCGATGCTGCTGCAGGTGTTCTACAGCATTCGTTCCGAGCGCCAGTTGATGGAGCAGGTGCAGTACAACCTGTTGTTTCGTTGGTTCATCGGCCTGTCGATGGACGATGCGGTGTGGGTGCCGACGGTGTTCAGCAAGAACCGCGAACGCCTGATCGAACACGACGTGGTGG	no promoter predicted
p-MULT_1	IS256	IR-left	AAW76001	Xanthomonas_oryzae_pv._oryzae_KACC_10331	2404079	+	AP008229.	GCGTGCGCCCAGCACGATCAGCCGCGAACTGCGCCGCAACCAGCACGCTGCGCGGTACCGGCCCGATCACGCGCAGCGCATCAGCGAGCATCGGCGCACACAGGCCAGCCGGCGTCCACGCATCGACGCTGAGCGTATCCGTCAGATCGAGGTCCTGCTGAGGGAGGACGTCAGTCCCGAACAGATCGCCGGTCGCACCGGCTTGGCCAGTCACGAATGGATCTATCGGCACATCGACGCCGATCAGAAGCGCGGTGGTCAGTTATTCATGCATCTACGCAAACGCCGCCGCAAGCGCC	no promoter predicted
p-MULT_1	IS256	IR-left	AAW76001	Xanthomonas_oryzae_pv._oryzae_KACC_10331	769979	-	AP008229.	CGGCAGGACGGCGTGTACGCATGGGCGAAAACTGCCAGAAACCAGGACGTAGCGTAACGAAAACTGGCAATTCCAGCACACCGATAACGCAGATGAAGCCTTGCAATGGATGTGGTCTGGGGGTTTTTCAGGGGCGACTACTAATTCTACTGTGTTACTAAATACGAATCCGTTGGTACGGTGAGACCCCGCAACACGGGCAGTGTGGGAGGCTTCTGGCGATAAGCCTAGCCAGTCCGAAGGCCAGCGTGGCAATCGAGTTGGGATGGTGACGTTGCATTGGGGCCAGACCCGCGCGG	no promoter predicted
p-MULT_1	IS256	IR-left	AAW76001	Xanthomonas_oryzae_pv._oryzae_KACC_10331	3340516	-	AE013598.	ACAACTACCAGCCGTTCAACCTGTTGCAGACCCCGCAAAAACGCACCAATGCCTTCCTGCTGAGGACTTATCGCTTCAGCGACAGCGTTGAGGGCGACGTCAATACCTGGTTCAGTAAAACCGAATCGGCCTCGATCATTGCGCCGATTTCGATCTTCTCCAATGGCGACAACATCCTGGTGTCGGCGCAGAGTTACTACAACCCGTTCGGCATCAATTTCGGCACCGACCGCACCACCGGCACGTCCTACAACGACCTCAACACGCGTGCCACCGTGCTGGGCAATCGCAGTTACCAA	no promoter predicted
p-MULT_1	IS256	IR-left	AAW76001	Xanthomonas_oryzae_pv._oryzae_KACC_10331	2891842	+	AP008229.	CAGCGACGAGCGCCGGAGCTTGCGTATCGACGATGATGCGGCCGTTCAAGAAGCCATCGAGACTTACGGTCAAATTGTGCGTTCGGGCGAGCTCGTTAGGTAGCTTCCTGGGTGGAGACAAGGTGAGCAGAGCCGTCGATGCTGCCGCTTTTATTGCCGATCGTACGTATCGATAGCTGGGAAAGAGGAATGTGGGCAAAGGCCCGAAGTGGCGGTGCGCGCAGCGCATTGTCCACATGTAGCGATAGGCCGGTGGACCCTGTGGGCAAAGGCGTCGGACTGTGGGCAACCGCTTGCGG	no promoter predicted
p-MULT_1	IS256	IR-left	AAW76001	Xanthomonas_oryzae_pv._oryzae_KACC_10331	2379093	-	CP003057.	GGTACCCATCGCGAACCGACCTTCATCACTGATGAAATACGGCTCACTGGCAGCGAGTTCACCAGCTGTCGCAGCAGCATCAAATTGCGCACGCGTTCCGCGTTTCACATAAATATTGGCACCTGAGATTGCATCGGACATGATATTAAGTTCCTTGAATTTTATTTAAATCAACCTGATTAGCCCCGATCCTCAGCTGGATGTTTGTTGCAGTCCTGCAAATAGCTTCGTTTTACCGATGTTTTCCATGACGTCTGACTCTTGGCGCTGCTGACGCGAGGAGACGGTGCGAAGTTCTT	no promoter predicted
p-MULT_1	IS256	IR-left	AAW76001	Xanthomonas_oryzae_pv._oryzae_KACC_10331	4634235	+	CP000967.	CGGCAGGACGGCGTGTACGCATGGGCGAAAACTGCCAGAAACCAGGACGTAGCGTAACGAAAACTGGCAATTCCAGCACACCGATAACGCAGATGAAGCCTTGCAATGGATGTGGTCTGGGGGTTTTTCAGGGGCGACTACTAATTCTACTGTGTTACTAAATACGAATCCGTTGGTACGGTGAGACCCCGCAACACGGGCAGTGTGGGAGGCTTCTGGCGATCAGCCTAGCCAGTCCGAAGGCCAGCGTGGCAATCGAGTTGGGATGGTGACGTTGCATTGGGGCCAGACCGGCGCGG	no promoter predicted
p-MULT_1	IS256	IR-left	AAW76001	Xanthomonas_oryzae_pv._oryzae_KACC_10331	3347946	-	AP008229.	ACAACTACCAGCCGTTCAACCTGTTGCAGACCCCGCAAAAACGCACCAATGCCTTCCTGCTGAGGACTTATCGCTTCAGCGACAGCGTTGAGGGCGACGTCAATACCTGGTTCAGTAAAACCGAATCGGCCTCGATCATTGCGCCGATTCCGATCTTCTCCAATGGCGACAACATCCTGGTGTCGGCGCAGAGTTACTACAACCCGTTCGGCATCAATTTCGGCACCGACCGCACCACCGGCACGTCCTACAACGACCTCAACACGCGTGCCACCGTGCTGGGCAATCGCAGTTACCAA	no promoter predicted
p-MULT_1	IS256	IR-left	AAW76001	Xanthomonas_oryzae_pv._oryzae_KACC_10331	207673	-	AE013598.	CGTCGTGCGCTGGTGCGCGAGTGGATCGCAGGTGGCGCCAGCGAGCGCTGCGCCCTGGCAGCGATCGGCATGAGCGCCAGTGCGCTGCGCTATCGCCCGCGCGAGGACCGCAACGTTGAGTTGCGCGAGCGCATCCTTGCGTTGGCGCATCGCCATCGCCGCTATGGCGTGGGGATGATCTCTCTCAAGCTGCGGCAGGAAGGGCGTCTCGTGAACTATAAGCGGGTGGAGCGGCTGTATTGCGAGCAGCAGCTGCAGGTCCGCCGCCGCACGCGTAAAAAGGTGCCGGTAGGCGAGCG	no promoter predicted
p-MULT_1	IS256	IR-left	AAW76001	Xanthomonas_oryzae_pv._oryzae_KACC_10331	3663733	-	CP003057.	CGCTTTGAGGCTCTTTTCAAGCTCATCAACACGCGCCTTGCAAAGCAGGCGGCGAACGGCGGCGCGCCATTCGAAGCGTGAGCCCAATCGAAGGACCGCCCCGGCCGGGCGGTCCTTCTTGCGTCAGAACTCCGGCAGGTTTTCGAGGTTGTCCCGGGTCTACATCGGCAATGTCGAATGGAATGGCGTCAGCCCGGCGATCGGTACCAACCGCCTCAATCGCCAGTACACCGATGTGCCGCCCAGTGCCAACCAGCGCGAAGTCACCCGCCTGCGTGCGAAAGGTCATCCTTCTGCGC	no promoter predicted
p-MULT_1	IS256	IR-left	AAW76001	Xanthomonas_oryzae_pv._oryzae_KACC_10331	2699127	+	CP003057.	TATTTCTGTCACCTGCCACCAGTCTGCTGGGTGAAGTTATCAAGGCGGCCTGTAATGCTGCGGGAGCAACGCCTTACTTTAAGATGAATTTTCCGGGCTGGTACACCACGTGCAGTGCACCGCAGCCAACGTGGCCGATGTCACGGTGACGCACGCATTGCTGCACGGCAAGGAAGACAGCGTGTTCGGCGACAGCGGCTACACCGGTGCGGAAAAACGCGACGAGTTGCAGAGCTGCGAGGCTGCATTTTTCATTGCCGCCAAGCGCTCCACGATTCAAGCCATTGGCAACAAGCGCG	no promoter predicted
p-MULT_1	IS256	IR-left	AAW76001	Xanthomonas_oryzae_pv._oryzae_KACC_10331	4453323	+	AP008229.	GCAGATCCGCCACCCGGCGCGGAAAAATCTTGTCCGGGCCCTTGGCGTTTCGCGGTTGGCCCCGAACATGCGTGGGCCCCGCGTGCCGTCGGCATCGTGGCGTTTTGCAATGCTGGGCAGGCGGTCGTCCGTCTGCACCTTAGCGGACGAGTCACCCGCGTCACCGTACTTCCAACACGGGTGTGCAGGTTGGAGACATCGGGCACCGGCGCGATATCCGCTGTGTGGTCGTCCGGCGATGCCACGTTGGACATCTGCTTTTCTGTCGGCGCCCATCGCTGCAGCCCTGCATTGCATCA	no promoter predicted
p-MULT_1	IS256	IR-left	AAW76001	Xanthomonas_oryzae_pv._oryzae_KACC_10331	801626	-	AE013598.	CGGCAGGACGGCGTGTACGCATGGGCGAAAACTGCCAGAAACCAGGACGTAGCGTAACGAAAACTGGCAATTCCAGCACACCGATAACGCAGATGAAGCCTTGCAATGGATGTGGTCTGGGGGTTTTTCAGGGGCGACTACTAATTCTACTGTGTTACTAAATACGAATCCGTTGGTACGGTGAGACCCCGCAACACGGGCAGTGTGGGAGGCTTCTGGCGATAAGCCTAGCCAGTCCGAAGGCCAGCGTGGCAATCGAGTTGGGATGGTGACGTTGCATTGGGGCCAGACCGGCGCGG	no promoter predicted
p-MULT_1	IS256	IR-left	AAW76001	Xanthomonas_oryzae_pv._oryzae_KACC_10331	2531507	-	CP003057.	TCGGCGCTGGCTGCTCGACGTTAGGGAAGGTCTGAACAACCCATCAAACCTCTAAAATTCCAGCTTCTTGCATTTCAATGACTGCAAAAATGCTGAGTCGGGTGCGATTTTTGCAACGTTCTGGCGGTTTTGGCTGCCGCCAGGCAGCATTATCCCCTGGCCGGCAGCAAGTGCCGGCGCACCATCCACAGATTCGACAGCGCAAATAACGTCTGCACCTGTGCGGTGTTCTTGGCCAGGCCGCGATAGCGCACCTTGGTGTAGCCGAACTGCCGCTTGATCACCCGGAATGGGTGCTC	no promoter predicted
p-MULT_1	IS256	IR-left	AAW76001	Xanthomonas_oryzae_pv._oryzae_KACC_10331	1421140	-	AE013598.	GTTACAGCAGGGGCGCCGATCCCTCACAATTGGTCTATCAGCATCTGATTCCTGGGAGTTTTACCGATGGCCCACACCCAGAACGCCGACTTCTTCCGCCAGCCCTTGGCCGAGATGATCGATCCGCGCCACCCGCTGGCGGTGCTGGCCCGTCGGCTGCCCTGGGCGCAGATCGAGGCGGTGTTGGCGCCGCATTTCGCTCGCAAGGTGCGCGCAGGTCGCGCGGTGGCGCAACCTGATCTGTTCGGCCCCTCGGTGCAAGTGGCCGGTGCCGGTATTGTCGCTGCCGGCCGCCCACG	no promoter predicted
p-MULT_1	IS256	IR-left	AAW76001	Xanthomonas_oryzae_pv._oryzae_KACC_10331	1562560	+	CP000967.	GGGCCAAAGGCCAAAGGGGCCGGCCATCGTGGCCGACTGAGGTGATGGTCAGGGTGTTGCTGTTGCAGCAGTTGTACAACCTTTCCGACGACGCGCTGGAGTATCAGTTGCTGGATCGGTGTAGCGTTGTGCGGTTCGTCGGTCTGGAGGGCAGCGGCAATGTGCCGGATGCGAAGACGATCTGGGTATGGCGCGAGCGGCTGAAGAACAAGCACGTGATCGGAGACATCAGTGCGGCGATCAGGGGGGCAACTGGCGCGCGCCGGTTACATTGCCCGTGGTGGGTAGATCATCGATGC	no promoter predicted
p-MULT_1	IS256	IR-left	AAW76001	Xanthomonas_oryzae_pv._oryzae_KACC_10331	2422991	+	AE013598.	GCGTGCGCCCAGCACGATCAGCCGCGAACTGCGCCGCAACCAGCACGCTGCGCGGTACCGGCCCGATCACGCGCAGCGCATCAGCGAGCATCGGCGCACACAGGCCAGCCGGCGTCCACGCATCGACGCTGAGCGTATCGGCCAGATCGAGGACCTGCTGAGGGAGGACTTCAGTCCCGAACAGATCGCCGGTCGCACCGGCTTGGCCAGTCACGCATCGATCTATCGGCACATCGACGCCGATCAGAAGCGCGGTGGTCAGTTGTTCATGCATCTACGCAAACGCCGCCGCAAGCGCC	no promoter predicted
p-MULT_1	IS256	IR-left	AAW76001	Xanthomonas_oryzae_pv._oryzae_KACC_10331	8714	-	AF337647.	CGGCAGGACGGCGTGTACGCATGGGCGAAAACTGCCAGAAACCAGGACGTAGCGTAACGAAAACTGGCAATTCCAGCACACCGATAACGCAGATGAAGCCTTGCAATGGATGTGGTCTGGGGGTTTTTCAGGGGCGACTACTAATTCTACTGTGTTACTAAATACGAATCCGTTGGTACGGTGAGACCCCGCAACACGGGCAGTGTGGGAGGCTTCTGGCGATAAGCCTAGCCAGTCCGAAGTCCAGCGTGGCAATCGAGTTGGGATGGTGACGTTGCATTGGGGCCAGACCGGCGCGG	no promoter predicted
p-MULT_1	IS256	IR-left	CCB91292	Waddlia_chondrophila_2032/99	2044427	-	CP001928.	ATTTTCCTCTCTGAGAGTTTTAAAAAACGTATTCATTTTGAGAGTAATGCTTGCATAACGTTTTACAATCGATGAGAGATAAGGAGTTAATGCAGCTGGCAATACAAGTGGAGTCTTTCCATTTGCATAGTCGTTTAAAACTTCATCAAAATGATCCTTTCCAAATACTCTGGAAATGATCCAGGAAGTCAAAGTCGTTACCACATAGCAACGATCGTAATTTTGGTGGTTTTGGAAGAATTGCAACTCTTCCTTTGATAGTGCAAATTGGAAACTTGTTGCAAGGCTGAAATCAGAAA	sigmaA_17bp	17	ATTTTCCTCTCTGAGAG	TTTAAA	AACGTATTCATTTTG	GAGTAA	GCTTGCATAACGTTTTACAATCGATGAGAGATAAGGAGTTAATGCAGCTGGCAATACAAGTGGAGTCTTTCCATTTGCATAGTCGTTTAAAACTTCATCAAAATGATCCTTTCCAAATACTCTGGAAATGATCCAGGAAGTCAAAGTCGTTACCACATAGCAACGATCGTAATTTTGGTGGTTTTGGAAGAATTGCAACTCTTCCTTTGATAGTGCAAATTGGAAACTTGTTGCAAGGCTGAAATCAGAAA	3.8
p-MULT_1	IS256	IR-left	CCB91292	Waddlia_chondrophila_2032/99	1807051	-	CP001928.	TCTGTTATTTTAGGTTGTTGATAAAGTTTAGAGACACATCTATACTAAAACATATCTGATTGATATTTAGTGGTGAGACAACTATGCAGTATGGGCTGGGATTTATTAGAGATTCAGACCTCTATGATCACGTAAAGAAAACTGTTTTAAATTACAGGTTTGATATAGATCTTAAATCTTTTAATAAGAGTCTTGTAGATCCAATCAAATTAACATTTGATTCAAAAATATATCAAAGATCAATTGAGTCTGTGGTGGAAGATGAAGTTTTCCGTCAACTAGACAAAAGTAATACGAAT	sigmaA_17bp	16	TCTGTTATTTTAGGTT	TTGATA	AGTTTAGAGACACAT	TATACT	AAACATATCTGATTGATATTTAGTGGTGAGACAACTATGCAGTATGGGCTGGGATTTATTAGAGATTCAGACCTCTATGATCACGTAAAGAAAACTGTTTTAAATTACAGGTTTGATATAGATCTTAAATCTTTTAATAAGAGTCTTGTAGATCCAATCAAATTAACATTTGATTCAAAAATATATCAAAGATCAATTGAGTCTGTGGTGGAAGATGAAGTTTTCCGTCAACTAGACAAAAGTAATACGAAT	0.11
p-MULT_1	IS256	IR-left	CCB91292	Waddlia_chondrophila_2032/99	68726	-	FR872659.	ATTGAATGGAATAAAGTGTTACTGTAACAGAGGTTGCGTTTGCGCTAGTGATAATAGGCCATGGCTGCGCCCCCCCAGAGGGTCTTTCCAATCCAACTGTAATTGAAGAAATTGAACGATGACGACGCGCATTCTCGCTACTTTAGTGGCGAGTCTAGCGTCGCTCTTCCCATTTCCAATTTTCTTCCGGAGTTCTTTTTCTTCCGGCAAAACGTTTAGATCTTTCTATTTGGTTTTGCTTTGGAGGGCGTCTTTGTTCTTCTATATACTTCTTAACCGTTTCTAAAGGAGCTCCACCA	sigmaA_breve	16	ATTGAATGGAATAAAG	GTTACT	TAACAGAGGTTGCGTT	GCGCTA	TGATAATAGGCCATGGCTGCGCCCCCCCAGAGGGTCTTTCCAATCCAACTGTAATTGAAGAAATTGAACGATGACGACGCGCATTCTCGCTACTTTAGTGGCGAGTCTAGCGTCGCTCTTCCCATTTCCAATTTTCTTCCGGAGTTCTTTTTCTTCCGGCAAAACGTTTAGATCTTTCTATTTGGTTTTGCTTTGGAGGGCGTCTTTGTTCTTCTATATACTTCTTAACCGTTTCTAAAGGAGCTCCACCA	4.1
p-MULT_1	IS256	IR-left	CCB91292	Waddlia_chondrophila_2032/99	35044	-	FR872655.	ACTATTGATCGGCAACCGCCGCAGCGACCATGACTGGAAAGGAAATAATCCTTCAATAATGGATAATGAAGACTTTGTCAACTGGTTAAAAGATAGAGAAAAAGACATTTAAGTTTTCCCTCCTCCGGTTCAAAAAATCCCGAGAAGGCGAGAAATCGCTCTCGGGATTTTTTATTCATTCTTCTCATTTCAAATATAAGCAAAAAAAAAGCCCCTCAGAATCTCTTCTGAAGGGCGAAAGAAAAATTGGCAGCGACCTACTCTCCCACACTCTTGTGTGCAGTACCATCGGCGATGAA	sigmaA_breve	14	ACTATTGATCGGCA	CCGCCG	AGCGACCATGACTGGA	AGGAAA	AATCCTTCAATAATGGATAATGAAGACTTTGTCAACTGGTTAAAAGATAGAGAAAAAGACATTTAAGTTTTCCCTCCTCCGGTTCAAAAAATCCCGAGAAGGCGAGAAATCGCTCTCGGGATTTTTTATTCATTCTTCTCATTTCAAATATAAGCAAAAAAAAAGCCCCTCAGAATCTCTTCTGAAGGGCGAAAGAAAAATTGGCAGCGACCTACTCTCCCACACTCTTGTGTGCAGTACCATCGGCGATGAA	7.2
p-MULT_1	IS256	IR-left	CCB91292	Waddlia_chondrophila_2032/99	996332	+	FR872580.	TTTTCATTCTTTAGATAATCGTAGAACTAAAATCAAAAGGGACATAATGACTAATTGGCTATCTGGTTCTTGGTATATTGTCGATTACGAAGTCGAAGTTATAATTACCCTCAAAAATAAAGAACATAAAATGGAGCTAGCAGAAAAACTAGATAAAGAAGTTCTTCTGAATGGGATGGTGAATTTGCGGATCAACATACGTTGGCAGTCGCAAAGGACCATGAAAAATCAAGCAAGTCTTGGACAATTGTGAGAACAGAGAGCCGGTCATATAACCTAAACCATTCAACCACTATGGA	sigmabif	17	TTTTCATTCTTTAGATA	TCGTAG	ACTAAAATCAAAAGGG	CATAAT	ACTAATTGGCTATCTGGTTCTTGGTATATTGTCGATTACGAAGTCGAAGTTATAATTACCCTCAAAAATAAAGAACATAAAATGGAGCTAGCAGAAAAACTAGATAAAGAAGTTCTTCTGAATGGGATGGTGAATTTGCGGATCAACATACGTTGGCAGTCGCAAAGGACCATGAAAAATCAAGCAAGTCTTGGACAATTGTGAGAACAGAGAGCCGGTCATATAACCTAAACCATTCAACCACTATGGA	0.29
p-MULT_1	IS256	IR-left	CCB91292	Waddlia_chondrophila_2032/99	1191750	-	CP001928.	GAGGAAATGAAGATATCCTTTCTCAAGAAAGGGCCGGTTAATAAATTTTTCGTGATGGATAAGTTCATAAATTATAATTTTTTTAAGTTTCAAAGGGGATCATAAAAAAAATGTGTTTAGATTATGCTAAGATTGATAAATTTCTTAGCTAAAATATTACCCGATTGTTTATAATTTCCTTAATTTTTTAAGGGAGGAGGCTGTTTAGCCGGAAATAACAAAGATGAAACTTGGCTGGATTATTTATGCAAAAAACGAAACACGGTTGACGACTGCTGATTATGGAGTCAACAGGCTTA	no promoter predicted
p-MULT_1	IS256	IR-left	CCB91292	Waddlia_chondrophila_2032/99	18675	-	FR872650.	GTGTAAAAGAGTTCATACATAAAACGTTGCAAGTAGTTGAACTTATCGAGCCTGAAAAATCAAAAGCTAAAGAATATCTTCAGAGCTCAAATTTAATGAATGAAGCTTATGCAGATCAATTGATTCAGAATTTTTTACAACCAGATCAATCTTTAGATAAAACTCATCCCGAATTATGTAAGGAATGGGACTTTGAGAAAAATGGCTCTAAAACCCCACAAGCCTTTACATTTGGATCTGGAATAGAAGTTTGGTGGAAATGTCAACAAAACCACTCTTGGCTCGCTACAATATTAAGT	no promoter predicted
p-MULT_1	IS256	IR-left	CCB91292	Waddlia_chondrophila_2032/99	300	-	CP001928.	ACAAGTCTGGCAGCAGTTGCGTGATAACTGGTTGGCAAATCGTTTTTTTGATGGGTACGATTCGATTGTTAATGCTTGTTGCGATGCCTGGAACTGGTTTGTTGGCACTCCCAATCGCATAAAAAATTTATGCTCTCGTTCATGGACGAAATTTTAATTTTATTTATGAGAAATGGTATTAATCCTATTTATGTATAAGAGAAAATTTCAAATTTTACATAATAGAATAAAAAAAATCATCATTTTTCTTGAAAATTGTAAGAGCAAAGAGGCTGAAAAGCCTCTTTGCTCGGTAGGAC	no promoter predicted
p-MULT_1	IS256	IR-left	CCB91292	Waddlia_chondrophila_2032/99	54433	-	CP001928.	TGCGTGGGCAAGATTAGATAATAATGTAGCAGAGCGGGCGGTACGTCCCTTAGCTATTGGCAGGAAAAATTGGTTATTTGTGGGAAATAAAAAAGGTGGGGAAGCGGCTGGTGTCGTATTGAGTTTAGTCCAGACATGCCGTGCGATGGGGATTAATCCAAGGGAATATATTGAAGATGTCATGCGTCGCCTGATGTCTCATAATGCACAGAAACTCCAAGAGCTTCTTCCTGATTTTTGGCTTAAGGCAAAAGAATGCCCGGCCGCCTAATGGAGGAGGCATGTGGGTAAATTTGACG	no promoter predicted
p-MULT_1	IS256	IR-left	CCB91292	Waddlia_chondrophila_2032/99	44418	+	FR872652.	GCTCTTTCTTTGATTTGCCATTCTATGGCTTCTTGTTTGTTAGGAAATGTTTCATATGATTCAGGATGTCCGTCTTTATCACGAATAATTACTTGATAAGTATCGGGTTTAGTTTTGTGTTTTCGCCTTCTAATCATTGGTCGCTCATGCTCCATTTTCTTGGTTAGCGTGAGCAGTAACACGATGAATATGTTGTGATGTGCTGAGAAGTACTGTGGTGTATAGGGTCGAAGTGTGGCATAAATGTGCCACGACCCTGTTTGTGGCTGGTTTTTCTAATGTTTTATTGTCATTAGCAT	no promoter predicted
p-MULT_1	IS256	IR-left	CCB91292	Waddlia_chondrophila_2032/99	715504	-	CP001928.	TTCCTAAAATTCAATTAAATTTTAATTTGAAAAAATAAATATATAAAAAATCAACTCCAAGAAGTGGTTCCGTTTGAAACATATAGTAGAGCAATTAGGATCTCAGAAAAGAAATAGACTCTGCGTAATATTGAGCTATGGGAAATCATGAGGGAAAAAACGCTTTATAATCGCTTTTACGAATCATCAGATCTGTTTTTCGATGCCGTTAGAATTTTTTTTCAAAAAATATAGAACTATTGAAATCACGAATTAATGATAACTTTCAGATAAAGCTTGCTGTTTGAAACACCATGACT	no promoter predicted
p-MULT_1	IS256	IR-left	CCB91292	Waddlia_chondrophila_2032/99	2028106	-	CP001928.	GCAGATGGAGGATGTAGTATTATTTGGTGTCCAGGACGTTGCAAATGCTTCGGCTAATCCTTTCCTACTTTTTATCTTTACTATTTTTGTTGGGTATGGCCTCTACAGGCCATGCTTCCATTTTGTTAAGCAATGAAGAAGCTGCTTCATTGGAAATATTTTTTAGACATGTGCTAAAGGAACATGAGGTTGGATATGTTATTGAAGGCGTAAAGCCTCTTTGTATTCTGGGTATTGCAGAGCAAGGAGATGTATATGCCGGATTTCCGGGTCATAAAACATCTTTAATTCTCAAAAAA	no promoter predicted
p-MULT_1	IS256	IR-left	CCB91292	Waddlia_chondrophila_2032/99	599184	-	CP001928.	TTACCAAGAAGAATTCGCAATCTTCTACGTAAATAATCGTGAACCATGTGAAAAACTCCCTTTCTTTTCCAACGAGAATATTGGCCCTGTACAGCTGTCCATGGAGGAAAATCATGAGGGAGATGTCTCCATTGGCATCCTGTTCTCAAAAGGTAAAAGATAGCATTAAACATTTCCCGTCGAGAGTGCTTTGGCTTCCTGCCGGCATTACGGTAAGTTGAGCTGGTTAAAAGTGGCTTGATTTGCTCCCACTCTTTGTCTGTTAGGTCATCCGGATAAGGTTTGCGCATTTTAGCCCC	no promoter predicted
p-MULT_1	IS256	IR-left	CCB91292	Waddlia_chondrophila_2032/99	40496	-	FR872640.	CTGCGTGGGCAAGATTAGATAATAATGTAGCAGAGCGGGCGGTACGTCCCTTAGCTATTGGCAGGAAAAATTGGTTATTTGTGGGAAATAAAAAAGGTGGGGAAGCGGCTGGTGTCGTATTGAGTTTAGTCCAGACATGCCGTGCGATGGGGATTAATCCAAGGGAATATATTGAAGATGTCATGCGTCGCCTGATGTCTCATAATGCACAGAAACTCCAAGAGCTTCTTCCTGATTTTTGGCTTAAGGCAAAAGAATGCCCGGCCGCCTAATGGAGGAGGCATATGGGTAAATTTGAC	no promoter predicted
p-MULT_1	IS256	IR-left	CCB91292	Waddlia_chondrophila_2032/99	40801	-	FR872660.	CTATGCGCATACTCGACAAATCTATATTTTTTCTGTAAATGTGCCTTATGAATATCCTTCACGGTATCCCAAGATACACCGGTGAATTCAGCTACTGCTTTGATCGTTCCAAGCTTCATCATAGAGATCAGGTACTCTGAAAAGACCTTGGTCATTCTTCTTAAACCGGCGATAAATGAAAATTTTGGCCACCATCGATGTTTACATTTTTTGCATTCTAAGCGATGTGTATTAATCTCAATAAAGCATTGTTTTGCCCCGACAGGTACTGTTCGTATTCTTCTTGTTTTCCGCTCTTT	no promoter predicted
p-MULT_1	IS256	IR-left	CCB91292	Waddlia_chondrophila_2032/99	47037	-	FR872652.	TCTTTAAAGATGGAGAAGAGGTTCTGGAAAAAGAAAAAGTAGCTTAAAAGAATTTTTAAATTAGGGTGCGTTTAAGGATTCCAAACACAACATTTGAAAATATCTCTTGTCAATCAGCGTCATAGAGTAAAGACTAAATATCAAGTTCGGGAGAATTTTATAAAAAATACCCATCAGTCGTTCAGCTCGCTCCCTCTTAGACCCCGCTTTTCGCACACTCTTGCTTCATTTATTATATCACAAAAAGGCAGACGCATATCCTTCAGAGTAAAAATCTGTTTGCTCGTTTTTGGATGCAA	no promoter predicted
p-MULT_1	IS256	IR-left	CCB91292	Waddlia_chondrophila_2032/99	1204	+	FR872640.	TGGTAGGTCTGTTTAATACTTAACCCTTTAACTTAAAAGAATCTGGGTGAGAGGATTCGAACTTCCTACCCTTTTACCTCATGCAAGTTTTTATACCATTTCTCATAGATAGTGAGTAGAGGAAATATGGATATCAATCATGGGTCAAAATTTGTGAACAACGGGATTTACGCCTGATCCTTGCATAAACGATGCCGAGTTCGTAAAATCCCATCAAAGGCAAGGCCATCATCACTTGAGTAAACACATCCGGAGGAGTGAGAATTGCGCTTAGTGTAAAAATTGAAACGATCACATGC	no promoter predicted
p-MULT_1	IS256	IR-left	CCB91292	Waddlia_chondrophila_2032/99	9179	-	FR872623.	ATTTCACACGAAATCGATATCTTTCTTAATTTCTCCAAAATAGAACCCTCAGATCATATACTCGATCTTTGCTGCGGACAAGGACGCCATAGCCTTGAGTTAGCTAAACGCGGTTACCGCTTTATTACAGGAATTGACAGATCCAGGTATTTAATCCGCCTTGCCCGCAGCAGATCTCAAAAGCTCGGATATCCCATTAAATTCTCAGAAGGCGATGCCAGAAAAATCAAACTGGCAGACCAGTCGATGGATTGCGTGATGATGATGGGAAATTCTTTTGGATACTTTGAGCAAGAACG	no promoter predicted
p-MULT_1	IS256	IR-left	CCB91292	Waddlia_chondrophila_2032/99	1176047	-	CP001928.	TACTCTTTTGGGACGTAAATGCACATCTGAATCACTAAAATCACTTGATAAACGAGATTAGGTCACAATCACAGGTCTCACTATTTCGATAGATACGCTTCTGGTTACAGGGTTGAATCACTTACAGGAGCAGGGCAATTTCATGAAAAATACTTGATACACTAAATTCTTTAGTATTAGACTCTTTAGTCAACCCCACCAAGGAGATGGATATGACTGAAGAAGATCTTGATCAAGACACCAGCAACGCTTTTAGAAAATCACTTGAAGAACACTTTGGCTGCCTCGACGATTACAGA	no promoter predicted
p-MULT_1	IS256	IR-left	CCB91292	Waddlia_chondrophila_2032/99	10233	-	FR872623.	TTTTCAAGACAAGCGCAGGCTTTGGGGTATTTGTCTCGATATGTTTTTAAAAATGTTTCAAATGCAGCCAACCCATCTTCTTTGGTTGAAGCCATATAGATTTCATGGATGGCCTTTTTCGCATTTACCTGCACGCTTTTAGGCATCTTATCGAGCACATTGGCCGTCTTATGCACCCAACACCGCTGCTGCTTTGTTTTCGGGAATACTTCTTCTATCGCAGACCAAAATCCAAGCGCGCCGTCTCCTATCGCAAGCTCTGGTGGAGTGCATAACCCGCGCCGCTTTAAATTTTCTAA	no promoter predicted
p-MULT_1	IS256	IR-left	CCB91292	Waddlia_chondrophila_2032/99	43360	-	FR872640.	AGAAGAAAAACACCAATCCGAAAAGCTTTTGGGTTAAAGGTTCGAATGAGGCGGTTTGAGATCGGGATTACTCAAGAAGAGTTGGCTGAAAAAGCAGACTTGCACCCAACCTATGTTGGATCTGTAGAGAGAGGAGAAAGAAATATCGCCTTGGAAAACATTGTGGCCATAGCTAAGGGCTTGGGATGCTCACCAAAAGATTTAATGCCTGAATGAACACGAAATGCAAAAATATGGAAATACGAATTTACCAATTTCAGTAAATTCGTAAATCTTAAAGAAAAATTCTGTAATCTACA	no promoter predicted
p-MULT_1	IS256	IR-left	CCB91292	Waddlia_chondrophila_2032/99	997116	+	CP001928.	ACTCTTCGATGCTTAAAACTGTATCTGGCACCTTTCAATCCGTTCTAAATGAGGTTTCGGTAGCAATCTGCGTCTTAGGAGAAAATTTGTATGAGTAAAGTATTAACGTTTGAATTAGATGAAAAAAACGAGCTTTTAGAAATTCATGGAAATGTCGAAGGTCTAATTTTTTTGCGAGATAAAATAACAAATCTTATTGAAATGGAAAAAAATAAACATATCCACTTAATGATTCCATCGTGGGGTGGTGAAGAACTTTCAGAAAAGAAACAGAGTGAGCAAAACACGCTAGTACCTCA	no promoter predicted
p-MULT_1	IS256	IR-left	CCB91292	Waddlia_chondrophila_2032/99	531969	-	CP001928.	TTTGTATTACAGATGCCTGAAACAACTGGTTCGTTTCGCTAAACGATTTAATATCGAACTTCGTCAGAGTTATGTGTTTTTATCCAAAAAGACTTTAAGGCGAGTTTCCCAGTATGTTCACTCTAGAAAAATGAAATTGGCCAAGCGTGAAACGAAGCGTTTGAAGACGTATTTTGGCAGAGTACTTAGAGAAATAGAACGCCATGTAGAGAAAGACTCTGAGCTAAAAAGAATGACTTCGGAGTGGTTATCAATTTTAAGAGGTATCTTCGAACAAAAGCGGACAGATTCTCCAAAGA	no promoter predicted
p-MULT_1	IS256	IR-left	CCB91292	Waddlia_chondrophila_2032/99	20951	-	FR872658.	AGGCGAAGTTGCTTGGCGCTGCAGGGAAGGGAGTGAACCGGGCGGCGCGTTGGCTTAACTTTGCAGAGAAGGAGGTGAAGGCTGCGTCTGAGATGGAAGAAACGGCAGCTATAATCTGACATTTTGGTGTTCTAAAAGTAGGAGATAAAATGAATACACTAATCGCACTTGACATTGACGGCACATTGACCTCAGACTTGCACTCCATACCTCAAGAGATTGAATCCTATCTAGGACTGCTTGCTGGCAAGGAGGTCATGATCGCCCTTGTCACTGGCCGTTGTTTTTCTCTTGCTTAT	no promoter predicted
p-MULT_1	IS256	IR-left	CCB91292	Waddlia_chondrophila_2032/99	23412	-	FR872633.	TTTGGATTTCCAATTTCCTCTTTATCTTTAGAGGAGGTCTATAAAATAGCGGGAACCGAATTTAAGTTTTGATCATTTTAGATTCAAAAATTATGTTCCACATCTTCTTTTTTTGCATTTTCCACACACATTCTGCCAATAAGGATTGGAGCCGTTACAACGGCAGCATCCCCAAACAACTCCAAGAGATACGCAGGCTTCATAGCCAAGAGAAAAACCTTCTGAATCATAATGCAGTTCAGGAATTAATATTTGTTCATCACCGCACAGGATGAATATACCGTTTGGACTTATGGATA	no promoter predicted
p-MULT_1	IS256	IR-left	CCB91292	Waddlia_chondrophila_2032/99	2731162	+	FR872580.	GAGCCTAAAAAATGAAAACATTATATAGATATGAATTAGATTTCGAACGCACAATGGAATTTGTTAAAGATAATTTAAATGAAGTGAACGCGCTATCTTCCGAGCTTCTTAATTTAGTCAATTTTAAGTCGGGTGTTTTTTTTACTTTATTAACATTAGGTTCCGACTTAGAAAGACTTTATGAATTTAAAAGCGGCGTTATCCTCCCCCAAAATCCCATAATTGTCACCGAAATTGATGGGAAAAAATCGCGTCATCAAGAAGTATCTACAATAAAGGAAGAGTTAAGTGATTTTGTT	no promoter predicted
p-MULT_1	IS256	IR-left	CCB91292	Waddlia_chondrophila_2032/99	45440	-	FR872633.	GCAGATGGAGGATGTAGTATTATTTGGTGTCCAGGACGTTGCAAATGCTTCGGCTAATCCTTTCCTACTTTTTATCTTTACTATTTTTGTTGGGTATGGCCTCTACAGGCCATGCCTCCATTTTGTTAAGCAATCAAGAAGCTGCTTCATTGGAAATGTTTTTTAGACATGTGCTAAAGGAACATGAAGCTGGATATGTTATTGAAGGCGTAAAGCCTCTTTGTATTCTGGGTATTGCAGAGCAAGGAGATGTATATGCCGGATTTCCGGGTCATAAAACATCTTTAATTCTCAAAAAA	no promoter predicted
p-MULT_1	IS256	IR-left	CCB91292	Waddlia_chondrophila_2032/99	2427817	+	FR872580.	CGATTTCATAAAACAGAAATGATCCTTTAAAGAAGCCTATGGCTTAGATCCTTTAATCACGGAACATGAAAACCTGTGAAAGAAGATGTCCCAACTGCTACCGTAACACCAGGAAATGAATAAGTGACTCCATTATCCAGGTGAACCACATAGTCTAGTACCGCGGATCCAGTCACAGCATTAATGGGTGTTGCAATAATTTCACACTCACCCTGCGGAAATGTACTAGACCCAAAAGAGAGAGTTGTCGAATTTCCTGCAGATAGTATCGCGGTTGCGATACTCCCATTAGTTGTATA	no promoter predicted
p-MULT_1	IS256	IR-left	CCB91292	Waddlia_chondrophila_2032/99	1804918	+	CP001928.	TCTGAAGGTTCCGAAATGTTATTTACTCCTTACATTTCTTTCAGGACACGTCCGATAATAATGGTTATGTTAAAAAAACAATAAAATTATTTTTATTCCAGTGAATTTAACAATCTTACTATACTTCTACCTACAGCCCAAGATAGATTCACAGGTACCGCATTACCAATCTGCTTATATTGATTTATCATAGACCCCGAGAATTCCCAATCATCTGGAAATGTTTGGATTCTAGCATACTCTCTAACTGTTAGAGGCCTAGTCTCTTCAGGATGGCATCTTTCAGTCTGTTTTTGGGA	no promoter predicted
p-MULT_1	IS256	IR-left	EHB46423	Mycobacterium_rhodesiae_JS60	886047	+	CP002385.	AACCCATCCTCGAAAAACTGTTTAGCCGCCTCCTTCCCCTGGTGGCGGTAGGCGTTTGCCACGAGCTCCTCGGCTTTGGGCACGAGCATCGTGGACAGCAAATCGGGGTAGAAACTACGAAGTGATCGGCGCAGCCAGACGTAGAAAAAGTCAGACAGGTCTGAATAGCCAATGTTGTCGTAGTAGGGCGGATCAGTGCTGATTAGCGCATTGGTGTACGAACGTGTCGAAGCGTCGGCCTGCCGAGCTTCGCCAAGCGCACTTGGCACAAGTCGCTCGATCACTTTGCTGATCCAGTT	no promoter predicted
p-MULT_1	IS256	IR-left	EHB46423	Mycobacterium_rhodesiae_JS60	63940	-	CP000520.	GGCAGACGTCGGTCTGCGAGGGGATGCCGGCTGATACCGCCGTTACCGCGGTGGCCTAAATAATAGCTTGCAAACAGTTATCATCCTATGTAAGCTTCCGTGTGGTGTAGCCCACATGAGTGCTCGCGTTCTACGGGCACAAATCACAAATCGATAGGAAGGTGCGCCCGGTGGATTCGATGGCGCCTGATGCGACGACAATGCGAACATTAGAGAATGCGCGCGGCTCCATCCTAAAGGGTCGCCTCCCTGCGTCTCTCATCGCTAATGCAGCGCTTTACGAGCTTGAATTGAAGCGA	no promoter predicted
p-MULT_1	IS256	IR-left	EHB46423	Mycobacterium_rhodesiae_JS60	2203635	+	CP000511.	GAACATCGTCAATGCGATCATCAGCATCCCGCGCGCGTACATCAACGCGCTCAACGACCTGTCCTATTCTCTGGAGGTCACCGGCAGTTGGTGGGTCTACACGGAAACCAACGTGCTCGGCTACGACCCCGCGGATCCGCCGAAGATCACCGCACTCATCAACCTCCTGATCCCGTTCGAGGCCCTTTCCGAGCCACTGGGCGAACAAGTGTCGTGGTGGGCCAAGGCCAACCTGCCGATGAACGCGGGCTGCACGGGCACGGCCCCGCCCACCTGCGAGGACGCCAACGCAATCCTGA	no promoter predicted
p-MULT_1	IS256	IR-left	EHB46423	Mycobacterium_rhodesiae_JS60	1919380	+	CP000479.	CGCCAGGTCCGACAGCGGTTGCAACGCGGCGACTTTCACGACGAACTTCCAACGACACTGCCGTTGGTGGGCGTCGGCCACTCGATGGGCGCCTGTCTGACGACGATGGTGCAGGCTACGGCGCACCCGTACGACACCGTCGCGCTGCTGGGCTACGCTGTCCAAATCACCAATGTGTACGACGAGGCCGTCGACGCTGAGGATCTCGAGTTGCGAATCCAGCAGACGATCGGAGTGTCCTGCCAACTGACTGGCGCTCAGCCCACCGACGTCCACACGTTCGCTCCCCGTGCATATCT	no promoter predicted
p-MULT_1	IS256	IR-left	EHB46423	Mycobacterium_rhodesiae_JS60	1606748	-	CP000384.	GACCCGGAGGCCCTTGTCGCCGAACTCTGCTGACCACGTGCGCGCGTAGGAGCGTACGGCAGCCTTCGCCGCGCTGTAAGTCCCCGCCCCGGGGTGCCCCTGGAGCGCAGTGACCGAGCCCAGCAGGACTATCGAGCCGCCTGTTCGTAGAAGCGGCAGCGCCTTCTGGACGGTGAGCAGCGCCTTCTGGACGGTGAACAGTGTGCCGCGGGCGTTGAGGTCGAAGGTGCGGTCGAAATGTTCCTCGGTCACGTCCCCGAAGTTCATCCGCTCGATGCTCCCGGCGTTGGCGACGACGA	no promoter predicted
p-MULT_1	IS256	IR-left	EHB46423	Mycobacterium_rhodesiae_JS60	1431832	+	CP000479.	TCTGCCAGGTCGGCATCGCTCAACAAGCAGTCGCCGCAGCATTATCGGCCCCGGACGCGGATGACGATGTCGCGGCAGCGGCCAACACCTGGCGAGGCCGCTGCGAACACATCCTCGGCGAGCTGGCCGGCTACCCGGTCATCCGGCCCGGCGGTGGCTGGTCGCTGCTAATCGACACCGCCGCACTCGGTCTCACACCCGAGCAGGCATCAACGCGCCTATTCGAGCGAGGGCGCATCGCGGCCACCCCGATGACAGGATGGGGCCCCAGCGCCCACCGCTACCTGCGTCTGGTCTTT	no promoter predicted
p-MULT_1	IS256	IR-left	EHB46423	Mycobacterium_rhodesiae_JS60	2227662	+	CP000479.	CCGTCTCCTTCTTGGCCTCAGACTCGTCCTCGCCCTCGAACAACTCCTTGGCGCGGTCACGCCACGCACCAAAGTGATATTCATCGAATATTACGAGGTCCCAGTTTGTCTCGTGCAGCCAAGTATTCTTGGCTTTGATGTTCCCGGACTTGTCCTTACCTAGCAGATCTTGGAAGGAACCGAAGTAGACCAGCGGCTTGTACTTGTCGGCCGTAGTGGGGTCCATACCGGTGGCCTTCGAAAGGTATTGCCATCCATCGAAATCGGCGTGCGACTCGAGGTCTTGCTGCCATGCGTCT	no promoter predicted
p-MULT_1	IS256	IR-left	EHB46423	Mycobacterium_rhodesiae_JS60	325	-	AJ716150.	ACCGTGGTGCGACCGACCGTCGAAATTTGATCGCTGATGAAACCCGCATTGCACTCGCCGTGGGTAGCCAGAGTGTCGAGAATCTGTCGACGTACCTGGTCGGCCAGCACAGCAAACGCCAACTCTTCGTTTCGTTGAGTAGTCACTGTCTGCTGTCCGCGCTTCCTCGATGGCCTCTACTGCGATATGTCGACACTCGTCAACATATCTCGAGTTGCCTCCGAGGGAAAGAACGTCGCCGAAGATTCCCGGCGGCTTCGGTCAGTGCTCGGCGATGGTCACTGCATCGCGCAGCATGC	no promoter predicted
p-MULT_1	IS256	IR-left	EHB46423	Mycobacterium_rhodesiae_JS60	6830	+	U08850.	TTGTTGCACACAACTTGGCCTGCCTCTAGCGGAGCTGCCTGAGACAGAGGTTGTCCCGAGTCTCGTAGAAGTTGAGGTGGCGGTCCCCTGCTCGAAACCTGCCGTGTGGTAGGTATCGGGCGTTCCGCCAAGAACTCCTACAGCAAGGGGACCACCATGAAGAAGAGTAACCAGATTCAGTCCGTCGATGTGAGTGCATCCGCGGTTCCCGAACGAGTCAGTGTGGCGATGAGCGAGATCGCCGAAAACATGAGCGAGGGCCTGCTGGCGTTGGCTGTCGGCGCGGGCCTGCAGGTGAT	no promoter predicted
p-MULT_1	IS256	IR-left	EHB46423	Mycobacterium_rhodesiae_JS60	82764	+	ARBU01000018.	GGCAAAGGTTCTGTATGGGGCGATCGTTTACCGATGGTCGGGGAACGGATACCAGCACGGATTCTTCAGCGACTATCCGTCGAGCGCCCGTCTGATCATGGATATCCAGAACAAGTGGGGATCCAACGCGGGCTACGTGGTGGTCCGCTCGGGACAGTGCGCCGCGCTGGCGTACTTTTGGAACGCCAAGCACAGTCAACATGAGCGTGGGTTCGGCACGGGCAAGGCGGAGTCGGCGGATGCCGCCTCCAACATCGCGTTACGCGACGCACGCAACCAGATCGCGTTCGGAGGCAACA	no promoter predicted
p-MULT_1	IS256	IR-left	EHB46423	Mycobacterium_rhodesiae_JS60	1540178	+	CP000580.	CACGCTGCCGCGGACATGCGGATAGGCAAACGATGCCGCGATCACCAGCACGATCACCCCGAGCAGGGCTCCCAGCACCACAGCACTCCACCGCAGCGCCTTGGCCGCCCGACGGCGCGGCGCCGGGCTCGTGTTCGGGACCTCGGCCGGTGTGGCCGTGTCGGATCTGGGGTGGTCGGATCGAGGCACCTGTCATTCCTGCTTTCTGTGAAATACCGTGGCCCACGCACCATCGCCCGTGCGCATCGGGTCCGTGACGGCAGGTGGGTTCAGCCGTGCGGCATCGGAGGCGGCGTCGG	no promoter predicted
p-MULT_1	IS256	IR-left	EHB46423	Mycobacterium_rhodesiae_JS60	3914144	+	CP002385.	CGAGGACGCCGCCAGCGTCAATGATGTCCTTGACCAACTGATGGGTCGGTTTCAGCGTGGCCAGCACCGTGGGCTTCGCCGGCCGTCGTGGAGACTGCGAAGCCACCGGAGGCGGAGCGGGCGGTCGCGGCGGGCGCACACGGTGCAGGCGATGGGCGGGTGGGTAGTTGCCGGTGCTTAGGTAGTGCGAGCCAGATGGCAGGATCGCTGCCGTCCAGACACCTCCTCGCTTCGACACGGTGACGAGTCCACGCCACTCCAGCGCGGCAGCCGTCGTCTTGTAGGTGAAGCCCATCCAT	no promoter predicted
p-MULT_1	IS256	IR-left	EHB46423	Mycobacterium_rhodesiae_JS60	2706561	-	CP000479.	GCCCGCTCGACCATTCAGGCGATCACCACGACGCTGCCCAACGGCACCTACATCGCGCCGCGCGGCCTGATGCACCAGTGGGGAAAACCAAAGCCCACCACACTCAGACACAAGGCCCGCGACGCGGACAGCGCGCGACGACTCTGGGACATCTCTGCCGAATTGACCGGTTGCGAGTGGCAGGACAGCCATCCATGACCGTTGACCGACTGCTGCCGACACCCGAAGCACGCGAACTGGTTCGACTGGCGGCCGATGTCGCGGACAAGGTGCTTGATCCGATCGTCGATGAGCATGAG	no promoter predicted
p-MULT_1	IS256	IR-left	EHB46423	Mycobacterium_rhodesiae_JS60	645055	-	CP000511.	GGCCATAAAGAACTAAAAACAAGACCTATAGACCTTTTTTAACAAGGGGGTCACACAAGGCCATGGCATGGTCTGCCAGATCGCAGCCGCCATCGACAGTGAACGAACACTGTTGTCCGCCAGCGACGTCCGGGGGTCGTCAGCGCTGCAGCAACTCCAGCAGATACGCCCCGTAACCGGACTTGAGCAGGGTTTTTGCCCGCGCCTCCAGCGCGTCGTCGTCGATGAAACCCACCCGCCAGGCCACCTCTTCGGGCACGCTGATCTTGAGTCCCTGCCTGCGCTCTATGGTCCTGACG	no promoter predicted
p-MULT_1	IS256	IR-left	EHB46423	Mycobacterium_rhodesiae_JS60	928908	-	CP000384.	GAGCAAGCCTTCGGGCACCCACTGCAACTACGGTCTGTTCAAGATTGAAGTTGGCGAACTCAGTGCGGGTGCCAGACAGACGATCCTGATAAACGTTGACGAGCGTGTCGGCGACGTTGCTGTTAACGATGCCGCGACCGCACTTAACGGCATCCGGGGGCCGTCCGGCGTTCTCGTCGGACCCGACTATCTGGTCCCCCTTGACGACATCTTCTCGACTCAACACCTCCGCCTCGACGAGTTCAACCTCACGTGCGAGCTGCCGTCGGGCGGCCGGTGGGTGACGTATTTCTCCGAGT	no promoter predicted
p-MULT_1	IS256	IR-left	EHB46423	Mycobacterium_rhodesiae_JS60	3900611	-	CP002385.	TCGCCCACCCGGCGACCCGCCGTGAACAGCAGTCGATCACGGTGGCCAGGTACAGGTTGGCGCCGGTCGCCAATGGCAAGTAGGTGATGTCGCCGACGTAACGGGTGTTGACCTGCGCGGCGGTGAAATCGCGTTTGAGCAGGTCGGGGACCTTCTGGTTCGCCGGGTCCGCCACGGTCGTCTTGACCCGACGTCGGCGTCGATAACCGGCGATCCCGGCGCCGCGCATCACCCGAGCCACCCGCTTGTGGTTGACCCGCTGCCCCTCGGGCGCACCGTCGTTGAGCTCGGCGGTGATC	no promoter predicted
p-MULT_1	IS256	IR-left	EHB46423	Mycobacterium_rhodesiae_JS60	1185733	+	CP000479.	CTGAATCGGAGCGGGGATGTAATAGGGCCAGGGTGGTCTCGGAGAGATAGCGCTTTTCGGCGACTTGCCATTCGTCGTGGGCTTCGACGAGAACGGAGCCGGCCAGCCGTAGCAGCGCGGCGGGGTTGGGGAAGACGCCGACGACGTCGGTGCGGCGTTTGATCTCCTTGTTGAGTCGTTCGAGGGGGTTGGTGCTCCAGATCTTTTTCCAGTGCAGGACAGGGAAATCGGCGAATGCGGTGATGTCGTCGGCGGCCTCGCGCAGCATCGTTTCGACCTTGGGCAGTTGGCGGCCGAGC	no promoter predicted
p-MULT_1	IS256	IR-left	EHB46423	Mycobacterium_rhodesiae_JS60	94	+	ARBU01000100.	CTGAGCTTGATCCCAGTGGGCGTAGCCGTAACTTTCGATGAAAGCGGTGCGCTAACCGTCGTCTTCCGTCGAGCTCAGACCTATGCGCCCCAGTGTCCCGTGCTCGAGGGAGAACGAGTCCTCGTCCCAGTCGCTGCCCAAGAGCTGCCATGACATCGCTCTCGCCCGAGCCGCGCAGGAGAAGTAGATGTTGGGCAAGAAGCCCGGCTTGTAGAGCGCGTTCGGATAGAGGCTAGTGAAACAGATCATGCCGTCGGCGTAGACATAGCTGCCGTATCCGAGACTCGACACCGGTTGTG	no promoter predicted
p-MULT_1	IS256	IR-left	EHB46423	Mycobacterium_rhodesiae_JS60	4833989	-	CP002385.	AGTTCTGGGCCGCGAAGGTGAAAGGCAATCGGGAACGGGATCGCGACACAGATCGCAAGCTGGCCGAAGCCGGGTGGGTAACGATCCGGGTCTGGGAACATGAAGATCCCGTCGCCGCTGCGCGTCGAATACGCGACGTAGTCATGCGTCGCAGTGGCGGGCGGACTTCAACGTGACATCCCCAGGCGCGATCTTTCGAAGCCTGCCACCTATAGGGAGATCACTTCCTCTGGGCGGCGGTGTGTTACGGCAGACTCATACTCGTCGACCGTCGATGCCAAAAGGGCCTCGATGTCTCC	no promoter predicted
p-MULT_1	IS256	IR-left	EHB46423	Mycobacterium_rhodesiae_JS60	121296	-	CP000657.	CGGGCGCCGGGGGAGACGGGTCAGCGGTGATGGGTGCTGCACGGGCTGGCGCGGTTGTGGGTGAAGTCTGTTCGGGGACGCTGGCGATGGTGAAGGTGTAAGCGCCGGAGACAGGGTGGCCGTCTGCTGAAACCACGCGGTAGCTGACGGTGTATAGGCCCGTTGTGAGTCGGTCGGGTCCGACGGCGACGGTGAGGCGCGGCCCTTCGACGCTTGCCGACCCGGACACCCAGTTGCGACCATCGGCGCTGGTGACGGCGACGTCAGCGAACGCCGGATTGATCTCCTCGGAGAAGTTC	no promoter predicted
p-MULT_1	IS256	IR-left	EHB46423	Mycobacterium_rhodesiae_JS60	73333	+	NZ_BAOQ01000033.	GCAAACGGCCCTCACCGTGTTCTGGGCCACACCATTCGAGCGGTGTGCACGGCGGAATCAAGACGACCCGGGTGTCCACGGACTGTCCGCCAGTGCCCTCGGCGATGTGGTGCGTCGCTGTCTCCCCGTTCCCGAGGTCCTCGGTCCAGGTGTCGCCGTCTGATCGGCCATCCGTGTCGACGATGCCCACGCTCGTCGGATCGGCGAGAATCGGGTACATCGCGTCGTCCGCGGGTTCGACGTGCTGGATCAGGTCGCAGTTGGCGTCGACGACATACCACGTCTTCTGAGGCCTGCCA	no promoter predicted
p-MULT_1	IS256	IR-left	EHB46423	Mycobacterium_rhodesiae_JS60	2558324	-	CP000479.	ATCAAGTCACGGCTGCACCGGCTACACCGTCAGCTCTTCAATCTTGTTGTCCTCGTTACGAGGACGGGCAATCGACCACGATGACGGCTGATCACCGACCCAGAGACGAAGACGGTTGTCAACGAATACATCGCGGTAGCCGTGACCACGATGCCAAAGTCGGATATCGTTGTTTTGACCAAGCCGACCGCTCGCCGCACCGGCAAGCCGACGCCGAAATCCAGCGGTGGCGACCTTGCTCTAATTCGGAGTCGGCATGGCGGCGAGATGAAATGAGGTGCGCTCGTGCAGAAGCGGTT	no promoter predicted
p-MULT_1	IS256	IR-left	EHB46423	Mycobacterium_rhodesiae_JS60	5079992	-	CP000511.	CGCGGCCCTCGTCATACCGCGATCTCGCCTGCTCTTCCGAGCGTTTCCCTACAACGAGGCAGCCGTGCTGCTGACGAGTGTGGGCTCTGCGGGTTGACCTCTGCACCGCACCGGACTTAGAGCCGAGGAAGCGGCTCAAATCCGCCAAGTGTCGGTTCGAGTCCGATTGGGGCACCGGCGTTCCTACAGGCAGATGGCCAACCGAGCGTGCGGTGCCGACGTACCCGTGAGTTCGTACGCACAATCTGCGCGGGATGAGGGTCCCTGCGAGGTTCCGGTCAGCAACCTTTCCGACGGCG	no promoter predicted
p-MULT_1	IS256	IR-left	EHB46423	Mycobacterium_rhodesiae_JS60	2705387	-	CP002385.	ACGTCGGCGGGCTCCCCATCGAAGGAGTCGGCATGGATACCAACGTCATCTGGATCATCGTCGCAGTGGTCGTCGCGCTGATCGTGGTCGGCGTCCTCGTGGCCCTGGCCCGCAAGAGCCGCAACCGCCGCCGCGCCGCCGAGGCCGACCGCATCCGCGAAGAAGTCCATCACGACACCAAGCGCGTCGAACGCCAGGCCACCCTCGTCGAGGAGACCGAGGCCAAGGCCCGTGCGGCGAAGGCGGAGGCCGACGCCAAGGCCGCCGAAGCCGAGGCGAAGGCTGCTGAGGCGGCCCGC	no promoter predicted
p-MULT_1	IS256	IR-left	EHB46423	Mycobacterium_rhodesiae_JS60	229	+	ARBU01000030.	GTCAGCATCTCACCGGACGAGGAGTACTTCTACTTGCTGCGGGCCGGCTTTGCGGTCGAAATGGCGACAATTGATGATGGCGAACCGATCCTGGGGATTATTGTTCCGGGAGCGATTCCAGGTGCCCTGGCTGCCGGCCCGTCGGGGCACGTCGCCTACGCGCTCAGCGGGGAAGAGCAGGCTCTCTACCGACTCGACTTCGACAATAGAACCCGGGATTCCCTGCAGCTCGGCGTGGCGCCGCGACGCGTCGTCGCCACCGACAACTATGTGTTCGTCGGGCACGACACACAGCTGTC	no promoter predicted
p-MULT_1	IS256	IR-left	EHB46423	Mycobacterium_rhodesiae_JS60	11700	-	ARBU01000063.	CGATCACCACCTGCGCCGGGTTGTGGGTTCGCACCGCCCGAACCGCGGCCAGCATGCTCGCGCCGGTGGCGATCCCGTCGTCGACCAGGATGACGATCCGGCCGGCCAGATCCAGCGGCGGACGATCGCCCCGATAGGCGGCTTCCCGGCGGTGCAGTTCGGCGGTCTCCCGTTCGATCGCCGCCCGCAGCATGTTCTCGCCGATGCCGAGCCGGTGGACCAGGTCGTGGTTGATCACCACGCCGCCGCCGGAGGCCAGCGCCCCCATCGCCAGTTCCTCCCAGCCCGGTACTCCGAGC	no promoter predicted
p-MULT_1	IS256	IR-left	EHB46423	Mycobacterium_rhodesiae_JS60	4324743	+	CP002385.	TTCGTGCGCACCGCCCGCCGCTACCGCACCGTGATGATCAAGGCAGGCAACCAAGTCCTTACCGCCGCCGACCCGCTACCCGACGACCTGCGCGACGCGATCGCCCAAATCAACACGGGGCATGCACACTAGATTGTCCTAACTCAGGTTAAAGCGGACTAAATTGACCCAACTCAGGGCGGGTCGTTCGGCCAGCACGGTGGGGGGTCGATCTTGTGCGCAGTGGTCATCGCGACGATTCCTTGGCACGAGTGACTTTCGACCTTGATTGACGCAATTGAGTTTCTTAACAACGGTGG	no promoter predicted
p-MULT_1	IS256	IR-left	EHB46423	Mycobacterium_rhodesiae_JS60	713	+	Y18605.	AAGCAAGAAGGCGCGGCCGTATTGACAGTATCGCGGAAGACTTTCGTTTCCGGGCGTTTTGTCGCATCCGAATGTCAACAACCGGTCGATTCAGCTTGCGGAGGAGGTTGGGGACACTTGAGAACACGTCCACCGACTTTCTGCATGTCCGGATTGCTAGGGTCCGCTTCGGCAACGAAGTCTGCCCACGCCCAACCACCACCGGCCATGTGCGGTCCAAGCTGCTTGTAATTGAACCCGGCGTCGTCGAAGTAACAGAAGTTGCTGTTCATAGTGTTGAGGGAAGGGGCGTCCAGGTT	no promoter predicted
p-MULT_1	IS256	IR-left	EHB46423	Mycobacterium_rhodesiae_JS60	179411	-	NZ_AGJJ01000013.	ACTCGTCAGCGACGATCCACCCAGTGACTGCCCAAACCACGACCGCGACGGTGATGGGCAGTCCGATGATGAGCAGTGCCGACACCGTCGTCGTCCACCGACGTGCGGCTGGTGCCCGAACAAAGGCGACAATGCCCACCAACAACACAGCTCCGCACGCGGCCGGTACGGCCTCGTAACGCGCGAGATAGCAAACGCCCAGGGCGACCCCAGCCCAGCCGAGATCGCCGATGCGATTCCGCTCGACCCAGCGCAAAAGGTAACGGGCACACCACACCAGGCAGAACATCTGCGCGGCT	no promoter predicted
p-MULT_1	IS256	IR-left	EHB46423	Mycobacterium_rhodesiae_JS60	2754	+	NZ_AGJJ01000064.	GGGACATGGGCGTGTCGACTACGGCGGCGAGTCTGTGGTGGCGTCAGGCTGGCGCAATGCCACTACTGCGCGGACAGAACTCCGAGAGAACCCACGGCCTGATCACCTCCGGCGATCCCGACCGTCTCGGCGGCCGGGGGCATCGCCTCAGCCTGGATGAACGCATCGAGATCATGCGCGGCCGCGACAACGGGCTCACCTACGAACGGATCGGCGAGAAGATCGGCCGGGACGCCAGCGTCGTCTGGCGAGAAGTGCACCGCAACAGCAACCCTGACGGGGATTACCACGCCGGGATG	no promoter predicted
p-MULT_1	IS256	IR-left	EHB46423	Mycobacterium_rhodesiae_JS60	2685231	+	FO203510.	CCGACTGGATCCCAATCGTCGAGGGTCGCGGGTGGGTGGTCATCAGCACCGACAGGAATCTTCGGACGCGGCCAGTGGAGGCCGAGCTGGCCATCGCCCACAAGCTCAAAGTCGTGCACTTGCATGGCCGTGTGGGCGGACTGGTCCGCGTGGGCACAGTTGACGCGGCTAGCTGCGCGGTGGCCGGCCATTGAGCACCAATATGAGAAGGCACCGGAAGGGCCTTGGTGGTTGTCGGTGCGGAGGAGCGGGACCGCCGTCATGGAGTTCGCGCCCGGCGCCGTCGAGCGTTAGCGGCC	no promoter predicted
p-MULT_1	IS256	IR-left	EHB46423	Mycobacterium_rhodesiae_JS60	45295	-	CP002385.	CAAACTGCCGCCGGCCATCGCCTGCGCGCCGAGACCATAGCCGCGGCGCAGGATCACCGCGATCAACGGCACCCGAAGTGCGGCCCCTGCCACCAACATTCGCGACGCGCGCCGCACCAGCGACTCCGCCTCGGCGGCCGGGCCCACCATGTAGCCCGGGCAGTCGATCAGCGAGACAACGGGCAGCCCGAACGCGTCGCACAGCTGCAGAAACCGGGCTGCCTTGTCCGACGCCGCCGCCGTGATGGCGCCGGCGGTGAACCTGGTGTCGTTGGCGATCACCCCGACGGGGCGCCCCT	no promoter predicted
p-MULT_1	IS256	IR-left	EHB46423	Mycobacterium_rhodesiae_JS60	164562	+	CP000385.	ACATGCGCCTCGGCGCCTGCCAGACCTGGATGAACACGACACCAACGCTCGCTGGCCTGGCGTACGCCATCGGAGAATACGACCGCCGCGTCTACGTCGGCCTCGAACCACCCGCACTTTCCAGAATCCGGAAGAATCCCGAACGGTTCATCGAACGGGTGCAGGTGAAGTCAGAGAAGGACGACCACAGCCTCTTCGATCATGACCTGCCACTCAACTCGGGATTCGTCGCCGTGGTTGGAAACAAGGGCCAAGGAAAGTCCGCCCTACTCGACTGCATCGCGCTGGGAGGCAACTCA	no promoter predicted
p-MULT_1	IS256	IR-left	EHB46423	Mycobacterium_rhodesiae_JS60	1418	-	AJ716152.	ACCGTGGTGCGACCGACCGTCGAAATTTGATCGCTGATGAAACCCGCATTGCACTCGCCGTGGGTAGCCAGAGTGTCGAGAATCTGTCGACGTACCTGGTCGGCCAGCACAGCAAACGCCAACTCTTCGTTTCGTTGAGTAGTCACTGTCTGCTGTCCGCGCTTCCTCGATGGCCTCTACTGCGATATGTCGACACTCGTCAACATATCTCGAGTTGCCTCCGAGGGAAAGAACGTCGCCGAAGATTCCCGGCGGCTTCGGTCAGTGCTCGGCGGTTGTCACCGCGTCGCGCAGCATTC	no promoter predicted
p-MULT_1	IS256	IR-left	EHB46423	Mycobacterium_rhodesiae_JS60	106470	+	NZ_AGIQ01000009.	AATTGGATTCGCGCTGTGCGACCAACATCATGCCGGCTTCCCAGCGGGCCCGCGCGGCTGGATCGCGAATCCCCTTGCGGTCCAGGGCAGCCCGAATCGCCGCGCGCACATTCTCAGCGCCTTGGCCGCTGAACGACGAGGGGTAGTTGCCCCCAACGGAATCACCCATTGGACTGGCTCGCCGTGAGTTTTGGCCGTTGAGCATGCCGGGCAGTTTGGAGAACATGCCCATTTCGGGGAATCCGCCGCCACCGCCGCCCATGCCCATCGGCGGCATTCCGCCACCGCCGCCCATGGCG	no promoter predicted
p-MULT_1	IS256	IR-left	EHB46423	Mycobacterium_rhodesiae_JS60	2809	-	ARBU01000082.	CACCACCAACGTCCTCCATGGTTACGTAGCCGTCAAGGTGGCTCGCAACGAGTCTGGCCGAGTACTTATCGGGCGGTGCGATGACTACTGCGGTCTCTCCTTTTGGAACCAAGGTTGTGGCTTTTCGCAACTCGAATCGACTAGAGGTTGCGAGACGGAATGTAACACCTGTGGGTTTGTTGGTGTGGAAGGCGATTTGTGATCCCGGCTTCAGATAATCTCGAATCTGGACGAGCCATTCTCCCAGAGCCCTGTTGTGATCAATCCACCGATACGGGATAAAGTCAACGCAAAATGGA	no promoter predicted
p-MULT_1	IS256	IR-left	EHB46423	Mycobacterium_rhodesiae_JS60	914	-	ANBL01000123.	AAGCAAGAAGGCGCGGCCGTATTGACAGTATCGCGGAAGACTTTAGTTTCCGGGCGTTTTGTCGCATCCGAATGTCAACAACCGGTCGATTCAGCTTGCGGAGGAGGTTGGGGACACTTGAGAACACGTCCACCGACTTTCTGCATGTCCGGATTGCTAGGGTCCGCTTCGGCAACGAAGTCTGCCCACGCCCAACCACCACCGGCCATGTGCGGTCCAAGCTGCTTGTAATTGAACCCGGCGTCGTCGAAGTAACAGAAGTTGCTGTTCATAGTGTTGAGGGAAGGGGCGTCCAGGTT	no promoter predicted
p-MULT_1	IS256	IR-left	EHB46423	Mycobacterium_rhodesiae_JS60	81519	-	NZ_AGJJ01000029.	TCCCCGACGCGCCAGGACGCGAACCGCTCTGCACGGGTACGCTGCCTACCCCGCAGGACCTCCGTGGCCAAGCCCAACAACCGCAGAGTGGTGTCGGCCCGCTGCACGGTGCGTACGGACAGACCGGTATCGCGGGCAAGCCGCGCATTGGTTGGCCGGCTATTGCGCCCGGTTGTCCAGTCCGCGTAGCGGGCTCGTGCCTCAGCGACACGTACGAGGGCGCGCAATGAGATGGGGTTGCTCGGCATCGCGGGGCGGACTTTGGTGTCGTAGTGGCTGAGGTAGGCGATGGGGACCGC	no promoter predicted
p-MULT_1	IS256	IR-left	EHB46423	Mycobacterium_rhodesiae_JS60	214017	+	CP002385.	TTCCGGACGTGCATTTCGATCGTGGACCGTTCGGCAAGTTGCACGTGCGGTTCGGCAAGGCCGCCCACATGTCCGGTCCCCGGCCGCGGTGGGTGCCGATGCTGGACGGTCTGGATGTGTTGTTGCAGTGGTTCCTGGCCGACGTGCGGCCGAAGTTCCCGAACTCGCCGGTGCTGTTCGCCGACGAGTCCGGTGGCGCACTGCATCGGGGCACGATCCGCAACCGCCTGCGGTATCTGATGGAGCTGGAGGGGCGACCGGCGACCGAGCGATTCAGCCCGCACGCGCTGCGCCGGGCC	no promoter predicted
p-MULT_1	IS256	IR-left	EHB46423	Mycobacterium_rhodesiae_JS60	252737	-	ARBU01000003.	ATCCACCTGTTCGGCTTCGCCCTCGGCGTGGCAGGGAAACTCATCCAGGAGGACCGGGCCAAGGGCCGGATCAGGGGGAAGTGGGCCAGCCGGTTCCGGTACGGTAAGGTGCTGTTCCGGGTGTTCGGACACTTCTTCGGGCACTACGTGACCGCACACCGGCCGACCTACGATCCGGCGACGATCCCGGCACCCTCGCGTGCGACGGAGCTGTTGGCCGAGATCGGTGAGAACAAGACGGTGCGGATTCCGCAGGCGGACTGATTGGGCTGATTCGGCACGGGAAAAAGCGGCGCCGG	no promoter predicted
p-MULT_1	IS256	IR-left	EHB46423	Mycobacterium_rhodesiae_JS60	1724775	+	CP002385.	CAGCTCGCGCATAGGAAAGACATAGAGAACCCCTAGCGCGCGGACCGATAATGGCCCAGTGGCCCATCCGCAGAGCGATCCCGAGGACCCGGCACGGGTGGTGATGCGCCGCGCGGACGGCAGCCCCATCCGGGTGCTGGTCGTCGACGACGAAGCGGTGCTGGCCGAACTGATGTCCATGGCGTTGCGGTACGAGGGCTGGGACATCTCCACCGCCGGCGACGGGGCGACCGCGATCGCGCTCGCCCGTCAGAATCCCCCCGACGTGGTCGTCCTCGACGTGATGCTGCCCGACATGA	no promoter predicted
p-MULT_1	IS256	IR-left	EHB46423	Mycobacterium_rhodesiae_JS60	3578	-	NZ_AGJJ01000065.	GGGACATGGGCGTGTCGACTACGGCGGCGAGTCTGTGGTGGCGTCAGGCTGGCGCAATGCCACTACTGCGCGGACAGAACTCCGAGAGAACCCACGGCCTGATCACCTCCGGCGATCCCGACCGTCTCGCGCCGGGGGCATCGCCTCAGCCTGGATGAACGCATCGAGATCATGCGCGGCCGCGACAACGGGCTCACCTACGAACGGATCGGCGAGAAGATCGGCCGGAACGCCAGCGTCGTCTGGCGAGAAGTGCACCGCAACAGCAAACCCTGACGGGGATTACCACGCCGGGATGG	no promoter predicted
p-MULT_1	IS256	IR-left	EHB46423	Mycobacterium_rhodesiae_JS60	227	+	ARBU01000070.	GGTATTGCGAGCCTGGCCCTGGTGGCGGTTGCGGTCGCGTCTGCGGGGCCTGCAAGCGCTGACGACGCGGCGTACATCGCAGCCCTCGACAATGCGGGTCTGATCGATCATGACGGGCGTCCCTACCATTGCCGCCCGGACGGTGTGTGTCACGGGCAGTTCGAGAACAACGAGGCGGCACTTCACACGGGCAAGTGGGTATGCAACGAGATCAAGTGGAATGGCCGGTCTCGGACCTCATTGATCGATTGGCTGAGCCATGGCGAGGGCCTCATGCCTTCCCCATATAGCGCGCCGAT	no promoter predicted
p-MULT_1	IS256	IR-left	EHB46423	Mycobacterium_rhodesiae_JS60	1037	-	ARBU01000100.	AGTGAGATGCTCAAAACACGTGTCGCCCACGGCTACTGCGCCCGCCACCAGAGTGCCGGCGCCTGTCCCTATGCCAACATCTGCGAAACCTGCGGCAACTTCGTCACCGGCCCCGAGTTCCAAGGCGCACTCAAGGCACAACGCAGCGACATCCAAACCCTCGAAGCAGATGCCCGCGCCCGTGGCTGGCTCGACGAAGCCGCCCGCCACCACCGTGTCGCCGACGCGTTGACCGACCACCTGCACCGCCTCGACCGCTGACCGAATCGACCACCTGGGGTTGATGCGCCCCCGAGGGC	no promoter predicted
p-MULT_1	IS256	IR-left	EHB46423	Mycobacterium_rhodesiae_JS60	40655	+	CP000520.	CCGTGTTGGCTGGCGGCGGTTCTCTTGTGCCAGAACTTGCCGCAAAGGCAAAGCCAACGCGTTCAAGTAGCACAGACTTATCGGAGGTACGCCTCCACATCGTCGCCGTAGCGGCCAGCGTGACTTCACCTGCTTTTCCAAGCCGACGACAAAGTATCGGCGTCGGTATGCGCACCATCGCCGCCGACTAGTCCTAATAGCCGCGGCGAATGAGATAGTCGTGTTGGCCGTTGTGTAGCTGCTTATTTGGGACGCTGCGTCGGACCTCTGATCTCGAGCACCGCTGCTGCGGCTTCAGC	no promoter predicted
p-MULT_1	IS256	IR-left	EHB46423	Mycobacterium_rhodesiae_JS60	18679	+	NZ_AJFJ01000048.	TCGGCGGTGCGTAGTGCGTCGAGCACCTCCAACAAGGCAGACTGATCCAGGGCCATCGCGATGTTCCTCTCGGTAGTGATTCTTGGTCGTTTCACCACAGAGACTCACGCGATGGCCCTCCTACATCAGCACCGACACGCCGCCACTACTTACACCACTCCCCGGGACGCTCCCCTTCCTGTGTGTCATGCATCACACATTGACTGTGCGCTCTCGACTCACTCGTGGATGTCCGACATGCATCCCACAGCTAGATGAAAATCCGAAACGATCAGCGGAATCGAACAACTGTCGCGGGG	no promoter predicted
p-MULT_1	IS256	IR-left	EHB46423	Mycobacterium_rhodesiae_JS60	5682054	-	CP000518.	CCCGCGACGCTGACACAGGGTTGACAACCTACAACTGATTGGTTGTACATTAGGGCGGTGACCGATCGGGACGAGGACAGAGCGGACGCGTTCTTCCATGCCCTGGCCGACCGGACCCGACGAGACATCCTTCGTCGGGTACTGGCCGGGGAGCACTCGGTCTCGGCGCTCGCGGCGAAGTACGAGATGAGCTTCGCCGCGGTGCAGAAGCACGTCGCCGTGCTGGAGAAAGCAGGCCTGATCTCCAAGCGTCGCCAGGGGCGAGAGCAGCTGGCGAGTGGCGATGTGGAGGCGGTGCG	no promoter predicted
p-MULT_1	IS256	IR-left	EHB46423	Mycobacterium_rhodesiae_JS60	94	+	ARBU01000016.	TCCGGCGCGCATCGCCCGGGTGGCGATGCCGCCCGGGATCGATATCGCCCAGGTGGCAAAAATTGTGACGCGAGCGAACTCGGCAAGCGCCTGTTTGGCGATTTTTACGAGAATAGAGACCGACAGTTCAATAAGTCGCCCGAATCCGGTGGGGCAATTGACGATTCGGCTAATAAGCCGACTGCCTCGGCCACCGTGCGCACAACCGCCGGCGACAGCAAACCGGGCGTGAGCGGCGCCGGGTCGGGCCACCGGTCCGGCCCGGCCCGGCGCCCGGGTCAAAGAGTTCGATCCCGCCG	no promoter predicted
p-MULT_1	IS256	IR-left	EHB46423	Mycobacterium_rhodesiae_JS60	1033858	+	CP000384.	CCACCTGGGTGCACTGGTACAACACCACCCGCCTGCACTCCTCACTCGGATATCAATCCCCGGTCGACTACGAGAACCGCTACCGTGACATGGTCACCTCAATCGCCGAGGTGGCTTAACCCGAGGTCTCCATCCAGGCCAGGACGGTTCAGATGCGTAATCTGACGATGCGCACATCTCGATCACAGCTCACAACCGCGCCGAAGATAATGGCCAGCTACACCATCCTGGCCCCGTTTACTACCGAACTCTCGCCGACGACCCTCGCCTTGGCGGGTCGCTCGCCGATCGGGGCCCGT	no promoter predicted
p-MULT_1	IS256	IR-left	EHB46423	Mycobacterium_rhodesiae_JS60	334675	-	NZ_AGJJ01000005.	CGTTTCAAGTCCCGCGCTTTTCCTGGCGGGTGTGATTCGGGTGGGCGGCCTTCTATAGCGATCCTGCTGACTTCAGATGTGGCAGTTGCATTTTCGATGTGGCCAGGTCAACCCGAGGATCACTCTCAGTGCCGAACCAGAACCTGCGGATTGTCGCACCGAGGATATTCGGCCAGCACGAGAACGAACGAATCGCGATCCGGGACCTGTGACTTCCTTAGTCGCGGGCGGTTCCAGCGTTGCCGGCGCTGGACTGAATTGTCAATGTGATGCGCCGTGCGGATCACAAGGGCGTGGTG	no promoter predicted
p-MULT_1	IS256	IR-left	EHB46423	Mycobacterium_rhodesiae_JS60	118250	-	CP000520.	CTATGTATGTCATACGACATCTACGACTACTTCTGCGAACACACCAGATTCCAGACGTCGATGATCCCCCGGCTATACCCACTGCCGAATCACCCCGGCGGCCCAGCCCGCATGCTGTTCACCAAAGCCATCGAACTCGGCCCTGGCGGACAGGAATTTGTCGTCCACGCGTGGGATCCGCCCGACGGCCGCGGCCACATCGCCATCGGCTACCCCGTCCGCGACTGCCCCGACGCCGCCACCGCTCAGGCGGCGCGGCGCCTGCACGCGCAGCTGAGCTGGGCCAGCGCCGTCGTCAT	no promoter predicted
p-MULT_1	IS256	IR-left	EHB46423	Mycobacterium_rhodesiae_JS60	1663	-	NZ_AGJJ01000083.	CTGCGCGCGACAAGATTCTGTCTGTCGTGGTGTGGGGGGTGACTGTCGGAGCTTTCGGTTGGTCGGCGTTTGGGATCTACGGGTTCACGGTCGAAATGGGTATCCCGGCCGAGATGGCTTGGGTGGCACCTCTTGTCATCGATCTGTCCGTATTTGGCGCTACCCGCGGCCTGGTGCTGACTGCCCCTGTGGCGGCGCGCATGAAGGCAGGCATGCAACCTCTACGGTCTGAGGAAACGTTGTTGCCGACTACGCAGTATGCGCATGACGGTTCCCACTCGGCGATCAAGCCTGCGGCG	no promoter predicted
p-MULT_1	IS256	IR-left	EHB46423	Mycobacterium_rhodesiae_JS60	2233240	-	CP000479.	CGGCCCCGATCAGCACGGCGTCAATGGCACTGCGCAGTCCGGCATGGGCATCGGAGATGACCAGTTGGACTCCGGCCAGACCGCGGGATTTCAACGACCGCAAAAACGCGGTCCAGAACGCCCCGTCCTCGGAGTCTCCGACCTCAAAGCCCAGTACCTCGCGGCGCCCGTCAGCGGCCACCCCGGTGGCGATGACCACCGCCTGCGACACCACCCGATGATTCACCCGGGCCTTGCAGTAGGTGGCGTCGAGGAAGACATACGGAAAGCGCTGATCACCCAACGGCCGGTCCCGGAAG	no promoter predicted
p-MULT_1	IS256	IR-left	EHB46423	Mycobacterium_rhodesiae_JS60	79444	-	ARBU01000028.	GACTACAACGGCCCCGACGCATTCACCTACACCGTCACCGACGGCCAACACACCACCACCGCAACCGTCTCGATCACCGTCACCCCAGTCAACGACCCACCCACCGCCACCGACACCACGGTGACGGTCGACGAAGACAGCTCCATCACCATCGACCTGAAACAACTCGTTGGCGATATAGACACCTCGGCTGCCGATCTCACCATCCTCGTGGGCCAGACAGCGCACGGGACGCTGACCCCGACCGGTGACGGCACCTGGACCTACACCCCAGACCCCGACTACAACGGCCCGGACGC	no promoter predicted
p-MULT_1	IS256	IR-left	EHB46423	Mycobacterium_rhodesiae_JS60	19901	-	NZ_AGJJ01000043.	CCGTGGTTAGCCCCATCCGGTCATGGAGACGCAGCGGTATGAGCACCTACGGTTCGTGATGTTAGGAGGACATCAGGTGAACACCCGCACTCGACGTAGTCGGTGGTGGAGCGGCCGGAATGCCGGCGGCCTCCGCAGCCCGCCGCATAGACTCCCGTCTCGAAATCGTGGTACCGGAGGCCGGAGCCCACGCTGCCTACGGCCTGTGTGGATTGCCTTACTACCTCGCGGATCTCATCGCCGAGTCCGGCGAGTTGTTTGTCGTGCAACACAATAGCGTCCTCTCCACAAGCGTGATT	no promoter predicted
p-MULT_1	IS256	IR-left	EHB46423	Mycobacterium_rhodesiae_JS60	63564	-	NZ_AGJJ01000029.	GCTACGCGCTGGCTTCGCTGTCGTGCACGTTCGGGGTGATCCTCGCGGTCATCGCGCAGGCGCAGGCCACCTACAGCTATGCCGGGCTCCTGCTCGTCTTCGGTGTCTACGCTGCTGGCTCGGCGACCGTCCTGCTGCTGCTCGCCCTGGCCACCGCCGCGGCAGGCAGCGGACTCACCCGCCACGTCGCGCGATTGGCCCGCCATGGCCCACGGGTCACCGCTGTCGTCCTGCTGCTCACCGGCGCCTATCTGGCCTGGTACTGGTACCCGGCGGCCACCAGCGACGCCCCGGTCGCC	no promoter predicted
p-MULT_1	IS256	IR-left	EHB46423	Mycobacterium_rhodesiae_JS60	424949	+	NZ_AGIQ01000002.	GGGTATCGACCATGTTGTCACTGTGGGCTCCATTTCTGTTTGGGTCTAAATGCCTGCGGTACTTGGTATTTCAGGATTCGGGCTGCACAGCATGCAGCACACCAGTGAAAGACTTCAGGATTAAGGTGCGCCGAAAGAGAGAGGCGGCAATCAGGCGAGAACATGTGAAAGGACGCGAAACGGCTTAGTTGCGTTGCGCTAGCCGACCGGCAATTTGGGCGACGGCCTGACTGTCTGAACTACGGACAATGTCGTGCGTGGCCCAAGCTCTCGCTACGCTACCAGTTCGCCACCAGCTG	no promoter predicted
p-MULT_1	IS256	IR-left	EHB46423	Mycobacterium_rhodesiae_JS60	1048	-	ARBU01000099.	GGCCTGTCTGTGCTCTCTGCCAGAGTGAGGTTGACCTGCGGCAATAGAAAGCGGTGGTGATGGCCTCGATGAGTCGGGAACAGATTGAGGCGATGGTCAACCTTGCCACGAACGGGTCGTTGTACCGGATCGACCAACGAGCCAAGCGCGGCGCTGAACTGCGCCAATGGGGACTGAACCCCCAGCGACCCCAGCCTGGGAGTCCGCTCGCCGCCGATGACGCTGCGTTCGAGCACGCGTATCCCGAGGCATTGTCCGGCGGGCAAGGTGTAACCGAGGAGTCGCTGTTCCCGATGATG	no promoter predicted
p-MULT_1	IS256	IR-left	EHB46423	Mycobacterium_rhodesiae_JS60	355	+	NZ_AGJJ01000027.	CGGAGACACATGAGGACCACCTCTACGTCCTCCTGCCCGACGGGTCACTGAAACTCGTCGTGGTCATGACTGAGGACACCACCGTTCTCGACGGCGGGGCGCTGCGCTTACACCGCAGCAGCAAAGAGCACTTCGAGTACGGGTTCGACGAGCGCCAGGCAAAGATGTTCGACTTCGAACGGAAGTACGTGAGCTTTTCCGAGTCCTGGGGTGATCGGGAGTGCGGCGATGAACTGCTCGTCGACGCCAAGGGGGCGGGCCTGACGCGGGTGCTGACCGATCTGTTGGAGGGCACGCGA	no promoter predicted
p-MULT_1	IS256	IR-left	EHB46423	Mycobacterium_rhodesiae_JS60	5579966	-	AP008957.	GAATGCGGGGCCATCGAGTCGAGATGGTCCCGCTTCTTCTTTCTCTACTGATCGTTCGGAGGCATTGTGGCGCAGAGCTTGTCACGTGAGGAACTGGCGAGTGCGCTGGACTCGGCGTATTCGAAACTCGACGCGTTACTCGACGGCGTCGCCGAGGCCGATGCGTTCGACGCCGTTGCCGTCGATGCGTGGACGGTGCACGACGTACTCGCTGTGCGTGTCTGGTGGGCAGAGGCCGTCGTAGAGTGGATAGGTGCCGGACTGCGAGACGAGACACCGCAGACGCCGGCTGCGGGTTA	no promoter predicted
p-MULT_1	IS256	IR-left	EHB46423	Mycobacterium_rhodesiae_JS60	2262829	+	CP002992.	AAGCAAGAAGGCGCGGTGAACCGCCCCGGCATGTCCGGAGACTCCAGTTCTTGGAAAGGATGGGGTCATGTCAGGTGGTTCATCGAGGAGGTACCCGCCGGAGCTGCGTGAGCGGGCGGTGCGGATGGTCGCAGAGATCCGCGGTCAGCACGATTCGGAGTGGGCAGCGATCAGTGAGGTCGCCCGTCTACTTGGTGTTGGCTGCGCGGAGACGGTGCGTAAGTGGGTGCGCCAGGCGCAGGTCGATGCCGGCGCACGGCCCGGGACCACGACCGAAGAATCCGCTGAGCTGAAGCGCT	no promoter predicted
p-MULT_1	IS256	IR-left	EHB46423	Mycobacterium_rhodesiae_JS60	69499	-	AJLY02000029.	TCACAGACTGATTGCTGCGATGCCGGCCAGGACTATTGAGCCGCCGATGATGCGGCGCCACAGGTGATCTTCGTGGAACAGCCACCGGGCGAGCAGGGATCCGATGACTATGGAGGATTCTCGCAGTGGGGCGACCAACGCCAAGGGGGCGCTCTGCATGGCGATCAGCACCAGGATGTAGGCCAGTGGCGTAAACACCGCGACGATGAGGATCGGCGCGGCGTTGTTCGCGATAGTGCTGGCGATATGGCCGCGGAGCCGGAGGGCGCGCGGCGTCAACATCAGGCCCTGCAGCAGGA	no promoter predicted
p-MULT_1	IS256	IR-left	EHB46423	Mycobacterium_rhodesiae_JS60	2635882	-	CP002385.	TTGGTCCAGAAGATGCAGGCCATCGACCAAGCGCTGCGTAGATCGCTGTCGCCGGATGAAAACAGTTGGGGAGCAGCGTAATAGGGCGCAACTTACCGGTAACGCTGCATATTCTCGCGTGCGCAACGGTGAACGATTGGTTCGCTGCTTTGACGTCTCACCGGCGATACACTGCGTACGTGGATGCCGTCACGGTGCGCGAATTGAGCAACAGTGGAGGAGACGTTCTGCGCCGTGTCGAGCATGGCGAGCGCATCGTCATTACTCGGGACGGGACCCCTGTTGCTGAGCTACGGCCG	no promoter predicted
p-MULT_1	IS256	IR-left	EHB46423	Mycobacterium_rhodesiae_JS60	4299595	-	CP002385.	GATGTCTCACCTGACTTAGGACATTTGGCTTAGTAAGCCACTTTGATTCCGAGTGCGGCCAGAATCTCTCGTTGGGGCGCAGGAACTTCGGGGGGGAATGCTTGACTGGCGCCGTTGATGACGATGGTCGCCGAGCGCAACGGCCGTAGTTGTTTAATGACGTTGGCGATGGCCAGGCCACTGCGTTCCTGGATACAGTGCGCCACGGCCAACGCGGTGAACACGATCGTCAGGTGCGCTTCGATGGCTTCGCGGGTGCGGTGGAACATCGGCCGAGCCTCAAGATCGGTTTTGGACAT	no promoter predicted
p-MULT_1	IS256	IR-left	EHB46423	Mycobacterium_rhodesiae_JS60	902839	-	CP002385.	CGCTTCGCCCTGGACACCGGAGTGGCCGACTCTATCGGATTGCGTCGGGAGTTCATGCTTGCCTTTCCGGAAGGAAAGCTGCGGCACTCCAAACGCCCCCGGCCGCTGAGTGACGATGTGTTCGAACACCTCATCTCGCCCACCAACATGAAGCTGCTCTCCGCTCGAGATCCCAATGACATGGGTATTGAGGACATCTGGTTCATTCAGATCCGGGTGGGGCGGCGGATCGGTGAAGTCGTCAATCTCCGCTTCGACTGCGTGAGTGAGCACCTGGGTCGCAAATACGCGTGGTTCGA	no promoter predicted
p-MULT_1	IS256	IR-left	EJB06984	Rhizobium_leguminosarum_bv._trifolii_WSM597	151911	-	CP003935.	GAGCATCGCCTGCATATCTGTATTGGTCAGATAATTTGAGCTAGTCCGATCAGGGATTTGCCAATTAGGCGCCGCGTCACATGCTGTGGCAACCAATCCGCCAAATTCCTTTGTGCAGAGCTTTTACTCTAGTAGGATACGATCGTTCCTAGGCCGAGCTGCTCTGCGATGTCGAATATAGCAGAGCCTATAGCGACATCATGCACAGCAATCCCAAGATTGAATACTGCAATGCGGTCAGAATCGTTAGCTCGGCCGGTTACCTGTCCGGTGATAACATCGCTAACAGATCCAAGAAC	sigmaA_breve	14	GAGCATCGCCTGCA	ATCTGT	TTGGTCAGATAATTTG	GCTAGT	CGATCAGGGATTTGCCAATTAGGCGCCGCGTCACATGCTGTGGCAACCAATCCGCCAAATTCCTTTGTGCAGAGCTTTTACTCTAGTAGGATACGATCGTTCCTAGGCCGAGCTGCTCTGCGATGTCGAATATAGCAGAGCCTATAGCGACATCATGCACAGCAATCCCAAGATTGAATACTGCAATGCGGTCAGAATCGTTAGCTCGGCCGGTTACCTGTCCGGTGATAACATCGCTAACAGATCCAAGAAC	1.8
p-MULT_1	IS256	IR-left	EJB06984	Rhizobium_leguminosarum_bv._trifolii_WSM597	21471	-	NZ_ALAA01000162.	CCGCTTCACCGCCGCATGCAGATCGGCGAGCTCGAAACTTTCCAGCAGTCGCAGAACCTGCACGTATTCCCGCCGACCATGCTTGGCCATGCGGCCTTCCATCAGCCGGCGCAACGTGGCGAACTCGTCCGGCAGATCCCAGCCCTGCAGAGGAGCGGCCTGATCCAGCGCATTGATCTTCTGCTCGATCAGCGGCAGATAATGGATAGGGTCGAAGACGACGTCTTCCCGCTCCCAGTTCCGCGGATGGCGAGCAATGATCTCGCCACGGCAGCCGATGACCACCTCATCGACATAGC	no promoter predicted
p-MULT_1	IS256	IR-left	EJB06984	Rhizobium_leguminosarum_bv._trifolii_WSM597	155175	+	HE995406.	GACCGAAGACCAGGTCGAGCCGCTCGCCGTCGCCAAGATCGTCAAGGGCGTGGCCGAGGCCGAACAGCCGGGGCTGATCATCGTCGGCAAGCAGGCGATCGACGGGGATTCCAACCAGACCGGCCAGATGCTGTCGGCATTGCTCGGCTGGGCCCAGGGCACCTTTGCCTCCAAGGTCGAGATCGGCGACGGCAAGGTCAACGTCACCCGCGAGGTCGACGGCGGCCTGCAGACGGTCGAACTGAAGCTGCCGGCGGTGGTCACCACCGATCTCAGGCTCAACGAACCGCGCTATGCCT	no promoter predicted
p-MULT_1	IS256	IR-left	EJB06984	Rhizobium_leguminosarum_bv._trifolii_WSM597	157	+	AXBM01000088.	GGAATCGGTCCGGAAAACGAACTGCAATCGCATGGCATCCCAGTCGTGCAACACCTGCCGGGTGTTGGTCGCAATCATCAGGATCATCTCGCCTTCGGCTGCACCTGGGCCTACCGAAAACCGGAAGCAGTGGGGGGTAGCGGCTGCGAGGCAAACCTCTACTGGAAGAGTGACGCACGTCTGTCCCAGCCTGACGTCCTCCAGTGCCAGTTGGAGTTCGCCGTCCCGTCGCCGCTTGAGGCCGGTCTCGAAACACCGGAGCACGGCTGGACCATGTTCAATGGTCTCGCACAGCCGAA	no promoter predicted
p-MULT_1	IS256	IR-left	EJB06984	Rhizobium_leguminosarum_bv._trifolii_WSM597	38628	-	AXBL01000028.	GCCATTACACGCGACTCCCCCTTGCGCGGAACCTTACCGATTGCGGGTGGTTGAGACCGCGACACGAAAGGAATACGACGATGAGTGATCCCAAAGACGGCAAGCTCACCGAACAGCAGACGCCATCCCGGCGGACGGCAGTACCACCGGAGATGGATTTCGAACCCGTGCCGTTGCCAGACCAAGCGGCCGAACCCGGTACCAAAGACGCCGATGCTCCTCCGGCACAAAGCGGCCCGTCCAAAAAGGGGGAGAAGCCGACGGAAGGTGCCGGCAAGGACGAACCCGTGCATCACACT	no promoter predicted
p-MULT_1	IS256	IR-left	EJB06984	Rhizobium_leguminosarum_bv._trifolii_WSM597	147813	-	ATYH01000015.	GGAGATCCTGCCCGAGTTCGAGCGCCTGCTCGACCGCTGCGGTTTCGACTTCTACGGCATCGTGCGTCAGCCGAAACCGCATGAGAATCCGCTGAGACTTCTTCTGGCCGGACGCTGGCCGGAGGGCTGGCCGCAAATCTACATCCGCAAGAAATACGTCGTTATCGATCCGACCATTCGCTTCCTCGGGCATGCCCAGCGCGGCTTCCGCTGGCGCGACACGCTCGTGGCATTCCGCTCGGACCCGCACCGCAAGCGCATGGAAAGCATGATGGTCGAGGCGCGCAATCATGGCCTCT	no promoter predicted
p-MULT_1	IS256	IR-left	EJB06984	Rhizobium_leguminosarum_bv._trifolii_WSM597	13498	-	ATZB01000061.	AAGAAAGGTCAGCGTGTCTCCTCGATGGTTTCCTCGACCAGGAGGTCAGGCGCGGATAGCGGACCGACCATTTTCCCACCCATACAGTTCGTCTGATCCCACCATCCTATGTGAAGCCTTTCGTGAAGCGGCCATGAACGCTGCCCCCGATTCCATAGGTCGCGGGCAACGGGATGATTGTGCCGAGCAAATCCCTTGTTGCCAAAAGTCGTATGGCCGTACCCGGCGCTCTTTCAGGAAGGTCATCGGCAAGTTGAGAGTGCGTCGTCGTAATCGATGACGCATTGGTCCGCACCGCG	no promoter predicted
p-MULT_1	IS256	IR-left	EJB06984	Rhizobium_leguminosarum_bv._trifolii_WSM597	212	+	AXBM01000122.	CCTGCAGAAAAGCGGCTGATCTCAGATCAGGAACAATAAATCCAGTTCAGGCTTTCATCCAGCGTCAGACGGCCGCATCGTGTTTCGGCATCAGGTGAAAACCGAAGGTTTTGAGCACGGCAAGCGTTGTCTCGAGCGTCGGATTCCCGTTCTCGCTAAGCGAGCGATACAGGTGTTCACGAGCAAGGCCAGTCTCGCGGGCGATCTTGGTCATCCCTTTGACGCGAGCAACCGCACCGAGGGCGGAAGCGATATGTTGCGCATCCCCCGTTTCCATTGCCTCGGTCAGAAAAGCCTCA	no promoter predicted
p-MULT_1	IS256	IR-left	EJB06984	Rhizobium_leguminosarum_bv._trifolii_WSM597	2790174	+	CP001830.	GACGGAGCATGCGGTTCACCCCTAGCATTTTCGCCCAGCTGCTGAAAGCGATTGATCGCCGCAGCTTTCAGGCGATTGTGGATCGTCATGCCGGGGATGCCTACGACAAGTGCTTTACCAGCTGGGATCATCTGGTGGCACTGATCTATGCCCAGTTGAGCGCCACGACCAGCCTGCGCGGGTTGGAGGCGAGCTTCAACGCCAACAGTCAGCATCATTACCATCTCGGCAGTGGCCGGCTGATGCGCTCGACGCTGTCGGACGCCAACCGCCGCCGCCCGGTCGCCGTCTTCGCCGAG	no promoter predicted
p-MULT_1	IS256	IR-left	EJB06984	Rhizobium_leguminosarum_bv._trifolii_WSM597	744604	+	AE006469.	ATTTTCTTCGTCTACTAACGCACGACCTGCCGGAAGGTTGTCGCGGTCCGATCCAACAGGCAAACACCCATTGCAAGATCGAATGCCCGGACATTGCCCGAACAGCCGCTTGTCATGGGAATTCGGGTGTTGCGGTTCTTCACTCCCCACGTTGTTCCTTGCCATTAATCGCTGAGACATGCCATCAAGACACAGACGCAAGCGCCCGCGAAGACCGTTGCAGCCAAGTCGACATTGCAAGGTGCGCAGCAAAGGTATGCTCCGAGCGTATCTTCGTCAGGCAAGCCCACATACTTCAG	no promoter predicted
p-MULT_1	IS256	IR-left	EJB06984	Rhizobium_leguminosarum_bv._trifolii_WSM597	132953	-	AXBL01000015.	TGGGGGACCTGGTGCCAAATTGCTCGGTGCGGCCGACTTTTGTTCCGCTCCCCGGGCGCGGACTCAGACAGGGAAATGCTATAGCGCTTCCGTTACGAGAAGACGCCGAGCTTTGGTGCAAATGGAATAGAAGTCATTCAAGAGCTCCCCTTTCAGCCGGGTTCTCCTGCTCCGCCTTCGGCGTGGCACCGCTCGAAATATTCGTCAGGGAACCACACAAACATCGCCGTAACAAACTGTCTCGCCCTTGTAGTTGGCCAGGGTCTGCAGCAGATATGGAAGGTCTTTTTTCAGTTCGT	no promoter predicted
p-MULT_1	IS256	IR-left	EJB06984	Rhizobium_leguminosarum_bv._trifolii_WSM597	265420	-	JQ665880.	GGCGCCATCCCGGATCTGGTTGTTTCTGAGCCGGGACGCCGCAAGTACTCGCAGGAACCTCCATCCAAAACCTATTCACCTGCCTCCGGCACGGCTTGACCGGGCCAAACACGATCCACCGCTTCGGCTAAATCCCCGTAGGTCAAACACCCGCGCCTTCGTTCAATCCGGCTTCAATGAGGTCCTAACAGTGAAGGCCGCATACCCAGAGCACGGACCTCACAGAACCCTGCAGATTCTCCTAATTCGCCTTCGGCTTGGCATGGTTTTCCGGAACCGCACTCACAGCGTTGTAACAA	no promoter predicted
p-MULT_1	IS256	IR-left	EJB06984	Rhizobium_leguminosarum_bv._trifolii_WSM597	62168	-	NZ_AKZW01000106.	TTCCCGGCTTGTTCGTCCAGGATCGCATAATGTATCCACCGGAACCTTACTCCGGATGCATGAGGCCTTGAGTGTGCAACGCACTATCAGTGCGGTGTCCAATGAAGTCAGGGCTTGGCAGAGGCTTTCTATGTCGGCAGCCGCAGCCTGGGTCCCACGAGGGCCTTTAAACGCAGAAGCCCACGCCTGCACTCACCCTGCGAACCATCTATGCCACCTGAGACAAGGCGCGTACGATTGCTCCCTTGTTCGTGCCGATGAACACCTCCTGCAGGGGGAGGGCGCACGCATCCTGAAAG	no promoter predicted
p-MULT_1	IS256	IR-left	EJB06984	Rhizobium_leguminosarum_bv._trifolii_WSM597	7887	-	AF176227.	TGCTGCACACAAGATAGCCGGTGTCCGCGATGCCATCGAACGTGCCGGCGCCAAGCTCATGTTCCTTCCGCCCTATAGCCCGGACTTCAATCCAATCGAGAACGCATTTTCGAAGCTGAAAGCCATGTTGCGAGGCCGAGCCGAGCGAGAGATCGATGCTCTATGGGATGCGGTCGGGGCCTTGATGCCTCGCTTCACTGCGGCAGAATGCGCAAACTACTTTAAGGCCGCTGGATATGGCATCTGCCAAGTCATGCGAAGGTGCGCTCCACGACCCAGCGACGCGGCAGAACCTCGAG	no promoter predicted
p-MULT_1	IS256	IR-left	EJB06984	Rhizobium_leguminosarum_bv._trifolii_WSM597	153	+	AXBM01000015.	TCTTCCGGATCGAGAATGCCCTTGAGGATCAGCGGACCAGCGCCAGCCGCACAAATTCCTGCCTCTCTCCCATGACCGGCACCTCTTTCCACGGCATGGACAACCTCCTCTCGAAGCCAACCCATGCCATTATGAACGTGTCAGCCATCTCCCCGAACACCTGTCAGTCATGTGTCCGGGCTAGACAACGAGCACAGGGATGAGGCGATCAAACCAGCGGTGACGGGGAACGCCAGACAGGATCCCCGACAGTCTTCAGTCAACTCTCGACATGATGTCTTCTACAAGCGATGGGTGTC	no promoter predicted
p-MULT_1	IS256	IR-left	EJB06984	Rhizobium_leguminosarum_bv._trifolii_WSM597	87386	-	ATYC01000011.	TCCGCGACTCATTCGAGCGCTCTTCAAAGCCCCACCTCCTGCTGGATCCGCGCAGGGGACTGCACATCGTCGACATGAACGCTGCGTACGAAATGGCCACTCTGACCTCCGCCGCCAAGGACGTAGGGAGTTGCATGTTCGACGTCTTCCCCGACAACCCTTCGGACGAAGAGGCAGACGGGGTGAGCAATCTCTATGCATCGCTTAAACATGCCGCTGAGGAAGGCGTTCCCAATGCCATGCGCATCCAACGGTATGATGTCCGGGACGCCAGCGGCCTCTTCGTGACTAAATACTGG	no promoter predicted
p-MULT_1	IS256	IR-left	EJB06984	Rhizobium_leguminosarum_bv._trifolii_WSM597	10737	-	ATYH01000092.	GATCGATGCCATGTGGGCGGCTGCCGCCTTGCGATCAGTTATTCGATCGCGTGAATCAACGAAGCCCGGAAAATTTCCGCTGCTCCCGAATGTAAGCGATTGCAGCAGCTTCTAGGCTTCTGCACTCTTCCTCGGATTTAATCAGGGTCTCGTCGTCTTTCTCGGCTGAGCATCGAAGAACGTCGCGCCGCAAACACGCATGCTCGTAGGCCTCGCAGAGCGTTAGAAACGCGCGGTTTTCCATCATCCACGCGCTACGACGCAGATCTGGGGCTGCCAAAAGCAGCCGCGCCATCCCT	no promoter predicted
p-MULT_1	IS256	IR-left	EJB06984	Rhizobium_leguminosarum_bv._trifolii_WSM597	10620	-	ATTL01000066.	CCGGCCGCCGCACCCGGCGCTTCCACAGCCGATCGCAGCCAGTGGACTCGTGTCGGGGTCATGCGCATTGAAGCGCATCACTCAACACGCACGATCTGAAGAGTGGCGTTGAACCGCCGTCATAGATCGAGGCAACGGCCCAATAGACGCCGTGCCTGCGCAGCATCCTTTGTCTGGCGTGCCAGACGCGCCGCAGATGCTCCCTATTAAAATCTCCTCGTAATGAATAGCTGACCTGACCCCCAAATTCTCGATCCAGCTAGACCACCACGTCGTATTCTCTGCTGCCCTTACTTTCC	no promoter predicted
p-MULT_1	IS256	IR-left	EJB06984	Rhizobium_leguminosarum_bv._trifolii_WSM597	1256526	-	CP002783.	GCGCAGCGAAGGACCTCATGTCTTATCAATCGAAGGATTGAGCTGCTTCACGCCCCTGCACCTTTCGCGCGGCGAATGCGAGCAAGAAACTTGCTACAAGGCACCAACCGGCGAGCCAAAGCATCTGCGTCGTCAAAGCAATGCCGGCGTCGATCAGCGCGCCGGTGACACCCGGCCCGACCGCAGTCGCGAGCACCATGGCGGCAACCGTTATCGCCCGAATGCCGCCGAGATTGGCGAGGCCATAGACTTCCGGCCAAAGCGCACCCAGCAGCGTAAACGTAAAGCCGTTGCTGATG	no promoter predicted
p-MULT_1	IS256	IR-left	EJB06984	Rhizobium_leguminosarum_bv._trifolii_WSM597	1475357	+	CP002741.	AGGAGTTTCGGCACTTTAACTGTTGCAGGCAAACGCTTGAAATCCGGGTAAGGCAAGTGCTCCAGCGAAAGCTGCTGCAAATATCTGCCGGCGTCTCATAAAGCTCTCTCTTGTCCATGGGATTCATCCCCGCGTCGTATCGAGGTATCACTGCATTATCGAGCGCAGAACCCATTGTGCTCATGTCAGACATGAAGCACATCCGCAACACTCCCTTCCCCTTCAGACCTTTCGCCCTTCACATATCTTCTGAACCAAGTCCCCGCTTGCCGAGCAGGCGTAGAAATGTGCCGAGGGGC	no promoter predicted
p-MULT_1	IS256	IR-left	EJB06984	Rhizobium_leguminosarum_bv._trifolii_WSM597	13084	-	AXBL01000035.	GCGCGATTGTTTCGGCGAACTCGTCCAGATCGATGGCTCGCTTCATTGGTGGTTCGAGAACCGCGGTCCCAAATGCGCCCTGCTCGTCTATATCGACGATGCCACCGGCAAGCTGTTGCACTTACGCTTTGCGGGCTCGGAGAACACCTTCGACTATCTGCACGCGACGAAGGCCTATTTGCAGCAATGGGGCAAGCCGATTGCCTTCTACAGCGACAAGCATGGCATCTTCCGCACCACCCATGCTTCCAAGAAGGACAGAACCAGTGGCCTGACGGCGCTCGCCGCATGCACTTGGC	no promoter predicted
p-MULT_1	IS256	IR-left	EJB06984	Rhizobium_leguminosarum_bv._trifolii_WSM597	5274	+	AXBL01000025.	ATAGGCTGGTCTCCAACGCGCAGTTCGGCCTCAAGTAGGCTAGTCGCACCAGGTCCTACGTTTCCCATCCCAAGTTCGCGCCAACCCCTCCGCTACAAGTTGGTCGCCGAGGGAGCGCCCGTTACGAACAACGATGCGGAGCTTACGGCCATTGCGGTCGACCAAGCGACCGGAAACCACCAATGCAAACGGGCCTTCATTCAGAAGGACCAGCAATCGATCACGCGCCGCCACCCCGCGCTGCAACTCTGATTCGCATGAAGGCTGACTGATCTCAGGCGTATCAACGTCCGCAATGC	no promoter predicted
p-MULT_1	IS256	IR-left	EJB06984	Rhizobium_leguminosarum_bv._trifolii_WSM597	1027236	-	CP000740.	GTAGCATTCGGTAGCCGCGCTGGTACATAACCGGGCCTCTTACTTGCAGGTTTCAGATTATGGGGGTGGATGTGCGTTTAAGGGTCACAGTGCCGGCCACGACTAGAACGACTTCGATGGCGACAGTCGCAATTACGGTGGTGCCGTTCGATTGATTTTGGCCGGAGATCTCCCCTTCAACAAATGCGTCCGAGCGTGCTGTGCAATTGTTGGCGTCATCGATCGTGAAATGGTAGCCACGCTTCCTGACGCTCGCCACCAGCGTTGCGAGGCCCCATAGTATTTGATTTAACATGTTC	no promoter predicted
p-MULT_1	IS256	IR-left	EJB06984	Rhizobium_leguminosarum_bv._trifolii_WSM597	13829	+	AXBM01000121.	GCAAGGCCCGGCGGTTTTAGGTACACTTTAGCATCAAGCCACTGATTCTAAAGACAAACCCGCAACCGCCGGAGCCGACAATGCGCCAAGAACGCACCGTCCAGGGCAGCATATTCGATCTTTTCGCCGAGCACGAGATCGGTCGTGAGTTGGAGGCGATGTCGCAGTGGCTGGACGCCCATCGCGATCTTTTGAATTTGGTGACGTCCGATCTGCGCCGACAGGGGGTCACGGAAACTGGCCGGCAGGGTTTGCCGTCGGAGGCGGTGCTGCGCTGTGCCCTCCTCAAACAGTACCGC	no promoter predicted
p-MULT_1	IS256	IR-left	EJB06984	Rhizobium_leguminosarum_bv._trifolii_WSM597	1298	+	NZ_AKZW01000189.	AGCGGGAGGAGCGGCCCCCCGAGCGTACGATTATAGCCGGTGCTGCCGATTGGCGTCGTCAACACGAGACCATCCCCGTTGATGTTCATCGGGTCCCCATTTCCGCGGACGGCAACGCTTAACTTGGCTTGCTGGAATACCTGCCGCTCAAGGACGATCTCGTTGATAGCGAAAAGCTCTCGGCTGCGCCCTCCCACCTGCTCGATCTCGGCTTGCAGCACAGGCAGTTCCTCGCTGGAAGCCGCTTGCAATCGCTCCGTCAAATCATGCGTCCGTAGTGAATTGCAGAGAATTCCGGT	no promoter predicted
p-MULT_1	IS256	IR-left	EJB06984	Rhizobium_leguminosarum_bv._trifolii_WSM597	103047	+	CP000741.	TTCCTGAGGAAATGCACGTAACAGCGCTGCGAGGCAGCTTCCGGGATCACCTCGCCAATTGCCGCGACGAGACCGGCATGGTCGTCGGAGACCACCAGTTCGACGCCGCCGCCGTCCGTCCCAGTCGATGCCGACAGCGAGCAACACCGCCTGGCTCATCACCACACCGGCCTCGCGCACCTTCTCATAACGGGCATCGAGAATCAGGTAGGCAAACGGCTCTTGAAGCGAGCGCTCGGCAAAGGCCTTCAGGCTCTCGTCCAGCCGCTTGTTGATCGCCGAGATCGATGACGCCGAGA	no promoter predicted
p-MULT_1	IS256	IR-left	EJB06984	Rhizobium_leguminosarum_bv._trifolii_WSM597	1214839	+	HE995407.	AACTGGATGACATCTTGAGTCAGACTGCAGCCCTCGATTGGCATGCACCACTTGAGCGCGATGTTAGTAAGAGCGCACAAGCTCAGCCATAGCGGTCTTGTCCGGGATCCGGCTGCAGAATCTCTCGGGCCACCATGGCATGGGTGCCCTCATGACGAGGAGGACCGACGGATGCGCCCGGCCGTCGAAAGCTCCGGTGGCGATCTCGACGTCATTGCCCCTGATGATACGCCTGCTCATGCAAGCCTCCCTTTCAGCTGAAATATGATTGCAACATTCAAGGCGGAAGAGGTCATCTC	no promoter predicted
p-MULT_1	IS256	IR-left	EJB06984	Rhizobium_leguminosarum_bv._trifolii_WSM597	1589555	+	CP002741.	GCGCCCGGCCGTCGAAAGCTCCGGTGGCGATCTCGACGTCATTGCCCCTGATGATACGCCTGCTCATGCAAGCCTCCCTTTCAGCTGAAATATGATTGCAACATTCAAGGCGGAAGAGGTCATCTCCTAGCAGGCTGTTGAAGAAGTCAGTCGCGTTCGCACACGAAACCGGAATCGTCTCCGTTATGGACGTAGATGTGTCCGACAAGGCGTCCAGCGGAGCCGAGAGCTGCCCATCCACGACCACAGACCGGGTCGCTCTCGTCTTGTCCTTCCCATGAGAACTCTGCACAGGCTGA	no promoter predicted
p-MULT_1	IS256	IR-left	EJB06984	Rhizobium_leguminosarum_bv._trifolii_WSM597	1346195	+	HE995407.	GGATATGGAGGCAAACGGCCTTACGGAAACCGTAGACGTCCTAAGGCCCCGCATTCTCTCGCTCTAGGTTCGAAGGAGGCCACCTACCCTCCCTGGAGCGCCGCAACTCCATAGCCGTGTTCCCGGTGATACACTATGCGATCATTTGAGACTATCGGCTAGTCGCGACAGAGGGCACGCGCAATTTGCCGTTCACTCGAAGTGGTCGTGACGAGTGCCTCAGACTGCGGTGTCCGCACGCCCGATCGCCGACCGGTTCGGGATCGCCGAGTGCCGCGAGCGCCAGCAAGATCTGAAGC	no promoter predicted
p-MULT_1	IS256	IR-left	EJB06984	Rhizobium_leguminosarum_bv._trifolii_WSM597	31667	-	ATYH01000057.	CTGCTTCACCGCCGCATGCAGATCGGCGAGCTCGAAACTTTCCAGCAGTCGCAGAACCTGCACGTATTCCCGCCGACCATGCTTGGCCATGCGGCCTTCCATCAGCCGGCGCAACGTGGCGAACTCGTCCGGCAGATCCCAGCCCTGCAGAGGAGCGGCCTGATCCAGCGCATTGATCTTCTGCTCGATCAGCGGCAGATAATGGATAGGGTCGAAGACGACGTCTTCCCGCTCCCAGTTCCGCGGATGGCGAGCAATGATCTCGCCACGGCAGCCGATGACCACCTCATCGACATAGC	no promoter predicted
p-MULT_1	IS256	IR-left	EJB06984	Rhizobium_leguminosarum_bv._trifolii_WSM597	572643	-	CP001831.	GCAGAATCTCTCGGGCCACCATGGCATGGGTGCCCTCATGACGAGGAGGACCGACGGATGCGCCCGGCCGTCGAAAGCTCCGGTGGCGATCTCGACGTCATTGCCCCTGATGATACGCCTGCTCATGCAAGCCTCCCTTTCAGCTGAAATATGATTGCAACATTCAAGGCGGAAGAGGTCATCTCCTAGCAGGCTGTTGAAGAAGTCAGTCGCGTTCGCACACGAAACCGGAATCGTCTCCGTTATGGACGTAGATGTGTCCGACAAGGCGTCCAGCGGAGCCGAGAGCTGCCCATCCA	no promoter predicted
p-MULT_1	IS256	IR-left	EJB06984	Rhizobium_leguminosarum_bv._trifolii_WSM597	14522	-	AXBM01000085.	CATTGTGCTGCCGCAACAGGTGTCACGAGCGAGCGGTCGAGCGATAGCCTCGCCGCACCCCCCGGCAATCACGCCATCGCCGCCCAGGTCAGCTGGATCGAGGTTCCGGTTTCGCCGCTCCAGGTGACACGCTTATAGGACCATGGTCCGATAATGAAAAGGCAAAGGTCCTACACCCATTGCGGGAGCTCACTGCCGAAGCACATACTCACTGCCCGAGGACACGGCGGCGATTCATCACTCAACAGATCTTTCGGAGCTTCCCACTATGTCAGCTAGCAAACGATGGAGAGATCGAG	no promoter predicted
p-MULT_1	IS256	IR-left	EJB06984	Rhizobium_leguminosarum_bv._trifolii_WSM597	1129920	-	CP000740.	AACGAGAGTCTGTTTTTCGGTCTCAGCCATGCCAGCAGGGCCATTTCCAAATGGTCGACGACTGCAATACGTTCCGGCCGCACTCGTCGCTCGGATACCGCACGCCGGCAGCCTACCCTGGGATCATCGCCGCAACCGAGCCAATCGGTGTATCGAAAACCGCCGAGGCTCTCTTATGTTCATTTGCAAGCTCCTTAATCATGACTCTTTCCTTTCCGGCCTTGAGGACGAAAGCACGCATGCGTGAAGCTGTTGAACAAAGGAGGAGGCAGGGCATTTTGACGACGGCTGGCATACTC	no promoter predicted
p-MULT_1	IS256	IR-left	EJB06984	Rhizobium_leguminosarum_bv._trifolii_WSM597	589	+	NZ_AKZY01000277.	GGCGGGATCGGTGTCGTGGCTGACGTTGAAGTACACTGGGTTCACAGCGCTTCACCGCAGACCGCACTATCCCGCCCTCCTGATCGATGCAGCAGTTCGCGGAAAAGCCATGCGGTCAGCACCACGGCTACACATACAAACGTGCGCCGAGCGGCGCGTCGGGTTCGGCCCCGCCGCTAACATCCCATCACCATTGAGGCGCAGATGCAGCCCGTGAATGGTCACGTTCTCTGCTAGGTAGCAATTTACTGTATCCTGCCGACACTCTCGTTAACGTTCGTCCCGACTGCCTCCCAGCG	no promoter predicted
p-MULT_1	IS256	IR-left	EJB06984	Rhizobium_leguminosarum_bv._trifolii_WSM597	78409	-	AXBM01000110.	GACCTAGAAAGGAATAGGATCATGAACCTCGCACGTTCTTTCAACAACTGGCGCAAGTATCGTCAGACCTGCAACGAACTCGGCCGCATGAGCGACCGTGAGCTGACCGATCTCGGCATCGGCCGCGCAGACATCCCCTACGTTGCCCGTCAGGCAATCAAGTAAGCATCAAAGCTTTCGCCAGATTGTGGCCTTTCAAACGCCTTCCGGCTCCGCCGGTGGGCGTTTTTTTATTCTGCTGGGCCGTTCTGATCTCGTGCAGTAGTCCCTGAGAAAGCAACTTAACCGATACTTGATCG	no promoter predicted
p-MULT_1	IS256	IR-left	EJB06984	Rhizobium_leguminosarum_bv._trifolii_WSM597	5205	-	AXBM01000086.	CTTACTAACATCGCGCTCAAGTGGTGCATGCCAATCGAGGGCTGCAGTCTGACTCAAGATGTCATCCAGTTTCCTCGGCTCGCGCCAAGCCCTCGTGGCAATCACCGATGCAACTAGATGCTCCGGGATGCCGTCACTCAGCGACCATGTCGATTTTGGTCGTCGCGAAGCGCTTCCGCAACCATGTCGCCGCTGGGCCGCTGGGGCGTTGCTTGTGCCAGACCAGCTCTAACGCCACCGGATGCGCGCCGTCGTCGAATTGAAGCGCGGGGATCGCAAGATCCTGCGCCACCGGGGAT	no promoter predicted
p-MULT_1	IS256	IR-left	EJB06984	Rhizobium_leguminosarum_bv._trifolii_WSM597	1959203	+	HE995405.	CTTCTTTTCAGCCGACAGCTCGAGCCCGAATTCGGCAAGCACGCCGCGGGGATCGATGACGGCGCGCGAACGATAGGGCGGCGCCTTGTACCAGACCGGCGGCAGCCCCAGCACTGCCCAGGGATAGCAGGAGCACAGCGTACAGACGATGAGGTTGTGCGTCTCGGACGTGTTGAACACCGCACGCATGTGCTCGCCCTGGCGCCCGGTAAAGCCGAGGCTGGCGATCGCCGCGGTCGCGTCGCGTTTCAGCCAATCGGCAAAACCCGGATCGCTCCAGGCCTTGGCGACGACGCGTG	no promoter predicted
p-MULT_1	IS256	IR-left	EJB06984	Rhizobium_leguminosarum_bv._trifolii_WSM597	897392	+	CP001831.	AGCGCAAAGACGTGCATGCCATTCTCGTGCACGAACATATCAGTTCAGGGGCGCGGCTTCTGCTCGGAATGGCTCCAGCGAGTCTTAAGCCAAGGACATCTCTGGCAAGCAACACCAGACAAGGAACAGATCATGACGGGAATACGTCTCGACAACACCGTCGCAGCAATCGCGGCAGAGCTGCCCGGAGCGGCGGAACTCTTCCGGGGCCATGACATCAGCTTCTGTTGCGGCGGCAACGTCCAGCTCTCGGAAGCCGCCGTCAAGGCAGGCGTCGCGCCGTCGGCGCTGCTTGCAGA	no promoter predicted
p-MULT_1	IS256	IR-left	EJB06984	Rhizobium_leguminosarum_bv._trifolii_WSM597	262	+	ATTL01000035.	CCGTGGCCCTCGAAAATGCTGATTGACCAGTTCGAGCCAGCAGTTGCTGCGCCCTTCCGCCCTACAGGCGGTCGATCCGCAGGATTGAGGTGTTGCCGACCCAAGCATCGCGCCATCGGCGCGTTGTTTTTTCAGCCAAAAGTTCGTCGCCGCGTGCACGATAGACCTCGCTCAGGCCGAACAGTGCCCAGCCATTGTTCGGAGCAAGATCCAGGCTCTCAAGAAAGGCCTTTTCCGCGCCGTCGATATCGCCAACACGGAGCAGCGCCGCCCCAAGTGACTGTCCGATGGGGTAATAC	no promoter predicted
p-MULT_1	IS256	IR-left	EJB06984	Rhizobium_leguminosarum_bv._trifolii_WSM597	269	+	ATYH01000084.	ATAGCGTAATTTTCATCGGCCTGGATACTTCGAAGCTGAAGATTTCTGTGGCGATAGCCGATGGAAGCCGCAACGGCGAGGTACGGTTTTTCGGCGACATTTCCTCGGAGCCGGCATCAGTAGCATCGATGGTCAGCAAGCTTTCCAAGCGCGGAGCTAAGCTTCACTTTTGCTATGAAGCCGGTCCCACGGGTTACGGTCTTTACCGGCAGATTGTCGAACTGGGGCATGATTGCGTGGTCGTGGCGCCGTCACTGGTCCCCAAGCGTGCGGGCGATCGGGTGAAGACAAACCGCCGG	no promoter predicted
p-MULT_1	IS256	IR-left	EJB06984	Rhizobium_leguminosarum_bv._trifolii_WSM597	245058	-	AE006469.	GACCAAACCTTCAGCCGTCCATGAAGACGCACGCGAGCACGCGCATCAGGTGGCGCATACGCCCAAGTTCGACGGGTCGCGCAACGAACGCAAGAACGTCGCCATCCTCTTCGCACACCTGAAGACCACTCTCCGCTTCGAACAGATTACGCGACCTGAGCGGAACCAGTGACGAGTTCCCACGGCGCCCGCACCAGCACAACGAAGGCCGACCCGTAGAGCCTCGTTAATTGGCCAACAATGGATGTGCGGGGCGTCTCCCAACGCCATCTATCTACGAATAGCCGAAGCGGGCTAGC	no promoter predicted
p-MULT_1	IS256	IR-left	EJB06984	Rhizobium_leguminosarum_bv._trifolii_WSM597	2522305	+	HE995405.	GCCGGCACTGCTTCGCCGGCTAGCACCCGCCGCTCGGTCTGGGCGATGATCTGCGTGATCAGTGGCTGATAGTGGCGAACCTGGGCCTGCCAGAGTTTGCCCGCCGGGCCCGCCGCCAGCGGCAACTGTGCCGCCGCCTGCTGCAGATAATCCAGGGTGTTCCGGGCGATCCTGAGCAGAGCGCGGTAGTGCTGAACCCGTTTCGGGCGACCGCGGGTATACTCGATCACCCGAGCCCGCTTCTTCGCCGCGCGGCAGTGATCGTGCCAGGGAATGGTGCTGCCCAGCGAATCCGCCTG	no promoter predicted
p-MULT_1	IS256	IR-left	EJB06984	Rhizobium_leguminosarum_bv._trifolii_WSM597	1173225	+	ATYC01000022.	GGGAGAGGATTACGGTCAGCAACAGCAACAGCAGCAGCCCGGTCAATACCAATACGAACACTCCGACCAACACCAACAACCCGACCAACACCAACACCAACAACCCGACCAACACCAACACTAATAATCCGACCAACACCAACACCAATACCAGCATGCCCACCAACACGAACACGAACACGAACACCAACGACAACGCCCCGGAACCTGACGCTAACGAGGCAAGCGACCGCCGGCTGAAGCGGGACATCGCGCGGCTTGCGGAACTGGCGAACGGCCTCGGCGTCTATCGTTTCCGC	no promoter predicted
p-MULT_1	IS256	IR-left	EJB06984	Rhizobium_leguminosarum_bv._trifolii_WSM597	12064	-	ATTR01000057.	CCGGCCGCCGCACCCGGCGCTTCCACAGCCGATCGCAGCCAGTGGACTCGTGTCGAGGTCATGCGCATTGAAGCGCATCACTCAACACGCACGATCTGAAGAGTGGCGTTGAACCGCCGTCATAGATCGAGGCAACGGCCCAATAGACGCCGTGCCTGCGCAGCATCCTTTGTCTGGCGTGCCAGACGCGCCGCAGATGCTCCCTATTAAAATCTCCTCGTAATGAATAGCTGACCTGACCCCCAAATTCTCGATCCAGCTAGACCACCACGTCGTATTCTCTGCTGCCCTTACTTTCC	no promoter predicted
p-MULT_1	IS256	IR-left	EJB06984	Rhizobium_leguminosarum_bv._trifolii_WSM597	54565	-	ATZC01000043.	CATGCGTTCCTTTTACAGACCACGACAGCAGTGCACAAGAGATCGCGACAATGCGATGTTGGAAATTGACCGCCATGGGGTCGAACTCTTCCCTACCAGCCGCCAATTCGAATGTGTTGAAAGTCCGCTTTTCGGCCGTGCAGTTTGCCCGCAGCGATCGGCGCGCCCGTAGCCGTCATTGCGCTTGCCCCGACTCACCGCTCCCGCTACCATCCCAACAACAGGCTTGGCCCACGCCTCCTCCCTCCAACCGGGGAAGTATCGCACATACAGGGCAACGAGATCATCGAACCATCTGT	no promoter predicted
p-MULT_1	IS256	IR-left	EJB06984	Rhizobium_leguminosarum_bv._trifolii_WSM597	6826	-	ATTK01000149.	AAAGAAGCCAGGGCAGCACGCTGAAGTCATTCAAAATCAATGGGTTCGTATCGCCTCTTCCCGCGATTGAATAAGCTTGGATCCGTTTGCGAAAGCGCCGGCAAGTTGCTCCGTTTCCTCCGCTTATTTGGCTTGTCGTCGCCGCGGCGGATGCACTCTTCCGCACGTTCGCGAGCCTCTGGCGAAACATCGCCGCCTGCATCGTGACCAAAGAGAGCAACGGGCCAACGATACAAACAGACGTCAAAAGCCGTTCACTTATACGGTTCTAGCCGATGCGATTCACTTCCTCATTGTCC	no promoter predicted
p-MULT_1	IS256	IR-left	EJB06984	Rhizobium_leguminosarum_bv._trifolii_WSM597	6712	-	AXBM01000168.	TTTGACCGCTTTGTAAGATTCGTACACCTGCCGCTTCTCAATTCGAAACGGCTTGTCTGTCGCACCTATCGAAATCTCCTGTTTCCAGTTGTTCCAAACAATACGACCACCTGACCCGGCCCCCTTTGCTCCGCCCCCATTCACAGGGCCCTCAACGCTGATACGGGGCGGTCCGCCCCAGTCTCCTGCATCGCTCTCGCCTTGCGGGTTGCTCGCGCTTGAGCTTCTCCCTTTGCAATTAGGAGCAGCCTGGTTCCTGCAGTTCCGCGTGAAAGCCTATATCCGACTCACGCCCCCCT	no promoter predicted
p-MULT_1	IS256	IR-left	EJB06984	Rhizobium_leguminosarum_bv._trifolii_WSM597	2172893	+	HE995405.	GGTAAGACCACCTGGTGCAAATCGCACGGTCAATCGAACCTGATACCCGAGACGTTTCCGGCCGATCGAAAGGCTCAGCCCCTTACTGGCATAGAAACCGCTCAGTACTGGACGGACTGGAATGCGAAAAGATGGGGCGATGCGCTCCAGATGGAACGGGGAAGGGTCTGGCTGCGACACAGACCCCTTGAAGCTGCACTATTCCTGGTGCCTTTGCCAGATCGGCGCACTCCCGAAACGCCAATGGGAACTTCAACTCCAGGCAACGAGAACCGCGCTCCAGGAAAAACAGCTGGGGT	no promoter predicted
p-MULT_1	IS256	IR-left	EJB06984	Rhizobium_leguminosarum_bv._trifolii_WSM597	3224132	+	AL591688.	CAACCCAGGAGGTCAGGCGCGGATAGCGGACCGACCATTTTCCCAGCCACGCGGCGAGATCGGCCTTCGCCTCATCAAGGTCGCGGCGATCATAGAGCCATCGAAGCTCCTGCAGGCAATCGTCGCCATGTTTGCGCGGCAGGTGATCGAGGGCGTTCCTGAGGAAATGCACGTAACAGCGCTGCCAGGCAGCTTCCGGGATCACCTCGCCAATTGCCGCGACGAGACCGGCATGGTCGTCGGAGACCACCAGTTCGACGCCCTTCAAACCGCGCCCTTTCAGCCTGACGAGGAAGTCC	no promoter predicted
p-MULT_1	IS256	IR-left	EJB06984	Rhizobium_leguminosarum_bv._trifolii_WSM597	458	-	NZ_AKZT01000043.	GCACCGAACTGACCTCGAATGCCATCCTTGCCTGGTCAAAAGATCACAAGGTCGAGTGGCACTACATTGCACCGGGAAGGCCAATGCAGAACGGCTATGTCGAGAGTTTCAACGGCCGCATGCGCGACGAGCTGCTCAATGAAAGTTTGTTCTTCGGCCTCGACCATGCCCGCAGCGCCATTGCGGAATGGGCGGACGATTACAACAATTTCCGGCCGCACTCATCGCTCGGATACCAGACCCCGGCAAACTATGCCGGGATCATCGCCGCAACCGGCTCCAACGCTACGCAATCTGGA	no promoter predicted
p-MULT_1	IS256	IR-left	EJB06984	Rhizobium_leguminosarum_bv._trifolii_WSM597	5436	-	NZ_AKZT01000093.	GCGCCGTTCCATGCAACGCCGCGCGGCTTCATCGGTCCTCATCTGCTCGCGACCATCCCTCTTCGACAAGTATGGAATGCATAGGCCGCTCACCCGCCAGAGCACCCGGTTCAAATGCGAGGGCCTCGAGCTTTCGACCTCGACGCTGGCCGACCGGGTCGGGTATGGAACGGCCGCGCTCCTGCCACGCGCGGCACCCAAAATCCCGCCGCCCTGCTCGGATGGCTACCTTCCTTGGCATTGGTCCCCGCGACCACTACCTCCACCGAGGCTGAGTCAGCCTGATGACCACCGTCATC	no promoter predicted
p-MULT_1	IS256	IR-left	EJB06984	Rhizobium_leguminosarum_bv._trifolii_WSM597	1673417	-	ATYC01000022.	GTAGGCTGGTCACATTGTCCACATTTACGAAACTTCACATGAAGATGTTTCTAGTCTGTGGACCAACCGCTCGAAGACGTCGCCTGAAAACACCGTTTACGTCCAACTTACGACACAATCGTCACCTTTGGCGGCTCCGCGACACACATTCCTCTTCGCCCGATCCCGCATTTTCCGCTCACCTCTTTGAGATAGCAGCGAATAATTGTTCGTCAGCTCAATCGGCCGACTTGGCACGAATCTTGAGACGCCTTCGGGAGGCGCGAGAGGAGTTCATCATGCCCTTGACCAAGACCAAC	no promoter predicted
p-MULT_1	IS256	IR-left	EJB06984	Rhizobium_leguminosarum_bv._trifolii_WSM597	15340	+	JQ665880.	TCCTTCCACTGCAGGCCGTTCTTGATCACATAGACGATGCCACTCACCACCCGCCGATCGTCGACCCGCGGAACGCCATGGGACAGCGGAAAATGCGGCGATATCCGCGCCATCTGGCGCTCGCTCAGCACTTGACAAGCTCAACGCAATCCTCCCGTGGCCTGTGTTCGAGAAGCCTTTGGCCAAAGCGCTGAAGCGCTCCGACGGATCGAAGGGCGGCGTCCGCCGTTTTCCAGCGGTGCTGCTGTTCAAGATCCGGATGCTTCAGGCGCTCTAGAATCTCTCCGACGACCAGGCTG	no promoter predicted
p-MULT_1	IS256	IR-left	EJB06984	Rhizobium_leguminosarum_bv._trifolii_WSM597	2181550	-	AL591688.	TCAGCGTGTGTTCCGCAGAAGCTTCATGGCGACGTAAGCCGCGGACTGTGCCAGAAGCTGGGTACTGAACTGACCCTCCGCCGGATAAGTGACGCCGCGATAGCTGAGCACGAAGGCCCAGCGCCCGTTCGTCCGCTTCTCGACCTTAATTTCGCCGTCAGGTTTGTTATCTGAGTTCAACGCAGGCTTCCTCGATCGTCGTGCCGTGCCGGAAACCGCCGGCGCGAGTAACTTGCGCATCCGGCGGCGAAAGGCAAGGGCTCACGTCGACCCGGCAGCTAGCCCAGGCCAGTGCTGGT	no promoter predicted
p-MULT_1	IS256	IR-left	EJB06984	Rhizobium_leguminosarum_bv._trifolii_WSM597	208846	+	AE006469.	ATTCCTGCTTACCTTCGCGACAACAGCGGTCGTTGCGGCGGCTTGACATTAGTCTGAAGACGCTCAAGGGGGCTCACCCACTACGGAATACATCTGCGAGTTCTGGACAAACGAGCCCAAACGCTTCAGGTTCGACCCCATCAAATGCCTAACCAGTCCGGTTCACGCCTGCCTCATCCGACAGCCTCGACCTCCTTCAACGCATGGATGAAGTGGTCGTTTTCCACAGGCGAGCCGATGCTGACGCGAATATACGTCTCGAATCGGGGTTGTTTCCAGGGTTTGACGATGACGCCTCG	no promoter predicted
p-MULT_1	IS256	IR-left	EJB06984	Rhizobium_leguminosarum_bv._trifolii_WSM597	199911	+	JQ665880.	GCCTTTCTGGCTGACACGCCCTCGGAAACCGTCCACTTATCCACCATTTGCAGCTGCGCTTCGAGGTAGGAATCGAGCCCGAACAACGTGTCGTAAATAGCCAGGCGGTTTGAATTAATGTGTAGTTCACCACGGCCGTCAAACGATCGGAAATGGTTTGATCGACCAATCGATCAAGTCGACGGCGCGCTGAAGTATCGCCTCGGTGCGAACACGACTCGGTGTAGCGGCGATGACATATCCGATCCTGTCTTGTGAATCGCCCTTCCTAACAATCGGCGTCTTGGTTCCAACATACA	no promoter predicted
p-MULT_1	IS256	IR-left	EJB06984	Rhizobium_leguminosarum_bv._trifolii_WSM597	258093	+	U00090.	GTGCAAGACTATCACCTGATCCCGCTTGCTGAGAAATTGCAACAGCGTGGCCACAAAAACCGGATCGGCTTTTTCCTGCACACTCCGTGGCCGCCGGCCGACATCCTCTTCACCCTGCCGAGCTATGATAACCTGCTGCGCGGGCTTTCGTGTTATGACCTCGTCGGCTTTCATACCGAAAACGATCGCTACAACTTCGCCAAATGCCTGCTCCGGCAGAAAGTGGGGGATCTCAACGGAGATGACTGCCGAGCCTATGGAAAAGAATTTCGCTGCGGCGTATTTCCAATCAGCATCGA	no promoter predicted
p-MULT_1	IS256	IR-left	EJB06984	Rhizobium_leguminosarum_bv._trifolii_WSM597	80703	+	NZ_AKZZ01000210.	TCCGAAAGCCCTTTACGACCACTCTGACCCGATCGGCCCAGATAACGACAAGCACTTGCTCTCGATCGCGCAAAGCGCATGTAAGATCATATGCGCGTGGGGAACACATGGCACACTTCATGATCGTGGACGCGAAGTCGCGGAGAGGCTTGCGTTCTTCAACCCAGCGGCTCTCAAACTGACGGCAGACGGTCATCCCGTACACCCGCTCTATGTGGCTGCGTCCACGCAACCGAAGGAATATTTCGCGCGATGACCACTTCCCCCTCAACCACCGCCAGGAAAACCTCGCGCCCGGA	no promoter predicted
p-MULT_1	IS256	IR-left	EJB06984	Rhizobium_leguminosarum_bv._trifolii_WSM597	358752	-	AE006469.	TTAAAGCGGCTCGCGGTATCGTGGCAGAGGCACTGCCGGGCATCATTCTGCCAGCGCTTTCGTCCGAAGACCTGGAACGGATACGCCGGCACCTGGCCAGCCTCCCTGACGATGAGGTGCGCGCGCGACCCACCACGCGTGATGTCATCAGCGCGCTAGGTGTCTTTCTGTTGGTCTTCTTTTGCACATTTCCGGTTGTGTTTCCGTTCATCGTCATGACAAACGCCCTGGCCGCAGTGAAGGTGTCCAACGCGATAGCCACTGCTTTGTTGTTTCTGGCCGGGTATACTCTGGGACGT	no promoter predicted
p-MULT_1	IS256	IR-left	EJB06984	Rhizobium_leguminosarum_bv._trifolii_WSM597	406387	-	ATYH01000001.	CGTTCGCCTGAAGCCTGGAACGACTTCCTCGACTGCTTCGTCGACGACGAAGAAGTCATCGCTCGCGTCAAGGCGAAATCTCCGCGGTAACAATCGGCCGGTTACGATTCTCCGCATGACTCATGCAGAAAATCCTCGATCAGCGCGTCAATTGATACGTGGGGCTCCCTACGCGCTTACGGTGAACCCTCAAGGCGTTCCGGCACAGCCTCAATCATATGGATCGTTCTAGGGCTAGCTATAGGCGCAGACATAGATGCTCACTGTCTGTGAAATCGTCTCTCCGCCATACCGTACCC	no promoter predicted
p-MULT_1	IS256	IR-left	EJB06984	Rhizobium_leguminosarum_bv._trifolii_WSM597	13925	+	U66830.	GACGGCCGCGGCAGTCAACTTGAAACGACTGGCGAGTGCTTTTCTGTCAATTTTGCTGTTCGTGTACAGCCAAGAAGCCACCAGTTCAGCCCGACATTCCCTCAGGCAAGGAAAAGTTTTTGGAATCGGCTTGTTGGTGGCTTCCGCATAGCTCCGCCGACGATTGGTTCTTCAACAGCCCCACGTAACAGCGCTGCCAGGCAGTTTCCGGGATCACCTCGCCAATTGCCGCGACGAGACCGGCATGGTCGTCGGAGACCACCAGTTCGACGCCCTTCAAACCGCGCCCTTTCAGCCTG	no promoter predicted
p-MULT_1	IS256	IR-left	EJB06984	Rhizobium_leguminosarum_bv._trifolii_WSM597	188748	-	AL591688.	GTCCGCTATCCGCGCCTGACCTCCTGGGTTGAGGAAACCATCGAGCAGACGCTGACCTTCTTTCGTCTGCCGCGCCAGCATCACAAGCACCTCAAGAGCACCAACATGCTGGAACGCCTCAACGAGGAAATCCGCCGCAGAACCTACGTCGTGCGCATCTTTCCCAACACCGAGAGCTGCCTACGACTCGTCCGCGCCCTCGCCGTCGAAACCCACGAAAACTGGATGGAGGCCAATCGCTACATCAACATGGACGACCTGCGAGAGCACAAGAAACTCGCACTCCGTCAAGCCGCATG	no promoter predicted
p-MULT_1	IS256	IR-left	EJB06984	Rhizobium_leguminosarum_bv._trifolii_WSM597	986226	+	CP000740.	GCTCGGCCGGTTTAAAGCCGTCTCGGTGGGCGCGCAGAGCCTTCAGGATGTCGAGCCCGCTCCCATCCGGCAGCCGCAGATCGAGAAGAACGAGATCATAGGCTGCCGCCTCAAGGCTCACCTCAGCCTCGTCGCGCGTGAGTGCCCAGTCGACGGCGTGGCCCTGACGGTGCACATGCGTCTTCACCGCATCGCCCAACATCTCATCGTCTTCCACCAAGAGCACGCGCATCCCATGACCTCTATTCAACCGACTATGTGGTCCCTTGTCGTTTCTTGACAGGCTGCTGCCCCCCCCC	no promoter predicted
p-MULT_1	IS256	IR-left	EJB06984	Rhizobium_leguminosarum_bv._trifolii_WSM597	1298	+	NZ_AKZZ01000044.	GAAAACTCGGCATTGCCTCGGCGCTCTTCGTCAAGGCCCTGCCTGGTACGATCGGCATCGCTGCATCATCACAGTGGCTGCATCTATGGGGAGTGACGAGATCCACCTCAACGACACCCGCCTTTCAAGTTCGGCCGCCTGTTCCTTCCGCTCGCTGTAACGGTCCGTCAGATGGGTCAAGGCATCCCGTGTGCCGATTGCGATGAAGCCGCCCCGTTGTTCGGAGATGATTACGCCTCAGATTCCGGGATGATCTCGGCCCTGGGGATGGGGTCTGCTCGCATTGACTGCTTTCAGTT	no promoter predicted
p-MULT_1	IS256	IR-left	EJB06984	Rhizobium_leguminosarum_bv._trifolii_WSM597	10148	+	NZ_AKZZ01000210.	GCGGCGGGCATCAGCGCCAGCGCGGTACGTCGCATCTGGAAGGCGCACGGCCTTCAGCCCCACCGTTGGCGGGCCTTCAAGCTCTCCAACGACCCGCAGTTCGTCGCCAAGCTCAAAGACGTTGTCGGCCTCTACATTGACCCGCCAGCCCACGCCATCGTGCTGTCGGTCGACGAGAAGAGCCAGATCCAGGCGCTCGACCGCACCCAGCCCGGCCTGCCCCTGAAGAAGGGGCGGCTCGGCACCATGACCCATGACTACAAGCGGCACGGCACGACCACGTTGTTTGCCGCCCTCAA	no promoter predicted
p-MULT_1	IS256	IR-left	EJB06984	Rhizobium_leguminosarum_bv._trifolii_WSM597	845796	+	CP002781.	AATTGCTCGGCGCCACAGAAAGTCGTGCGGGCGACTTTTGTTCCGCTCCCCGGGCGCGGACTCAGACAGGGAAACGCTATAGCGCCTCCGTTACGAGAAGACGCCGAGCTTTGGTGCAAATGGAATAGAAGGTCATTCAAGGGCTCCTCTTTCAGCCGGGTTCTTCTGCTCCGCCTTCGGCGTGGCACCGCTTGAAATATTCGTCCGCGGAACCACACAAACATCGCCGTAACAAACCTCTTCGCCCTTGTAGTTGGCCAGAGTCTGCAGCAGATATGGTTTAAGGTCTTTTTTCAGTC	no promoter predicted
p-MULT_1	IS256	IR-left	EJB06984	Rhizobium_leguminosarum_bv._trifolii_WSM597	252145	-	AKHZ01000031.	TGTGAAACACCGTTCCTCCCCGATATTTCGTTAAAGACCGACTAAACCCCGCAGGTACTCAATCTAAGTCAAAGGAACGTAGGGTCTTGCCGGTCAGCATTAATTCTTTCTTCCTGCTTTCGATCCAGCCGTTTATCGAACGCCGATGGCTGCTGTCCTTTGATGAGCTTAACGATGCTTGTGTCGTTTTGCTGTCAACACCATGCACCACGTTCGTCACAATCTTAGAGGTACCGATGCTCGACCCCGAAATCATGGATGCTTTGGCGCAATATACGAAGCAAATAACCGTTCCAATC	no promoter predicted
p-MULT_1	IS256	IR-left	EJB06984	Rhizobium_leguminosarum_bv._trifolii_WSM597	6516	+	ATYP01000091.	GGTAAACGAGCACCTCGATAGCATGGAAACAAAGAGCCGTTTCGACTTTGGCCTCAGTGATCCTGAGGGCCGGCCTTCTTGCCGCTGGAGTTGCAACCATCGCGCATCAATGGCAAAAGTCATGATCACGCAGATTGCAAGGGATCTGATTTCAGCACGCGGTCAGGTCCGGCGATCACCCGATGCGGAAAACATCACTTTTGTGATCGCTCAAGCGATCACGCTCCCGATCGACGGCGGATAGGAGGAGCCGGCTATGCAGCGCAAAACCATAAAAGCCAAGCTTGCCCAGGTTCGCA	no promoter predicted
p-MULT_1	IS256	IR-left	EJB06984	Rhizobium_leguminosarum_bv._trifolii_WSM597	31435	-	NZ_AKZS01000016.	AGCATTTTGATCCCGATGGCGGCCAGCCGCCCAGCGCGGCACGCCGATTTTCCTCGAACGCTGGCGGTTCGCGCCGAACGGGGGCATGATTGTACCTGGCGGCGATCTGCCGCCGTCCCTTGCCGCGCCAACAAGGAGATCCGGCGAGCCTGGAATCAAACCAGAATCCTTCAGGAGGAAACCGTGAGCGAGCACGTCTACAAGAAGATCGAGCTGATCGGCAGTTCGCCGAACTCGATAGACGAGGCCATCGAAGGGGCGATTTCGCGTGCTTCGAAAACCACCCGCAATCTCGACTG	no promoter predicted
p-MULT_1	IS256	IR-left	EJZ85435	Actinomyces_turicensis_ACS-279-V-Col4	105674	-	AGWQ01000008.	AAAAACCTCAGCTCAAGCCACCCAATGGTGAGTAGACCTAGCTGCTTGGAACACTACTTACAAAGCCTTCCTGGCCCAAAAAACAAGACTCGAAAACGGGGCCATAGTTCCCACCCACCGGCGGTTAATAGAAGCGCGTAACTCCCTTAACAGCCTAGTACGCAAAGGCACTCTATTTACCTACCTAGACCCCCACCTACACATCCCCACACAACCCATCCCAGCCACCACCAACCACATTGAAGGCGCCATTAACACCCAACTAAGAGCACTACTGCGCACCCACCGGGGAATGCCTC	no promoter predicted
p-MULT_1	IS256	IR-left	EJZ85435	Actinomyces_turicensis_ACS-279-V-Col4	24074	-	AGWQ01000003.	GGAGTGTGTGACGATCAGGGTGATGTCGGTGGCGGTCAGGCCGTTGATTGTGAGCTGGTCGAGTGATGGTGGGCAGTCGATAAGACACACGTCATAGTTGCTCGCGATAGGACTTAAGGCGGCGCGTAGCCTGCTTTCGCGTCCAGCTCCTGCTACTACTAGTTCGTCTCTTACTACTGGTAGGGCCTCACCCGTGGTGGGTACGAGGTCTACCCCGTCCCATAGGCCAGGTACGGTGACTTCGCTTATCGGTAGCTTGGTTCGGTTTGAGAGCACGTCAGCCAACCCCGCAGTGTCCT	no promoter predicted
p-MULT_1	IS256	IR-left	NP_634981	Methanosarcina_mazei_Go1	2924315	+	AE008384.	GTTGTATTGGAGAAGCTCTAACTAATTACAATCTAAAATATAATTTTGATACGGGTGATATATTTGTTTATAACTGTACATATCTTACAGAAAAAACAAAAGATACAGTGCCAATTCGCATTGAAATGTTAATTTCAGACTTTGATGGAAACAATATCACTTCAAATGTAACATCTACAAAGATAATAGATGGGAACAATACAGAATCTTCATATACCACAGTTATGGATGTTTATGGAAACCTAATAAGATCAGATCCCGAAAACAGAATCATACCAGAAATACAACCAGAGTTGCCA	sigmaA_15bp	16	GTTGTATTGGAGAAGC	CTAACT	ATTACAATCTAAA	TATAAT	TTGATACGGGTGATATATTTGTTTATAACTGTACATATCTTACAGAAAAAACAAAAGATACAGTGCCAATTCGCATTGAAATGTTAATTTCAGACTTTGATGGAAACAATATCACTTCAAATGTAACATCTACAAAGATAATAGATGGGAACAATACAGAATCTTCATATACCACAGTTATGGATGTTTATGGAAACCTAATAAGATCAGATCCCGAAAACAGAATCATACCAGAAATACAACCAGAGTTGCCA	0.2
p-MULT_1	IS256	IR-left	NP_634981	Methanosarcina_mazei_Go1	182539	+	AE008384.	ATAATATTGCTATTGTATGGGATATTGGAGTAACCAAAATAGTATAATGTCTCAAAGATGGTGATCATAGAATATGTTGCTCGATGAAAAAGCGTTAGTGACATTACAAAAATTAGGATTAACATATTATGGAGCAAGGGTTTATATAACGCTTGTTTCTCTAGGCTCGAGCGATGCAACTGAGCTTTCTATTGAATCAGAAGTTCCACGGACAAAGATATATAACGTACTGAAAAGGCTCGAAGCTGAGAAATGGATAGCTGTAGAACACACGAGACCTATTATTTATACTGCTAAAT	sigmaA_19bp	16	ATAATATTGCTATTGT	TGGGAT	TTGGAGTAACCAAAATA	TATAAT	TCTCAAAGATGGTGATCATAGAATATGTTGCTCGATGAAAAAGCGTTAGTGACATTACAAAAATTAGGATTAACATATTATGGAGCAAGGGTTTATATAACGCTTGTTTCTCTAGGCTCGAGCGATGCAACTGAGCTTTCTATTGAATCAGAAGTTCCACGGACAAAGATATATAACGTACTGAAAAGGCTCGAAGCTGAGAAATGGATAGCTGTAGAACACACGAGACCTATTATTTATACTGCTAAAT	0.53
p-MULT_1	IS256	IR-left	NP_634981	Methanosarcina_mazei_Go1	4461654	+	CP000099.	ATTTAGGCTTATTATGATGAAAATATAAAAGAAAACTCAATCACATTTTACGAAAATCACGGTTATATTGCACTCTTTAGCTACTGCTAGAGTTCAATTGATTGATATGAATACTAACGAAAAACTTTCAAGCATTGCGCACGCTTTTGTTTTTGATTTAGATTGGCAATTGGAACACGGAGTCTCCAGGAAAAAAGAAGATCAGCAAAATACAGAAAGTTCAAAAAAATGCTTGATAGAGTAAAAGATCTAGATCTAGATCTAGATCTAGATAATCGCAGATATGTGTTTTGTATGCC	sigmaA_19bp	15	ATTTAGGCTTATTAT	ATGAAA	TATAAAAGAAAACTCAA	CACATT	TACGAAAATCACGGTTATATTGCACTCTTTAGCTACTGCTAGAGTTCAATTGATTGATATGAATACTAACGAAAAACTTTCAAGCATTGCGCACGCTTTTGTTTTTGATTTAGATTGGCAATTGGAACACGGAGTCTCCAGGAAAAAAGAAGATCAGCAAAATACAGAAAGTTCAAAAAAATGCTTGATAGAGTAAAAGATCTAGATCTAGATCTAGATCTAGATAATCGCAGATATGTGTTTTGTATGCC	5.7
p-MULT_1	IS256	IR-left	NP_634981	Methanosarcina_mazei_Go1	3391569	-	CP000099.	TTGGAGTTGCTGGCGGTGAGTTGATAATACCAACAATAATTTTGCTATATGGTATTGATATTAAGTTAGCAGGTAGCTTGAGTTTATGCATTAGCCTTCCTACAGTATTAATTGGAATTATGAAATATAGACAAAGAGGAGAATTAAAAATTGTAAAAAACAATTTAAGCTTTGTGCTTTGTATGGCAATTGGTTCTGTGCTTGGAGCATTCATAGGTAGTAGGATACTTATTGGAATTGGAGCAGGTACATTACAGATAATTTTAGGGGTAATTTTGTTGATTTCTGCAATTAAAATA	no promoter predicted
p-MULT_1	IS256	IR-left	NP_634981	Methanosarcina_mazei_Go1	1881676	-	CP000099.	CAGTGGGTACTGTCAAAGTCAGGTTAAGATGAAAAAATTAAGATGAAAAAATTAAGATGAAAAAATTAAGATGAAAAAATTAAGATGAAAAAATTAAGATGAAAAAATTAAGATGAAAAAATTAAGATGAAAAAATTAAGATGAAAAAAGCGGAAGAAAAAAAGTTCTTATTCCGAGCCTGCCCACATCATATAGGCTTCGACTATTTCCTGCCCTTCTAGAAATACCAGCTCGTGTTCTTTACCATACTCTTTTGAGTCTTCTTTGGAGAGAGCCTTCCCATTATTGTCGTCAAGCAT	no promoter predicted
p-MULT_1	IS256	IR-left	NP_634981	Methanosarcina_mazei_Go1	3568154	-	AE008384.	ATCTGAACAAAATATGAAGATATTATCTGAACAAAATATGAAGATATTATCTGAACAAAATATGAAGATATTATCTGAACAAAATATGAAGATATTATCTGAACAAAATATGAAGAGATATTATCTGAACAAAATTGAAATTGAAATAAAAGCGAATCATGCCTGAAGTAAAAAGGAATTGAATCTGAAAAGATCAGATTTTAAATTGGCGAACTAAATTGTAAAGGTAGATTAGAAAGATAAATACTTTAAATTTTAAAATATGAAAAAGAACAGGCATTAATTTCGAACAACTCAGA	no promoter predicted
p-MULT_1	IS256	IR-left	NP_634981	Methanosarcina_mazei_Go1	2908002	+	CP000099.	ATATTATTACTATATATAGTTTAAATTGTGTTTAATCTATCAAGGTTTCCTATAAAATTCAGTTGTTTTACCGGAAAAATTACTGTATTTTCTTCCCTGCTCTCTGTTAGCTCCTAATCTGATTTTCTACAGAATTATTCTGCGTGAAGAGATGATAGTTTATCAGGCGGATCTGGTCAGTCTCTAGTAGATTTTCTTCTATCAGGGCGTGTGCCACACAAACTAGATTCTCGCTTACCTTCTTAACCAAACGACTAAGAAAATAGGAAAGCAAATACTCCAAAAACATATTCGTAATT	no promoter predicted
p-MULT_1	IS256	IR-left	NP_634981	Methanosarcina_mazei_Go1	2320132	-	CP000099.	TAACTAGGTCTATAGCTATCCTTCTTCGCGTTTCCTTTCCATAGCCCGGGAATGTATCGCTGTTTGTATCTCATCTTCCCTATTTTCGGATTCATTTTTGTTCCTTTCCAGAAGCCAGGAATATAACGCATTTTGTGGTCACTTTTTTTTGTTTTTGGAGTCTCTACAGTTTCTTTCCATAATCCGGGAATGTATCGTTGTTTGTACCTGATCTTACTTATTTTTGGGTTCTCTTTTGTTCCTTTCCATAATCCGGGTACGTATTTTGGCTTGTGACCGGATTTATCGATTTTTGGAGT	no promoter predicted
p-MULT_1	IS256	IR-left	NP_634981	Methanosarcina_mazei_Go1	2462302	-	CP000099.	ATTGATTTACTGAAATTTTGATTTTTCTCAGAACAGTTTCAAATTTGGGCGTAACTTCAAATTTGGGAATAGTTCCCAAATCTGTAGACAGCTTTTCTATAATTCTTTAATTAATATATCTTCATTTGCACTCTTTTTTAATTTTTGAGAAAAGTTAATAAATCAGAAGATGTTAGTATCTATTGGAAATTTGTGGGTATGTGTATGGGGGTAATTAATAGGGAATCATGTAGATCAGCTCCTGAATATCTCGTTTCCCATCAAAAAACTCTGTCTAATTTGAGAAGTATATATGCTGA	no promoter predicted
p-MULT_1	IS256	IR-left	NP_634981	Methanosarcina_mazei_Go1	3017090	+	AE008384.	GATGAGTTAGATGTCGGAAACAATATTCTTGTTAAGGGTTCAATGTAAAAATGTAATGCAGTAGGTTAAACAGAAGAATAAAAAGAAGAATAAAAAGAAGAATAAAAAGAAGAATAAAATTAGAATAAAAAGAAGAATAAAAAGAAGAATAAAAAGAAGAATAAAAAGAAGAATAAAATTAGAATAAAAAGAAGAATAAAATTAGAATAAAAAGAAGAATAAAATTAGAATAAAAAGAAGAATAAGTAAATTTACTGGAAAGTTTGCTGACTTTCCAGTTTAAGATTAGTTTTTTAAAG	no promoter predicted
p-MULT_1	IS256	IR-left	NP_634981	Methanosarcina_mazei_Go1	1827189	+	CP000099.	CAATTTTAAGAATCAAAACCTGAAAAGCAGAAAATATTTTCCTGATATAGCAACCCACTTTCCGCAGTAAATTTACGTAAATTCATATTTTTACTGCTATCGATTTTCAATCAAATGTAGATTTATTGGACTTTTATGCAGTAGGTAAAAGCAACGATGTGGTGTATTTAGAGACCAAAAATGATATCATTCAATTTTCACCAAATACCATTAAAAATCCAAATTATTTACTCTGTTCCAAAAACGCTATCAGGAAAAATATTGATTTTCAAAAAAATACTGCGGAATGTAGGTAGCAA	no promoter predicted
p-MULT_1	IS256	IR-left	NP_634981	Methanosarcina_mazei_Go1	76456	-	CP000099.	TTATTGTTTTGTTTATTGTTTTGTTTCTCGTTTCGTTTATTGTTTTGTTTATTGTTTTGCTTGAGGAGTGATTCTGGAAGTTCCCCTTAACCTGGTTTCAAGATCTATTGTCTCCATCCAGTCGCGTTCCCATTCTCTATCATGGGAAACGATCAAGAGGGTCCAGTCTTCTCGGGCAAGGAAATAATCTGCAATTTTCTTTTTTAATTTCGCGTCAAGAGCGGAAGTGACTTCGTCAAGCAGGTATATGTTCCTGTTAAGGAGAAGGGCAATGAGGATTCCTATTCGCTGCTTTTCTC	no promoter predicted
p-MULT_1	IS256	IR-left	NP_634981	Methanosarcina_mazei_Go1	2851800	+	AE008384.	GTCTTTTTTTAATGTCTCACCTAATTAGGGTATTGAAACCTGTGTTTCAGATTAACAGGTATTAAAAAATCATTTAAAAAAGATCTGAAAAATAAAAGTTTAAAAAATAATCTAAAAACAATAATATTTGAACTATAATTTCTTTAAATGAAAAGTCTCAGAATTCTTATTTTGTTAGACCTTTGCTTTCTGTTTATGTTCTTTCTTTTCTGCAGCTTTTCCGGTTTCACAGAAGTAAAGGTTTTGCAGCCTGTATTTTTTGTAAATAGGACATGAAGGGCAGTTGCAGCTTTTTTTCG	no promoter predicted
p-MULT_1	IS256	IR-left	YP_001104559	Saccharopolyspora_erythraea_NRRL_2338	5661870	+	AM420293.	CCCCAGGCGACCACGTTCCCCAATGCGTTTCCGTGTGAACGCTCATAGCCACCTGTGCAGGCAACGCATCCGGGACATAAGGGTCCACCGCGTAGAGCGATCCCCAGTCCCTGTTGACGTCGTTTTTCAAGTACGTGGGCATTTCGCGCATGCTCGTCGCCACGCTCAACCAACCGAAGGCTCCGCCAGCATCGGGCGAGGACCATCCCTGTCCGATCGCACGCACCTCACCGCCCGCCGCGATCCGGAGCCTGGGCATATCAGCAATTCCGTTGTGGCTACTGGTGACCCGGGCGCAG	no promoter predicted
p-MULT_1	IS256	IR-left	YP_001104559	Saccharopolyspora_erythraea_NRRL_2338	1782733	-	AM420293.	CGCGGTGGGCGTTGTGGAAGAACCCTGAAAACCTCACCGATCACCAGCGTCACAAGCTTGCCTGGATCGCCAAGACCGACCCCCGCCTCTACCGCGCCTACCTGCTCAAAGAAGGACTCCGACACGTCTTCGCGGTCGGCGGCCAGGCCGGCAAAGAAGCCTTGCAGCGGTGGCTGTCCTGGGCTACACGCTGCCGGATACCCGAGTTCGTCAAGCTCGCGCGCACCATCCGATTCGAGCTCGCCACCATCCACTCGAGTCTTGACCACGGCCTGTCCAACGCGCTGATCGAATCGACC	no promoter predicted
p-MULT_1	IS256	IR-left	YP_001104559	Saccharopolyspora_erythraea_NRRL_2338	28877	-	DQ087286.	GCCTCGGCCCGGACGTCCAGGTGCTCGCTCCCGCCGAACTGGTCGCACGCATGACCGACACGATCCACGCGATGACCCGGCTCTACCCGAAACGGCCAACACCAGAGCATCGGTAGACCGACACGCTGGAACCGCCTGCACCCCGGACATCGACCCGTGCACTCTCATCAGCACGAAGCGAGGAACCGAAGCCAGCGATCAACTACCGTGGGAGGAAGCCCCGACAGGCATCCACCACCTCCACCAGTCTTGACCTTCCCGAGCAAGCCTGCCCGACACCCAACAGCTAATGATCAATA	no promoter predicted
p-MULT_1	IS256	IR-left	YP_001104559	Saccharopolyspora_erythraea_NRRL_2338	57479	-	AM420293.	GCCGACCGCCAGGCGCCCCGGAACCACCCGAGGGCGAGCTCAGCGAGGTGCAACGGCTGCGGCAGGAGAACCAGCGTCTGGCTGCCGAAAACGCCTACCTGAAAAAATTGCGGGCCTCGAGAGCGCAGGGGCGAAAGTAAAGACCCAGGTCATCGCCACTCTCAAGGCGCAGTACCCGCTGGCTGTGCTGCTGGCGGTCGCGGGCGTAGCCCGCTCGACATTCTTCTACCACCAGGCCCGGATGGACGCCGAAGATCCGCAGGCAGACCTCAAAGAAGCGGTGACGGAGGTCTTCGAGC	no promoter predicted
p-MULT_1	IS256	IR-left	YP_001104559	Saccharopolyspora_erythraea_NRRL_2338	11986	-	NZ_AVCN01000193.	CGGCCCACGGGCCCCGCGTCTCCGACTGGGCCGCTGCCGACATCCGCCCCCTGCGGGATCCCGGCTGCGGGCATTTTGGTTGCTGGCCCGCCGCTCGATCACCGATCCGACCGAGATCGCCTACTACGTCTGTTACGGCCCCGCCGAGACACCGTTGACCGAGCTGGTGCGCGTGGCCGGAAGCCGGTGGGCGATCGAGGAATGCTTCCAGACCGCCAAGAACGAAACCGGACTCGATCACTACCAAGCACGCGGCTACACCGCCTGGTACCGCCACATCACCCTGTCCATGGCCGCCG	no promoter predicted
p-MULT_1	IS256	IR-left	YP_001104559	Saccharopolyspora_erythraea_NRRL_2338	1935837	+	AM420293.	AGTCGTTGGCGCCCAACCGAACGTAGTGATCACGCGGCAGCCGGATACCGGCATGCCAACCCACCACCGGGGCCACCGGCGGCAAGGCCAACATGGCGTGCCGGTCGTGCTCCCACCGGTCGGTCGGTTTGCATCCCAGGACGCGGTGGTGGCGGCGGTTGGCCCGCGTCAGCCAGCCGGCCAGCTGCGCGTTGAAGTCAGCCGGTGAGGTGAAGCTGCGGCCGGGCAGAAACGAGGTCTCCAGATAGCCATTGGCCCGCTCCACCAGACCCTTGGCCTCCGGGTCACCCGGCCGGCAT	no promoter predicted
p-MULT_1	IS256	IR-left	YP_001211938	Pelotomaculum_thermopropionicum_SI	64116	-	AUMW01000020.	TAAAACGGTTAACAAGTATAGAGTAAAAATTTTTATTTCCCTATAGTGGCTAACCCACCGTAGTTTCGTCCAATAGAATTATCCAAAGTCAGTCAGCTCTCGTGTCTCAGAGAGTTTTTTTTATGTGACTGACTTCGGATAATTCTCTATTCATTATGTTAAGTTTTAAAGTCACCGCCTCCAATTGCTCCGATCCAGGCTTTGACTGGCGATGCCGTCGTTGGTATAGTAATAATGTGGAATCAACAAAAAGAATTAATACGGAGGACGCATTGTATGCTGAAAGAAGGTAGGCAAAC	sigmaA_17bp	17	TAAAACGGTTAACAAGT	TAGAGT	AAAATTTTTATTTCC	TATAGT	GCTAACCCACCGTAGTTTCGTCCAATAGAATTATCCAAAGTCAGTCAGCTCTCGTGTCTCAGAGAGTTTTTTTTATGTGACTGACTTCGGATAATTCTCTATTCATTATGTTAAGTTTTAAAGTCACCGCCTCCAATTGCTCCGATCCAGGCTTTGACTGGCGATGCCGTCGTTGGTATAGTAATAATGTGGAATCAACAAAAAGAATTAATACGGAGGACGCATTGTATGCTGAAAGAAGGTAGGCAAAC	1.1
p-MULT_1	IS256	IR-left	YP_001211938	Pelotomaculum_thermopropionicum_SI	1564722	+	CP002736.	CAAAAAACCATCATAAGGCTTTTAAGTAAATATAATGATTAATTATTGTCATTAAGGTAATTTTATGGCATATTTGCTGTAGGGGAATTTAAGGAAAAATGTGCTTTCAAGTATAATATGGGGGGCAGTATAATGAAAACGATAGTAATACATAGTATCCATCCTGGTGAAGGAAAAACCAAAGTGGCTAAAGAACTGGCCGGTTACCTTCAGTTGCAGGGGCATAGTACACTGTTGGCTGATCTGGACTTTGTTACTGACCCGGCACGTCGGGCTCTAGGCTTACCAAGCACACCAAA	sigmaA_19bp	17	CAAAAAACCATCATAAG	CTTTTA	GTAAATATAATGATTAA	TATTGT	ATTAAGGTAATTTTATGGCATATTTGCTGTAGGGGAATTTAAGGAAAAATGTGCTTTCAAGTATAATATGGGGGGCAGTATAATGAAAACGATAGTAATACATAGTATCCATCCTGGTGAAGGAAAAACCAAAGTGGCTAAAGAACTGGCCGGTTACCTTCAGTTGCAGGGGCATAGTACACTGTTGGCTGATCTGGACTTTGTTACTGACCCGGCACGTCGGGCTCTAGGCTTACCAAGCACACCAAA	2.1
p-MULT_1	IS256	IR-left	YP_001211938	Pelotomaculum_thermopropionicum_SI	319	+	AUMW01000031.	GTATCCTGTGCGGTTATATTGGAATGTTTCATTGGGATAAACATATTTTGTTCGAACAAACCCAGGGCCATAAAACCCCGGGTTTGTGTGTATTATTTAGTTGATTATAACAGGCCCCGTTACCTTCTACATAGTTTTATAGCACTTTCAATGACAAGTTTTTACTAATTAAAGAAAAGGCCGGCAGGATAGGGGTGAAAAGTTATCAAGAACTGGCCGATGTATTTCTTACTGTTTTAATGCTAACTGCCCAGGCCAATTCCGCCAAGAGACTGGCTGAAAAAATAATTGACAACTAT	sigmaA_19bp	17	GTATCCTGTGCGGTTAT	TTGGAA	GTTTCATTGGGATAAAC	TATTTT	TTCGAACAAACCCAGGGCCATAAAACCCCGGGTTTGTGTGTATTATTTAGTTGATTATAACAGGCCCCGTTACCTTCTACATAGTTTTATAGCACTTTCAATGACAAGTTTTTACTAATTAAAGAAAAGGCCGGCAGGATAGGGGTGAAAAGTTATCAAGAACTGGCCGATGTATTTCTTACTGTTTTAATGCTAACTGCCCAGGCCAATTCCGCCAAGAGACTGGCTGAAAAAATAATTGACAACTAT	2.0
p-MULT_1	IS256	IR-left	YP_001211938	Pelotomaculum_thermopropionicum_SI	10226	-	AUMW01000047.	ATCAAAAGAGCAAATATATTTGTTGCAATAGATGATTTTATTTTAAAAAAATTCTAAAAGAATCTTGACTTTGATTGTTAATATATTTACAATATTGTTAATATGCTAACAACTAACAAAGGAGGTTAAAAAAATTCAAGAAAACGGAGGTACTCAGGACCGTTACCTTTCAACACAAACGCTACATGAACTGATGCAGCTCTATGATAATTTAGAAGATGTTTTCTCTATGCATTTCGCCCAGTATGGCCTTTCTTGGCCAAAGTTTAATGCCCTAATTCACCTGTACATGGCTGGTG	sigmaA_breve	16	ATCAAAAGAGCAAATA	ATTTGT	GCAATAGATGATTTTA	TTTAAA	AAATTCTAAAAGAATCTTGACTTTGATTGTTAATATATTTACAATATTGTTAATATGCTAACAACTAACAAAGGAGGTTAAAAAAATTCAAGAAAACGGAGGTACTCAGGACCGTTACCTTTCAACACAAACGCTACATGAACTGATGCAGCTCTATGATAATTTAGAAGATGTTTTCTCTATGCATTTCGCCCAGTATGGCCTTTCTTGGCCAAAGTTTAATGCCCTAATTCACCTGTACATGGCTGGTG	3.4
p-MULT_1	IS256	IR-left	YP_001211938	Pelotomaculum_thermopropionicum_SI	2596209	+	CP002736.	TGCGGAACCTGGAAAAAACACATATGATGTAGGAAAAACTTATGTGGACTTTAATCTAATTATCTGGTAAATTAGTTATTAATAATTGAAAAAGGAGGGGAGACAGTGCCACAGATTGTTCCGGTTAATACAAGAGAAGACATCTTTTCACAGTACCTTGACACTCCAATTGGTGATTTAATTGAGTATCACAACTTTGGTAAACCCTTTGAGAAAAAATATGTCCATGCCGATATCTTAATTGGCATGTGCATGGATAACCGTAAGCACCTTAATATTCCTGAAAAATTTGCCTATAT	no promoter predicted
p-MULT_1	IS256	IR-left	YP_001211938	Pelotomaculum_thermopropionicum_SI	44685	-	AUMW01000029.	CAAAAATTTTGGTGGCAACCAATTCCATGTTTTAAATATTCCTCTTATTCTATCGTTTGTTGAACACTGCTTATAAGTCTGGCCTGTAGGGAAGCTATTCCCTGAACCCCCATCAAAATAATTCGATAAATGTGATCATCATCAAACATTGTTGTGGTATCAGGGGGAGTAACATAAACAGATGTCGGGCGTTTGGGTACGGGTAGACCGAAATGCTTCAATTCTTTTTCCAGCATTTCTATTTGCTTTTTAATACCATTCGCAGCCCTGTTTTTATAATTGCTTTAAAATCTTTATCG	no promoter predicted
p-MULT_1	IS256	IR-left	YP_001211938	Pelotomaculum_thermopropionicum_SI	1639772	-	AP009389.	CGCAAGGAAATAGCTAGCAAATGCCAGATGTCTCACACCACCTTCTACAAGCTTTTAGACAGGTTCAAAGAGCATGGTGAGGCCGGACTATACGACAAAGAACGTGTGCCAGGCATTAAGCCCAATCAAACTCCAACGGATGTTGAAGGAGCTATCCTGGCTTTCGTGCTCGATCACCCTACGTATGGTCCGAAAAGAATCAGCGCCGAACTCAAGAAACGCTGCATTAGAGTAGGCGAAACCGCTGTGTACGGGGTGCTTAAACGAAATAGCCTCAATACCAGGCGCGACCGCCTTAA	no promoter predicted
p-MULT_1	IS256	IR-left	YP_001211938	Pelotomaculum_thermopropionicum_SI	1269627	-	CP002736.	CTTTTCCGTAGAAATTATCTCACCGGCAACAATCTTTTCACTGGTTTTTAGCTGGTTTTCTGTCACGTTTTTTATGGCCTCCCAAACAAGATTTACTAAATTTTAATTATATCTACGATACTATTATTTCTCAAGTGAACAAAACGTTAATTAAACAAAAAAGCCCACGTAAGGTGGACTTTTTAAAAGTAATGTGTAGGCAAGAGTTAAACCGCAACATATGCAGTTAGTAACCCCCACCGTTGTTGTATTCATTATACAGTAAAGAAATTAAAGGTCAATAGTTTTTAGTTAAGTTC	no promoter predicted
p-MULT_1	IS256	IR-left	YP_001211938	Pelotomaculum_thermopropionicum_SI	1510642	+	CP002736.	CCATTTTAGTGTCAGGCATTGTCCGTGGTGGTACAATTCAAGCACAAGATAATGTTTCCATTCGCCAAATAGGATCTGAATTGGGAGCTAAATCCCTTGTGATGGTTGCTAAGGACAAGAAAATTAGAATTGTTAGTGCTTTTGACGGCGTGACAGTACGAGTAGGTAAAATGTCAAAGACTTTGGAAAAGCCCATGAAGAATATTGAAGTAAGTTTGGATACTGACGGCTACTTACAAATAAGAAATTATTAAAGAACTTAGTCTAAAACAAAAACGTGTAAGGATGACTCATGAACG	no promoter predicted
p-MULT_1	IS256	IR-left	YP_001211938	Pelotomaculum_thermopropionicum_SI	1531806	+	AP009389.	CTGCTGTTATGGAGGTAACAGAAAAATGGGCTGTGTGGAAGTAAGAGGCTTCGGGGATTTAAGAAAGCTGTTTGAAGAAAAAAGCTGGCCTTTTCCCCTTTCGGTCGATCTGGAAGGCGCTACCACTGCCGGAGAACTTGCCAAAAGGCTCGGAATACCGTTCGACAAAATTGAAGTAGCTTTTGTAAACGGACTTGCTCAGAGCCTTGACTATGTTGTAAAACCGGGCGACAGGGTAGCATATGTACCGCCCGGCACACCGGGTCCCTACCGTGTGTTTCTGGGATTTGTCCAAAAAA	no promoter predicted
p-MULT_1	IS256	IR-left	YP_001211938	Pelotomaculum_thermopropionicum_SI	1241986	-	CP002736.	GCTTTTGTATTTTTTTCTATGGACTGTTCTTGGTATTATATTTAAAACCATTACTAAACCTTTATAAATGGTATCCCGGCTGTTAAAATGAAATACAGAATATATATTTATTAAAGGTAAAGGTGAAGTTTAATGGATATCATATCTTTGATTGCTGAAAATAAAATTCGGGAAGCCATTGAAAAGGGTGAATTAAAAAATTTGCCCGGCCAGGGGAAACCTCTGGAACTGGAAGATCTCTCCCATGTCCCCGAAGATCTGCGGGCTGGGTATAAAATGCTTAAAAACGCCGGGGTGCT	no promoter predicted
p-MULT_1	IS256	IR-left	YP_001211938	Pelotomaculum_thermopropionicum_SI	1266071	-	CP002736.	TGGATCAGGACAATGCTAAGTATGTTGCTAATTGTTTTTTATCACATCTTATATGAAAATAATGAGTAAGACCAAAGCCGGTGGGGGTGTTAGGAATTAAGAGTCTCGGAGGTTTAAGAAAAACTGATCTGTTTGGCGGCATTCCATTGGAAGATCTGCAGGACTGCCAGCACTATTTTACAGAATACCGTTTTAACCGTAAGGAAATTGTTTTTTCACCCGGTAAATTCCCCAAGTCCATTTTATTAATCTTGGAAGGAAAGTTGCGGGTTTATCTAAGTTATCCCCTGGGAAAAGAG	no promoter predicted
p-MULT_1	IS256	IR-left	YP_001211938	Pelotomaculum_thermopropionicum_SI	1751794	-	CP002736.	GTTATTTGTGAAAAACGGGTACCCTTTTAATTTGCAAATTCACAGTTAAGGAAAGCATAAAGAAAACCTATCCTAATACTCATAATGTTGGGGATGGACAAGTTGTGGTTGTGAGTTTCACTGACGGGATTAAATTTGAGGTTATACCAGTATTTTTAAATCGTGAAGAAACCTACACTTATCCAGATGCTAACAATGGCGGAGGTTGGAAAGTAACCGACCCAGTAGCCGAAATTAATGCCATTAATGATGCAAACAACACCTACAATCAAAAAGTAAAGCACCTAGCCAAAATGGCC	no promoter predicted
p-MULT_1	IS256	IR-left	YP_001211938	Pelotomaculum_thermopropionicum_SI	2278327	+	CP002736.	TAGCAGCTGGGTTTCGGTGGCAATCTTGGTGGGCATCAGGCACCATTCAATTATTATATTTTCATGTCGAAATGTGTCAACAGAAGTCAGTTAACTCTGACATAACCCACAAAAACAATGTGATATAGTATGAAATACTTTCATAGTTAACCAAAAAGGTTTCATATAAGTTATGTGGAACGAATATTCAGATAATATTAGAGGAGGAATTTTTGCATGGCCAAGTTTTTATTTGTACTCAGTCGTGGTCTGGAGGATCCTACCCGGGCCACCCGTACCTTTCAATTAGCTAAAGTGGC	no promoter predicted
p-MULT_1	IS256	IR-left	YP_001211938	Pelotomaculum_thermopropionicum_SI	346	+	AUMW01000009.	CCGCACCGGCCAATATTTGATAAGCCTTTTGCGCACCTTGATTGAATTTTTTATACCGGTCCCTTTCCTGGCACCAGATATCCTTAACGGCACCTTCGCACCAGGCACCCACCGGAATAATAAGTTTGCCTAGTTTCCTGGCGGTTTGATATTCTTTTTGCAGCATTTCCCTGTTAACTTGAATACCACCGCCACCGACAAAAATACAACACCCGCTTCGTTTAATCATATCTTCTCTATACTTTTGTAACAAATCCGGGGAACTGCCTGCAAATGGTGCCAGGCTAAACCTGGCAAAA	no promoter predicted
p-MULT_1	IS256	IR-left	YP_001211938	Pelotomaculum_thermopropionicum_SI	353018	-	CP002736.	AAAAATTTCATGAGCTTATTACGCATTCTTTAGCAAATACGCTCTTACTGACTTTTACAATTATGGGTAGACAGATAATGGAATCAACACATTTATAGAACCTCTGGAATTTGCGGTACAGTGGCTGGGTGAAACCAGATTGACATTATGACATCCCTTCTGCTGTAAATCTAACATCATATCCGCTAATTCCTATGGGGTGACTCTTCTCCCCCTCACCACATTGGCTAATATCATAATTCTGACAAAAACGGCAGGATAGATTGCAGTAAGAATTTAATTTCGACTCGATACCTGCC	no promoter predicted
p-MULT_1	IS256	IR-left	YP_001211938	Pelotomaculum_thermopropionicum_SI	2201188	-	CP002736.	CTAAAGAACCGCAAAGAACCGCAATTATACTTGTTAGAAGATGATTAATAAGAACAATTTCCATAATTAAATAAGGATGATTCTTTTGGGGGTGAATTTATTTAATAAAAATTTAAAGGCGTCTGGGAACCATCATCAGGGCCCGGACGCCTTAGTTTGTAACTATGCTTACATAAGAAAAGGGTTAATTCCAACGGTCACAGGGTTGGTCACATTTGCATTTTTGCTTTAAAGCCGGGATATTCTTTTCTCCTTTAATTTCTTTAACCAGTTTCATTGTTTCCTCAACCTCTTGCTGG	no promoter predicted
p-MULT_1	IS256	IR-left	YP_001211938	Pelotomaculum_thermopropionicum_SI	340	+	AUMW01000026.	CAAAACCTGCAAAAATTTACTAGAACTTTATTGATTAATATTGCATATGGAATGCACTGGACAACATAGTAATAAAATGATAATATTTAAAAAAATATTATTTCAGGTGCCCCAAACCTTTGGGGATAATAGGGAACCAGGTGAAAATCCTGGACGGTCCGGCCACTGTAAATGGTAGTGTACCCTTTGAGTTGCCACTGGTTTTACCGGGAAGGATTAAGGGTGTGCGATAATCCATGAGTCAGGAGACCTGCCTGAAAGAAGTGCTTTTACCTCCCACGGAGAGGATATAGTGGCTT	no promoter predicted
p-MULT_1	IS256	IR-left	YP_001211938	Pelotomaculum_thermopropionicum_SI	2453314	+	AP009389.	TATAAAACACGGATCTATAAAACACCGGCAGGGTGGAAGTCCTGGCGGAATGTGAGAATGGCTGGCAGGGGACGGGGCATATGCCGTTAGCGAAACAAAAAACAGGGATAATATCTATCCCTGCCTTTTATTAGGACTCGGCTTTTTTTAACTCCTCCGTTCGGCCGGTGGTCAAATCGGCTTTGGCGAAATCACTGCCGGCCGGCAGCGTCATGTAAAACCCACGGGTTTGATCCATCTGTAACGTCCCTTCTTGCAAGCTGCATTCCAGCAGGTGGCCCCCCTGCCGGCGGTCCTCA	no promoter predicted
p-MULT_1	IS256	IR-left	YP_001211938	Pelotomaculum_thermopropionicum_SI	1441142	+	AP009389.	TTTCAGGAATATATCTTCCCTGTTTTTATATTACATTTTAACCTGTTTGTCAAAAAACCAGCATTAAAGTTTATTTTTTAAAAAATAACCCGGCCTTAAAGCCGGATGCCCGTTTGCTCTAAAATTATTTATTCAGCTCCTCAATAATAGATACGGCCGAACTGGTTCCAAGACGGCTGGCACCTGCCTCGATCATTTTTATGGCCGTAGAAAGGTCGCGAATCCCTCCCGAAGCCTTTACCCCAATTTCCTGCCCTACCGTCCGCCTTAGGAGGATGACGTCGGAAACTTCAGCTCCT	no promoter predicted
p-MULT_1	IS256	IR-left	YP_001211938	Pelotomaculum_thermopropionicum_SI	2695765	+	CP002736.	AGATTGAGAAAGGTGGATATTACATTTTTGCATTTGGATAATACTTTTTTTTAATTCGCTATAATGTGTTTTAGTTGAATTTTTTACCCCGATCAGTCTTTCCAGGGCAGCATTTTTGACCATAATTTCGTTAGGATATTGCTTATACCCGGAGGGATGAAGTAACTTTACCATATCAATGGCATGCTTCCTTCGGACAACTGCTTTTTGGTTATTTATTACCTTAAGTATGTGGTCCATTAAACTCACCCTCTCCATCTAATTAACCAGAGAATGCCCGGGAAAGTATCCCACATATA	no promoter predicted
p-MULT_1	IS256	IR-left	YP_001211985	Pelotomaculum_thermopropionicum_SI	3492188	+	CP003273.	GTGAACAAAGCAACTCCATCTACACAGCAATAGTGAATACCTTCGCATATGAACTTAAGGGAAACAGAAAATTTAATCTCACTGTTTCCCTTCATCGTACGATCTATCTCCGCATGATGTTATCCTGCCAATCTGTTTGCTTCCCCACTCCGTAAACCAAATACCACCGTCTTTACATGATACTATCGCGTGTGGTTTTGCATTTTCCATTGACAACGGATATTCAGAGAATTCACCTAATATAGTAATTCTACCTGTTTTGTTACCCATAATAATTATAAATCCAAACGTCCAAAAGT	no promoter predicted
p-MULT_1	IS256	IR-left	YP_001211985	Pelotomaculum_thermopropionicum_SI	1398789	+	AP009389.	TAATAAATTTTTCTAACCAGCCCAATTACCTTGCCTAGTATCTGCACTTCGGCGGCATAAATAGGTTCCATCAGCCTGTTTTCCGGTTGAAGCCTGATTCTGCCGTTTTCTTTGAACAGTCTTTTCACCGTAGCCTCTTCTTCAAGAAGTGCAACAACAATATCCCCGTTGCCGGCATCCTGCTGCCGCCTTACCACAACCATATCACCATTTAGAATGCCGGCTTCAATCATACTGTCTCCTCGCACGGTCAGCATGAAAAATTCGCCACTCCCTGTAAAGTGGACCGGGAGAGGGAA	no promoter predicted
p-MULT_1	IS256	IR-left	YP_001211985	Pelotomaculum_thermopropionicum_SI	1497963	-	AP009389.	GAATCCGGCGAGTGAAAGCGGATCAATTAGTTAACTCGTGGCAAAAAATGTTTTAAAAAAAGCCGGCCGGGTTTGCGTTATATAGACCAAGAAAGAAAAAACCTTGCTAACACAAGGCATTCACGTTCTGTATATATTCACAACGTATATTTTTGCATTAGGAGACAAGGAATTTCCCCAAAACAAACCTAACGGCAAAGATTCTCGTGAAGAACCTCCAAATCATGCTTTAAGCCTGTGGATATGCCGCTCGTGTGGACTTGTGGACAGGCAAAAGGGAGAATCCTCCCAGACAAAAG	no promoter predicted
p-MULT_1	IS256	IR-left	YP_001211985	Pelotomaculum_thermopropionicum_SI	80881	-	AUMW01000018.	AATACATTTATTTAAGCCAAACAATTCTTTGATTTAGCTCACCTAATTTGACATAACTATGAACTTTAGCCTTGATATGTGATGCTGATAAGTTGATGAGTACATCCCCCATTCCATTAGCAGTTAATCGCCGGTCTTTATCAAACTCCAACGGTAGCTCTTCTCTGATAAATCGATCCCCTATCTCTACCGCATCAAGGCAAAGCTGTTTTAAACAGTTAATAGGTAAAACCGAGTCAAACTCTAATGCATCTTCTGCATCTTCGCTGTAACACTCGACTCCCTTGATTATACCATCA	no promoter predicted
p-MULT_1	IS256	IR-left	YP_001211985	Pelotomaculum_thermopropionicum_SI	543829	+	CP003273.	ATCAAAAGATTTACTTTGCATATTTCGTTATCACTTCAAGCTAGACAACCAGTTAAGAAGGCTGGTATTTTGAGACCAATCGGGAAGATCGCTGTCAACCAATTCAGGGTATGCATTCTCAATTGCCCGCCGCTTGAGTTCGGTATCGCATTTTGCATATACTTCGGTTGTCTTTATATCTACATGTCCAAGAAAGTCCCGGATATAAATAAGATTGACGCCAGCCTGAAGCAAATGAACACTTTTGCTGTGGCGGAACATATGTGGGGTCACCCGTTCAGGTACAATACTCGAAACCT	no promoter predicted
p-MULT_1	IS256	IR-left	YP_001211985	Pelotomaculum_thermopropionicum_SI	617723	+	CP003273.	GACTCCGCTGTTTTTGCCTTTATAGATTACTCGTGCGACACCGTCATTCGATTCGGATGCCGGTATATAGAGCAATCTCTCCTGTGCGATGGGAGCCCGGACAATATATTGCGCCAACTTTTCAATCCTCTCCTGGGTATAAGGCTTTCATAAATTTGTTCATAACCACTACTCATAAGATACTCCTTTCATTGTGCGCCGCAGATGCTCATTTTCAAGACCGTTTAAGGGTGTGGAATTATTGAGTCAGACCACATTTTTGTCAACTGGCCTTACTTATCCGGCAAAGTAAAGCTTTT	no promoter predicted
p-MULT_1	IS256	IR-left	YP_001211985	Pelotomaculum_thermopropionicum_SI	2359352	+	CP003273.	ACTCATTGATTTTTTCATATCGTCTTGCTCCAACATATCGTGGACTCCAATAACTATCTGAGATATTAAGATCACGAATTGCTACACCTTCAGATTCTGTTACGATGATAAACTGCTCATTTCCAATATGTAATCCTGGTAGTAGTACCTTGCTGGATCCCTCAAAGAATAGAACATCTCCAATATTTAAATCTTCCCTTTCTATTTCTTTTCCTAAAGCCCATTGTTGGGATGAATATCTTGGTAGATCAATATCTAAACCTGCTTTCATAACGTATTGTATAAACCCGGAGTGATTA	no promoter predicted
p-MULT_1	IS256	IR-left	YP_001211985	Pelotomaculum_thermopropionicum_SI	2513902	-	CP003273.	TCGCAATAACGAATAAACACCCCCGAATATTCATTGGTTATCCTCGGGGGTTTTATCGTTCGTCTGGAGAGGATTACTTTCTAATATATTTTCCACTTCTTTAAATCCTGTTGGAAATGCGTAATTGTAACGTGCAGGAAGCGCAAAAACGTGTCTGGTGTTACGGCCAAGTTCATTAGGCCCCATAGGCGCTGCACCAATATGAAATTTTCCTTGCTGAAGTGAATTCCATTGGGTAAGAGTAAATATCATGATAGGTATATCCTGTCGCTGGTTTTGAGTAGTCCATTGAGGATGTC	no promoter predicted
p-MULT_1	IS256	IR-left	YP_001211985	Pelotomaculum_thermopropionicum_SI	844334	+	CP003273.	TTCATATATTTTCAGAAATATGTAGGGGATACTTCATTTTTTACTGTTAGCTAAAATATTTTTTATATCACTAAGTCTAAGTCTTTTTTTCGTAAAATCAATGCCGAGAGCGTTACCGATGGCATCGGAGATCTCGCTTCGGTAATCGAACATGTAGAGGTTATCCTGCTCATTGGAGCAGGCGATTCTGTTTAGGCACTCAACAATCCTTTCCGCCGAGAAACGCCGTTCCGTTTTCTTCTGAATAAGCCGTAAGATAATGAGAGCAATGAAACAGGTGAGGAAGTGCGCACCGATGC	no promoter predicted
p-MULT_1	IS256	IR-left	YP_001211985	Pelotomaculum_thermopropionicum_SI	1792447	+	CP003273.	GGAATTAATTTTAAATAACCCCCTGGTTTTATGCCGGGGGTTTTAAAGCTTTTCTTTAATTTGCTAAACTATTAACGTGGTGAGGGACTGTCCCCCTGTGGTGGGTTTTGGGAATGGCGAAAGCCAGGCCCAAAACCTACCCAAGCACTAGCAGGGGGCGCAACTATTAGACAAGCCAGGGTTAGACACGCATTATTGGGCATTGTTTTATTTCATTCTTTATTTATCGTTTCTCCCCAAGCAGGACAAAACATTTTTGGTAACGCGGCCTTGGGGGAATATTTTAGGAGCTTTGTGGC	no promoter predicted
p-MULT_1	IS256	IR-left	YP_001211985	Pelotomaculum_thermopropionicum_SI	2063582	+	CP002028.	CCATTAAGCACTTTTGCAATTTCATCTAAATTCATAAGCCACCTGCTTATTCCGTCTCTTTGTTTACCTTACCAACAATATCGTTTACTATCCGGAAACACTCTTCAACTTCTTCCTTCGATACAACCAAGGAATCCTCGGCAGGATACCTGGTCTCTATATAAAACGCATTAACAAAAGCACAATCCTTGACAAGGGATTTAAAGGTTTCGTCAAATTGGCTTGCTTTCTTGCATAATTTCACGAGGCTGTGTCCTTCAATCAACTCACCCGATTTTAAAATCAGGTACCCTTTCAGG	no promoter predicted
p-MULT_1	IS256	IR-left	YP_001211985	Pelotomaculum_thermopropionicum_SI	526	+	AUMW01000039.	GTAATGGAAATTAATAATACTGTAATTGGCTGGCTAAGTTTTTCTCCTTTTTATAACAGGCCGGCGTATGATGCCACTGCCGAGATTAGTATCTATATTGCTGAAGGTTATCGCGGCAGGGGCATCGGTAAAAAATTACTGACAACTGCCATTGAGGAATCCCCAAAACTCGGCATTACTACTTTGTTGGGTTTTGTTTTTGCGCATAATAAACCCAGCATTAATTTATTTACAAAAATGAAGTTTGATCGCTGGGGGTACTTGCCTGGGGTAGCCAGTCTTGATGGTATAGAAAAAGA	no promoter predicted
p-MULT_1	IS256	IR-left	YP_001211985	Pelotomaculum_thermopropionicum_SI	3603508	+	CP003273.	GACAAATACAAGATTTATCCACCGACCATAAACAGGAGTGCATGGTTAATCATCATCATCCCATTTCTGTTCTATCAATAGGTTGACAAAACTAGTTCCAGTTCAAAATATTAAACCCTCTCAAATTACTAATATCAATTTCAAACTCGGCATGGTCTCCTGCCACATGGGCTACCGGCATACTAATTCCAAGTGCATCTTTCGTTACATATGCATAAATACCATTTAAACCTGGTTTCTGAAACCTATACATACCTGATTTATATAAAATAATCCAGATTTATTAAGGTTTCTCTTCC	no promoter predicted
p-MULT_1	IS256	IR-left	YP_001211985	Pelotomaculum_thermopropionicum_SI	722747	+	AP009389.	ACGAGGCCCGTACGTACGGTTCTGTGAGAGGGATAATGCTGCAGAAAATTACTGCAGCATTACCCTACTCGATTTACGCTTACAAACTTTTTAGGTTCTCTGAAAGGAATCTCTCCCTGACCAGCGGCAGTTTCCGCCATTTCCGGTTGTCAAAGAGCTTTTTGCTTGCTTAAGTAAGCTTATTACTAACACGGGCTGCTAGAGGTAGGTTCAGCTGTCCCAGCGCCGCCCGCAGCCGCCCCGCTAACACCACGTCCCGGAACGACTCCCGCTCCGGCCGCTCCCCACCGGGGCTGATC	no promoter predicted
p-MULT_1	IS256	IR-left	YP_001211985	Pelotomaculum_thermopropionicum_SI	2568925	+	AP009389.	AGTTTCCCCAAAACAAACCTAACGGCAAAGATTCTCGTGAAGAACCTCCAAATCATGCTTTAAGCCTGTGGATATGCCGCTCGTGTGGACTTGTGGACAGGCAAAAGGGAGAATCCTCCCAGACAAAAGGTTATCTGCCCGAACCATGAATTTCCAGGTAAATTGTGGTTTGCTTTCCGCCTGTCCACAGGGTCCACACTCGCTTGGACAACACTTCGAGTTGCCCACATATCCACAGGCCCGGCGGCGACGATAACAAGCATGGCCATATTTTGAGGATGATAAAACTCACAAAATCA	no promoter predicted
p-MULT_1	IS256	IR-left	YP_001260485	Sphingomonas_wittichii_RW1	15777	-	JN180627.	TTCCCCGGAACGACAAGGTTCGGCTGCTGTGGCGCGGCGAGAACCGTATATCTCTCACCCCGTTCAAACCCTTGCCCGAACCCAGGGGTCTCGCCTCGATCAAGACCGAGATCGGCCAACGCTGGCCGATGACCGGGCTGCTCGACGTACTGAAGGAGGCTGCCCTTGATACGGGACTTCTCGAAGCGTTCGAAACATCGGCCTCGCGTGTTGCACTGCCGAAAACCGCGCTGGATCAACGTCTCCTGCTATGCCTCTACGGCCTGGGAACGAATGCCGGGCTCAAGCGGATCGCCGGC	sigmaA_breve	15	TTCCCCGGAACGACA	GGTTCG	CTGCTGTGGCGCGGCG	GAACCG	ATATCTCTCACCCCGTTCAAACCCTTGCCCGAACCCAGGGGTCTCGCCTCGATCAAGACCGAGATCGGCCAACGCTGGCCGATGACCGGGCTGCTCGACGTACTGAAGGAGGCTGCCCTTGATACGGGACTTCTCGAAGCGTTCGAAACATCGGCCTCGCGTGTTGCACTGCCGAAAACCGCGCTGGATCAACGTCTCCTGCTATGCCTCTACGGCCTGGGAACGAATGCCGGGCTCAAGCGGATCGCCGGC	8.8
p-MULT_1	IS256	IR-left	YP_001260485	Sphingomonas_wittichii_RW1	11042	+	NZ_AKIB01000060.	GTTCGGATTGAGCCCAAAGAACGGCGTTTGATTTCATAGTCACAATTGGTGCAGTCGGCCAATTCCATTATTTCGCAGCGCGACATCCAGATAGTGATGAAATGCTGGCGTTCTTCCCGCGTCGCGGGACCGCAACCACGCCAGCGCCACGACGGGTCGCCAAAGCGCCAAGTCAGGGGGTGAAACAGCCCCCATTGCCATGTAACTTTTGCGCAATCGCCTCGCTGCCCAGTCCCGCCACAGATTAGTCACCCAATCGGTAGGCCCGATGCCGAACCGCATCAGCATCTCGGATCGCA	no promoter predicted
p-MULT_1	IS256	IR-left	YP_001260485	Sphingomonas_wittichii_RW1	25264	-	NZ_AFXE01000024.	CATGGGGCAAGGCCATGCGATGGAGGCGATGTTCTGGGCGCGCCTCGCAGCCAGTCACGGCCATGTCGATGACGCCATTGTCCTTGCTGCGGTGCTGACCGCACTCGCTGAATATTGGGGCTATGACAGGGAAGACGCAGCATGGGGCAACCTCCTGCTCGCTGAGGGCGTGGCCCTCCTCGACAGCCTAGCAGCCGATGGCAACGAGGCGGCTGCGACTGCGATCAATGAATTTTCCCACAGGGTTGCCCCTCGCATTTTCACGCAGGCAAAGCAGGTGATCGATGCGCGGACATCTT	no promoter predicted
p-MULT_1	IS256	IR-left	YP_001260485	Sphingomonas_wittichii_RW1	2235	-	NZ_CAVK010000072.	GGGTCTAAAACGGCAGCGTGGCGCCTTGTACTGCCAACCAGTTCGTCCACCGGATCCCGGCTATCGGCTTTGAAACGCAGCGGGACTTCCAGCACGCGTTCGAGATCGTTAGGCCACAGCCGCCTCGCCAAGAGTGTCTAATCCGATCTCGGGTCGATCGTCTAACATCACAACAGCCATTTAACATTACTACTGTTAAATGGCTGTCCCCTGCTAGATAGAGTCATTGAGGGGGTGACGCCCGGCTTCCCTCAATGATTGACTTCGAGGATGTCGTCACGGACCCGCGCGACCGTTGC	no promoter predicted
p-MULT_1	IS256	IR-left	YP_001260485	Sphingomonas_wittichii_RW1	1323	+	GU811235.	GCGCTGGGCTGACTTTCCTCGGGTGGGGCCGCTCCGATGTCCTGAGCCAGAGCAGGCATCGCCGATCCGGCAAGGAGCAGCGCAATGCTTACGGAAACGTGCGCATTCTTCATGATGCCTCTCCCCAACTAACCTCCGATCGTTGCAGGAGGTTATTCGATTTCGGATTTGAATGAACAAGCCGCCGAGCTCTGTCAAGTCAGCCAACCGCCACCGGCAGAAGTCCGCTACGGTCTGCTCGACGAGCTGGAGAAGGCGCTCTCCGAGCGCATCCTGTCAGCGGAACCCCGACTTCAACC	no promoter predicted
p-MULT_1	IS256	IR-left	YP_001260485	Sphingomonas_wittichii_RW1	3136584	-	AP012222.	GTAATGGCCGCTGTCCGCCACGACCTCGGCCAGCGTAACCGTGAGGTGGTCCCGCCTATTTGGACAGTTTGGCGGCTAAGTTAAGCTAATCCCGGTTGTCGTTCATGCCGCCTGTTTGATCATCAGATCATGGGGGGCATGCCCCCCATGATCTGATTGCCCGGTCCGCCGGTAGGCCTCGACCGGGGTTCTCCCGGCCAGGCCCGAGTGCGGACGCTGGTGATTGTAATAGGTGATCCACCGGCCAAGGCCAGCCTTCAACTCCGATCCGGTCTCGAAGGCATGCAGATACACGCACT	no promoter predicted
p-MULT_1	IS256	IR-left	YP_001260485	Sphingomonas_wittichii_RW1	41173	-	NZ_AUDA01000052.	TTAGATCAGTTGCAAACATCTATCCGGCGTCAGCTGGTTGCCCAAAGCGCGCAAATGGGGATCGCACACGCACACCTCTACCGCTGGTAGGCCCTGCTAGCCTCGATAATAGTCAGCTTCGTTGCGCGTCGGCTCGATCAGCGCAGTCCATCTTTCCGTCTACTCGCAAAATCCCGCGCGCACGCTAAGCTACAGGTATTCTGGAAATTCTAAATCGAATTTCTCTCGAGAAACACCAAACAGCACTCGTGGAATTTTCTTTCGGTTCACTCGCGCTCTCGCCGACGTTGGCATAACGC	no promoter predicted
p-MULT_1	IS256	IR-left	YP_001260485	Sphingomonas_wittichii_RW1	24832	-	NZ_CAVK010000132.	CTATTCACTAATGAATTGGGCCTGAGAGTGCAGAAACGCCAAATGCCGTAATCTTCGGGTATCTGGATAGCAGATCAGTTTGTTCGCAAGCCAAGCACGGATATGCCCTTGAGTTCTTCGGGCATATCAATGTTGAAAGAAAGGCCCTCAGTCTCAACCAATGCTGCCTGCAATCGCTGGCTCAGATGACGGGAAAGACTGTTCGAACGGCAGAAGTAATCAAACGAAGTGCGATCATTGATCGCCTCCGACAGCTTTATGGCTGACACATCATGTCAGATCGAAAGCAGCAGTACTTG	no promoter predicted
p-MULT_1	IS256	IR-left	YP_001260485	Sphingomonas_wittichii_RW1	21199	+	CP000701.	GAGGGCATCGCGCCTGCGGACGCCACGGTTGCTATCCACGCCTCATCGAAGCCACCGGAATGCGACCGCCCGAGGACTCAGGTGGACCTTGGGGTTATACCTAGAAACTGGAAGCACTCGCAGATCCGGCCCATGACTATCATGAGGAGGCGCTCGATGCCTTGGGCGACGACCATGATCCCAACGCCCAGCCTGACATCGACATGACCCACTCCCGCTTCGCAGTGCTGGCGAAGAAATGGGCGCCGCGCACGTGGAAGGTCATGACCGGCCCCCACCGAGTGGTCCGAGCGGATTGT	no promoter predicted
p-MULT_1	IS256	IR-left	YP_001260485	Sphingomonas_wittichii_RW1	48659	-	NZ_AKIB01000061.	CATCGACTGGCGTCGCCCAGAGCGGACGTTCACGCCGACGCTGGCGGGGTGAAAACGGCGGTTTTGCGACGCTTTTTCTCGCCCGTCGATGCGTGATCTGTTATGAAATGCGGGTGCTGGAAGCGCCTGTTTCCCCTGCTGATGCCACCGCGCGGATCGCCGCGCTGGAGGCATCGCTCGCCCGGGCGAATGCCGCGCTCGCCGCCCGCGATCTGCTCATCGACACGTTGCGCGGGCAGATCGCCCGACTGCGGCGGATGCAGTTCGGTGCCTCCTCCGAGAAGTTGGGCCGCGAGATC	no promoter predicted
p-MULT_1	IS256	IR-left	YP_001260485	Sphingomonas_wittichii_RW1	29712	-	NZ_AKIB01000061.	GGTGCGCTGCATCTCTGCCGTGGCCGCAGCCAGATCACGCATCTGCCCGATCTGATCGGCAACCTCGCCCAATATCTCGTTGGTGTCGTAAATCGGATTGCGCGGAATCTCCGGCATCCTGAACGGTGCAGGCTCTGGCCGCATCGATTTCAGCACGTCCGACAGATGGCTCGACGCACTCACGTTGGCCGCAAGGCCTGCCCCGATCACCCTCTGCATCCGCTCGCTGAGGCCCGACATCATGCCTTTGAGCCGCGCTTTGTTCGCGGCCAGTTGCCCGCGAATGCCCCGTGCCAGAA	no promoter predicted
p-MULT_1	IS256	IR-left	YP_001260485	Sphingomonas_wittichii_RW1	3028362	+	AP010803.	TTCGATCTCGATCCGTCCCCCGTCGGTCGTCACCGTCTTGCGGCCATAGCCGTTCCGGCTGTTAGCCCCCTGATCCTCCTGGCCAAGATGGTGATCCATCTCTGCGTTGAGGACCCGTTCGGCAAATGCCTTCTTCAGGGAATCGAGCAAGCCGCCCTGGCCGAGCGCCGCCGCCGCGTCAGTGCCGGCCAGCAACTGGTCGAGAATGTCGTTCAGTACCGAGGGTTCTTTCCGTCGTGACATACTGGGTCTCCTTGTTGCCCATTATGCCTCGCCGCACACGAAATTCCTGACAGTCC	no promoter predicted
p-MULT_1	IS256	IR-left	YP_001260485	Sphingomonas_wittichii_RW1	21622	-	X72850.	GGTGGGGTTGGTCCCTGACAAATCCCGAAGGCGTTGGGTAACCCTTATGTCATCCCTTCCTCTCAGGAGTTGGGGCCTCCGGCAGTCTCAGGGCGGCTCACTTCAGCCTCTCGCAATGATCCTACCAGCGTCAGCTGGTCACTGGTTCAGACGCCTTGAAGGCGACCTCCTCAAGCCGGACCTTAAACACGCTCCAGCAGCATTGCGATACCTTGCCGGTCTCCTACGCACATGAACGCGAGCGCATAACGACCACCAGTGCGGTGCAGTTCCTCAATTGCGGTCAACGCAAGCCGCAC	no promoter predicted
p-MULT_1	IS256	IR-left	YP_001260485	Sphingomonas_wittichii_RW1	3028662	+	AP010803.	CGACGGTGGCGCCGATAATCTGCCCATCCATGACCAGAGAGCCTCGATCCTTGACCGATCCGCCGTATACGTTGAGGCAGACCGATCAACAGCCATGTGAAACCTCTTGCAGTGGGGCGGGCCATACGTTGAACATCAGCACCGGATCGAACGGAGGTGGCCCGCCCTTATTACGAGGGCGGCGGCGTAGCGCGGCCACCAGCGGTCCCCGGAATAGCTCAAAGTCCACCACCGCCGACAGCTTCAACGGATCGCCCACCGCGCTCAGAGCCTCGTATCGGTCCGAAAGATCAAAGAAA	no promoter predicted
p-MULT_1	IS256	IR-left	YP_001260485	Sphingomonas_wittichii_RW1	1264	-	GU123624.	CCTGCGCAAAGGACAGGCTCGCCCCTGGTGCCTGCAGCCCGGCATCAGGGGCGAGGTGCGCCTTGTGGAGAGAGCTTTTGGCATTGGGCCCTCGGCGCTGACGGAGGCCATGGGCATGCTCAACCACCATTTCGCAGCAGCCGCCTGATCGGCGCAGAGCGACAGCCTACCTCTGACTGCCGCCAATCTTTGCAACAGAGCCCCATGAAGCTCAACCAGCGTAATCCGCTGGCCTTGACGAAATGGCCGTGGCTGGAACGGACCGGGTCCCGGTATATTCCCCGTGCAGTGATGCGACG	no promoter predicted
p-MULT_1	IS256	IR-left	YP_002573858	Caldicellulosiruptor_bescii_DSM_6725	11435	-	ATXO01000025.	ATTTTGATATTGACATTTACATATCTTCTTATATCTATTTCATCCAATATGTCCCCATCATAAATATGTACAAACCCCTCATCTGCCTTATGAAACTTATATAGCTGTTCTATAAATGTAGCTATTCCACCTATAATATAACCGCCTATCTCATTGGTAAAATGCAATACCTTATACTTGCCCTTAAAACCTATATTCAACATTGTCCTCTATCTCTCCTACTACAATATTGTATCTCCTCAAAAGATACTCCTCTTCCTTTGTCTTAATCTCAACTGCTCTCACAGGAATCTTAGATA	sigmaA_16bp	14	ATTTTGATATTGAC	TTTACA	ATCTTCTTATATCT	TTTCAT	CAATATGTCCCCATCATAAATATGTACAAACCCCTCATCTGCCTTATGAAACTTATATAGCTGTTCTATAAATGTAGCTATTCCACCTATAATATAACCGCCTATCTCATTGGTAAAATGCAATACCTTATACTTGCCCTTAAAACCTATATTCAACATTGTCCTCTATCTCTCCTACTACAATATTGTATCTCCTCAAAAGATACTCCTCTTCCTTTGTCTTAATCTCAACTGCTCTCACAGGAATCTTAGATA	0.52
p-MULT_1	IS256	IR-left	YP_002573858	Caldicellulosiruptor_bescii_DSM_6725	1408209	-	CP002219.	AAATATTTAAATTTTGTTGAAAATGAAAAATTAATTTTTAATAACATCATAATTCACTAAATTACCATTAACTTTGAACAAACGCTTAACTGTTTTACCTTTCAGTTTATAAATTGTACAACCCTCAGATGTCAAAAAAGAGTTTTTATCAAGAAAATAAACTTCTCCATTTACATAAATAGGCCAGTATGCATTCAAATCTTTTGAAATTTCCTCTATAAACTCTAAATTTCCTCTCTTAAAATCCAGCAAAACCAATTTCGCTCTAAAAGGTTCTTTGATAGTAGAATAATCGCCAA	sigmaA_19bp	15	AAATATTTAAATTTT	TTGAAA	TGAAAAATTAATTTTTA	TAACAT	ATAATTCACTAAATTACCATTAACTTTGAACAAACGCTTAACTGTTTTACCTTTCAGTTTATAAATTGTACAACCCTCAGATGTCAAAAAAGAGTTTTTATCAAGAAAATAAACTTCTCCATTTACATAAATAGGCCAGTATGCATTCAAATCTTTTGAAATTTCCTCTATAAACTCTAAATTTCCTCTCTTAAAATCCAGCAAAACCAATTTCGCTCTAAAAGGTTCTTTGATAGTAGAATAATCGCCAA	0.033
p-MULT_1	IS256	IR-left	YP_002573858	Caldicellulosiruptor_bescii_DSM_6725	2090279	+	CP002330.	TAAAATTCTATCACTTTTACCAAGGAACCACAAATATTTATGCCATGTAATCCCCTTTCACTCTTACTCCAAAAAATCCTTAAGCTTCTTACTCCTGCTCGGATGTCTAAGTTTCCTCAGTGCCTTTGCCTCAATTTGACGAATTCTTTCACGTGTCACATTGAATTCCCTGCCAACCTCTTCTAAGGTTCTTGCTCTGCCATCTTCAAGGCCAAATCGGAGCTTTAAAACCTTCTTTTCTCTTTCGTTTAATGAATCCAAAACCTCTAAAAGCTGCTCTTTTAACATTGAATATGCCG	sigmaA_19bp	14	TAAAATTCTATCAC	TTTACC	AGGAACCACAAATATTT	TGCCAT	TAATCCCCTTTCACTCTTACTCCAAAAAATCCTTAAGCTTCTTACTCCTGCTCGGATGTCTAAGTTTCCTCAGTGCCTTTGCCTCAATTTGACGAATTCTTTCACGTGTCACATTGAATTCCCTGCCAACCTCTTCTAAGGTTCTTGCTCTGCCATCTTCAAGGCCAAATCGGAGCTTTAAAACCTTCTTTTCTCTTTCGTTTAATGAATCCAAAACCTCTAAAAGCTGCTCTTTTAACATTGAATATGCCG	0.79
p-MULT_1	IS256	IR-left	YP_002573858	Caldicellulosiruptor_bescii_DSM_6725	2890787	+	CP000679.	CTAAATTGTAATATTTAGATACTACTATCTTTTCCAAAACTTCTAAAACCCCATTTCTTGAGAAATACTTATTTATTTTTATTCTTCTCTCAAATTTTATACTGTGGTTTATAACGGTTATATAGTTGCACATCCCCGCCTTTATCTGGCAAGCCATACAGTAATCTGCCTCCACATACGGTATTTTGTGATTTTTTATTTGTTACCTGAACAGTCAACATTGACAAACTCTCTGTTTTGGTAATTGCATTCATGCCGGTCACAGGAACATCAGCCAGCAAAGAATGGCACATAAGGTA	no promoter predicted
p-MULT_1	IS256	IR-left	YP_002573858	Caldicellulosiruptor_bescii_DSM_6725	2196413	-	CP002330.	AAGAAGGCTGTCCAACTCATTATTGAACAGCCTTCTATTTAATTACTCTTCATTATAATAATTACAAATTAATCTTAAACAGCATTTGTTACAAATTGGCTTTTTGCTTTTACAAATTTCTTTGCAATGCTTTACAATAAGTGCATGAAACTCATTAAAAAACTTGGTTTGAGGAGTCAGATTGGCCATAATAATTGCTTGTAAATCATTATATGATATTTTTTCACTTTCTATTAAACCCAGCCTATAAAAAAGTCTTTTTGTATAACTGTCTACCACAAAGATGGGTTTTTCAGCAC	no promoter predicted
p-MULT_1	IS256	IR-left	YP_002573858	Caldicellulosiruptor_bescii_DSM_6725	96559	-	NZ_AEYS01000004.	GAATAATAAAAAAGAGAGGTTATCCCTCTCTTTTTTTAATAATTAGCGATTTTTCTCTTTTCATTGGTTAGCCTTTCTGGGATTATATCATTTCGGATTAAGTCTTCATAAGTTTCTCGCGCAACGATTATGTCAGCCTGACCATTAGATACGAGTACTGCAGCAGGACGAGGTAACCTGTTATAATTGCTGGCCATCGAATAATTGTAAGCACCTGTACACAGCACTGCTAAAATATCTCCTTCTTCAATTTTAGGTAGGGTAATATCCCAAATTAGCATATCACCTGATTCGCAAAG	no promoter predicted
p-MULT_1	IS256	IR-left	YP_002573858	Caldicellulosiruptor_bescii_DSM_6725	470547	-	CP001393.	ATATAACAAACTATCTTTTGGTATGTATAATTTAAGACAAAACGACTCTTTTAATTTCAATGAATAATCAGTTGTTAATAGTATGAATTAACCAATACACATTACCATTCCTTACTACATCTGTAAACTAAACGTTATATCCACCTTCTCCTAACATAGCTTCATATTGATTCGCAGGCATAATCAAAGGCTCAGCATTTATTATCGCTTTTTTCAAATTGGCATCAAATATCTTATCAAAATTGTTGATAAACTCTTTTTCATTTCTTATTGTTTTCTTTTTACCGTCAATTTTGACC	no promoter predicted
p-MULT_1	IS256	IR-left	YP_002573858	Caldicellulosiruptor_bescii_DSM_6725	1086574	-	CP002164.	AGTTAAAATGGAAAAGGGCTAATGACAGATTTGCACTTAGCCCTTTTGAGTTTTTTAATATCTCTCTACTTTTACAGCAATTTTAAATTTGATCTTTTGACAAAATCTTCAAAAGATATTATTTCTACCAAGTTTCCCTCTTTTATATACTCAACATGTTTTTGATTTAAATAAAAATCTTTTGCTTTCTTAGTATATCCTGTTCCACTAATTATAATATAAGCTTTTTTATACTTTGGATTTTCCTTTAAAATTTTAACCAAGGTGATTATCTCATAAACTATTTTTTGCTCTGCTGT	no promoter predicted
p-MULT_1	IS256	IR-left	YP_002573858	Caldicellulosiruptor_bescii_DSM_6725	2119309	-	CP002991.	TGTAATAATAGTACTATGCTTTTCATACCTTTAAGATATTAGCTGAAAAAATATATTTGAAGCATCTGTGTCTATTGGTAAATACCCTACTTCGTCTATTATTAACACTTTATACTTTGAAAAATGTTTTAATCGGATCTCTAAACGGTTTTCTGCTAATGCCTTTTTTAATTAAGACATTAATTCTTGAAAATGAATAAAATATGTAGGATATCTGTGCTTAGCACATTCTATCCCTATGGCGGTGGCAAGATGTGTCTTGCCTACCCCGGGGGTTCCTACAAACAATATATTTTCGT	no promoter predicted
p-MULT_1	IS256	IR-left	YP_002573858	Caldicellulosiruptor_bescii_DSM_6725	2236068	+	CP002216.	TAATAAGTAAAGACCCCTTAACTCTGTTTTAAACGTTATTTTCCCCACAAAAAAAGAGGGATGCACATTTATGTCTTGTTGCCAATGGGCATCCCTCTTTGTTATTCTCTCATATATCTATCTCTTAAAAAACTCCTGCTTTTTCTAAGATTCGATAAAGAATTGCTGCTGCCTCCGACCTTGTTGAATTCTTTTGGGGTTTAAATGTATTATCATTATATCCTGTAACAATACCCAGTCTTGCAGCATTTTCTATAGCTTCCCTTGCCCATGTGCTAATCTGGCTTGCATCAGAATAA	no promoter predicted
p-MULT_1	IS256	IR-left	YP_002573858	Caldicellulosiruptor_bescii_DSM_6725	2126239	+	CP001393.	TGATTAAATTTATAATAATTCCAGCTGATGCCTTTTTAGCATCGGTTAGTTTGTTATTGTCTTTTTTTCTTATTAAATGATTGAGAATCTTCTATTGTTTATGTTCAAAATCATTTTTGAATGCAATCTATTTTCGTGCTAACACACTATCTCTGAAAACCAATTTCTAAATACCTGTAAACACCTTTGGAATTCTTCTACATTACTTGACTCTGCCATCTCTATCCATTTCTTGAGCTTCTCCTTTGCTTCATCACATGTCTTACTTTCCAATACTTCGTTAAATTCTTCTTTCAAAT	no promoter predicted
p-MULT_1	IS256	IR-left	YP_002573858	Caldicellulosiruptor_bescii_DSM_6725	453602	+	CP002466.	TACCAAGATTCAATATACTCAAATATAGCAAGTCTGGCAGTATCAAAATCATGGTAAGTAGCTAAATTTACTTCTTCCTTTTTTAAAGAAGCATGAAAAGATTCTATACATGCATTATCATAAGGGCATCCTTTGTGACTAAATGAGTGTTTTATGTTACCTTTGGATAATATATATTCTTGAAATTTGGTGCTTGTATACTGTGAACCTAAATCACTATGGAGTATAAGCTCTCCCTGTGGCTTTTGAGTATTATAGGCATTTTCTACAGCACGAATAGCAAGCTCTGTATCCATCGT	no promoter predicted
p-MULT_1	IS256	IR-left	YP_002573858	Caldicellulosiruptor_bescii_DSM_6725	380275	+	CP001393.	GTTCTGAATGCCCACCTTTCACTTTTATCAAGCATGTATTTTACCTTTTCTCTGTCTTCAAACTTCTTGAAATATTCTATTAGAACCTCCTGACGTCTATCTTTTCTTTCAAAATATTTATTATCTTATCATTTAAAGGAGCTACGATTATGCATTGATATTTTATCCAGCCACAGCATGCCATTTAAATTCATCTATGCATATCATATGATTTCTAGTAACTCATTTTTACTTCTCCTAAACTAACTTTGTCAAACAATCTTATCGATATTGAATATTAATCACTAGCTTTTCAACAT	no promoter predicted
p-MULT_1	IS256	IR-left	YP_002573858	Caldicellulosiruptor_bescii_DSM_6725	148971	+	AJUD01000007.	TAACTAAGTTTCAGGGGTTGTCTTAAAAAAATCCTACAGTATCTTGACACTATCTGTTAGTATATTATTGTAGACACTTTAACTCGAACAGGATAAAATAAAAATATAAAGAAAAGAATTGAAACTTGGAGTATGTTACACTTAATCAATATCTTTATATTCTATATTTACTTTTTTATTTTTACGTGTTTAATACTAACAAACTCAAATTTTGAATCATCAAAAAATACATAATTTTTACCATCTTCTTTAAGAGAACTATCAAAAACAAATCCATCAAAAGACTTATTCTTTATATA	no promoter predicted
p-MULT_1	IS256	IR-left	YP_002573858	Caldicellulosiruptor_bescii_DSM_6725	2352549	-	CP001393.	TTCATAAGCGGAAGAAAACTTCTTGCCTTCTAACTTTCTGAGAGGTTGTTCAAATAGAAAAGTAATTAGTATCCAATCAATATACCTTTTATAATTTCTAAATCCCTTGAGCCTCACATTCTCAAGATTATATTCACCTTTTAATTTGCTAAATAACCTTTCAATCTTTGTTCTGTGCCTGTATAGCTTCTTACCTTCTTCAGTTTCTAAAAATCTTATATTCTTGCTTCTAAAACTATTGCTCACATTGTTTTTGTCTTTCATATTTCTTTTGTTTATCCCAGCAACAAACTTAACTT	no promoter predicted
p-MULT_1	IS256	IR-left	YP_002573858	Caldicellulosiruptor_bescii_DSM_6725	2000658	-	CP002991.	TTTTTATTTTTTCACATTTATTTTACCAATATTCGGAATAAATTAAAATAGCCTATATAAAGATAAAATTTTTCTAGTAAAACAGTTAAAAAAGTTGAAACTTTAGATAACTGTACTGGTCCCTATTTATTTGGACTTCAACGACTAAAAGTCCTCGGCTCGCATTGTTTCGTAAAATTTCTTTGTAAAACTTGCTTGTTGGAATGTAACCTAGTGATTGATGGGACCTTATCCAGTTGTACTCTTTCATAAACTCATCAAGCTTTTTAAAAAATAGGCCATATGCAATAAATTCATGT	no promoter predicted
p-MULT_1	IS256	IR-left	YP_002573858	Caldicellulosiruptor_bescii_DSM_6725	236418	-	CP002326.	AGTTCCTTTTTTCAAAACTAATAATTCTTAAGAATTTTTGTTGTACCATTCAAATTCACTATCTCTATTAAGTTCTTTGATGTTGATGTTCCTTGTAAATAATAAATTTCATTTCTTTTTTCTAATTTAAAGTCTGTTTCTATTTTTCTCTTTGTTTTTACTATAATATTTGCTTCAAGTAACTTTCCTGTAAATAGCTGAATATTACCTCCTCCAACAGTTAGAAAAGACCTCATCCCATATCCACTTATTCTATCTATCTTTGCAACAATATTCCCTTTTGTTGTTGAAACTTTGAA	no promoter predicted
p-MULT_1	IS256	IR-left	YP_002573858	Caldicellulosiruptor_bescii_DSM_6725	2239102	-	CP002164.	AAACACTATTCATAACCTTAACTGCTTTCTAATTTAAGGGTTTTTGAATATTCGTACGAAATTAATTCTTTCATCGGTGTTTGTTGCCATGCAAGCTCTTGGTGAGATAGCTCTGAAATGGTTCTGCAGTTCTTATCTTTCAAAAAATTTATTACTATATTGATAGTATCTAATTCCTCTTGTGTGAACAGCGATAAATCATAATTTTTTCTGCTTTTGAAGCTTGTTTTGATTGCTCCATCTTCTGTTTCATATTCTTCTACAAAGAATTTATCACTTGGATAAGTTGCTATTTCATT	no promoter predicted
p-MULT_1	IS256	IR-left	YP_002573858	Caldicellulosiruptor_bescii_DSM_6725	31504	+	CP001393.	GTTATGAACGAAAATTCATCTTTTTTTCCTAATTACGCCGACAACTTTTCCAACTATACGAAGTTCCCCTTCTTTGATGTTTATTGGCTCATATTTGCTGTTTTCGGGAATGAGCAGGACTGTGCTTCCCATTTTGCAAAATCTTTTCACAGTTATTTCACCGTCAAGCCATGCAATAACAATATCTCTGTTTTCCGCAGTATTGCATTTTTGCACAATTGCAATGTCTCCATCTTTTATATTTGCTTCCACCATACTATCGCCCTTAACTTTAATAGCAAAATATCTTTCAGGGTCAG	no promoter predicted
p-MULT_1	IS256	IR-left	YP_002573858	Caldicellulosiruptor_bescii_DSM_6725	885727	-	CP002219.	GTCTCTTCAATTCCATTGAATACTTCGCTATATCTTTCTTATAACTTGCTATCTCCACTATGCCTTCTCCAAACATATTTGAAAGTTTCTCTATCTTTGCTATAATATTATCAATTATTTTGCTCCCTCATTTGGTCCGTTTTCCTTTTAGTTTTTTGTATTTTCACCACATTATTTTATATCATTCTTTCTTTTCTACCAAGAGGAGGGAGCTATTTTTCTATCTCAAATCCTATAAATATTTTACACTAAGTTATGCTGCTAACTCATCTATATACTTCTTTCTTTCTGTCCATTTT	no promoter predicted
p-MULT_1	IS256	IR-left	YP_002573858	Caldicellulosiruptor_bescii_DSM_6725	154640	+	CP002326.	CAAGAACCTGCAAAAGCTGTCTACCACAATGGTAGACAGCTTTTTGTTTATAAGATATCAGGCTTTTTCTGTAAAGGTCAATATCAAAGTGGTTTTTTCCAAGGTCAGTTGAAAGCAGTATCTTAATCATTTGAAATCATATTTGATTTGAGTATTACCCTACGTACATTTATTAAATTTAAACTAAGTCAGGAAAGAACCATTTTGATATTGACATTTACACCTGGCAGACTTGGGAGAATGTTGAGTATGTCGAAAGACTAAAAGAGAGTTATAAATACATTCAAGAATTTTGAATA	no promoter predicted
p-MULT_1	IS256	IR-left	YP_002573858	Caldicellulosiruptor_bescii_DSM_6725	476129	+	CP001393.	GTTTTTAATCTTTAAAGATGACCTTTTTGTTTTTAGCTATATTCCATATCTTATTTAGCATCAAATTCAATTTCAAATATAACAAGATTTTTCTCTTTGTCAGCAAAAGATTTGCAGAAAAATTCTTTGATGCTCAAAACGTGATCTACCATACAGCCATACGAGAGTCTACTCTTTTTAGTTTTCTGCATCAAAAAACCATTAAGTTTATCACTGTAAGCTTTAATTGTCTCAAAAGGAAATTTTTCTATTCCAGAACCAATCCTCACATCTTCTGTCTCAAGCAGATTTGAAGAGTT	no promoter predicted
p-MULT_1	IS256	IR-left	YP_002573858	Caldicellulosiruptor_bescii_DSM_6725	1877052	-	CP002164.	GACGAGGATAGCCCTTTTCTTATCTAATTCTGCTTGAAGGAATTTTCTTTGTAACTTTTTTCATCTTGAGAGCTATAAAGCTTCTTCTTTAAATACAGAGCAACATTTACTAAAAGAAGCATGACAGGAACTTCAATCAATGGACCAATAACTGTTGCAAATGCTTCGCCTGAAGCTAAACCAAAAGTTGCAACAGCCACTGCTATTGCAAGTTCAAAATCGTTACTTGCAGCTGTAAGACCAACAGTTGCACTTTCAGGATAACCATATTTTCTTTTGTATGCTGTGAAAAATGTTAT	no promoter predicted
p-MULT_1	IS256	IR-left	YP_002573858	Caldicellulosiruptor_bescii_DSM_6725	1880499	-	CP002326.	GGGTAAAGAGATTCTTAGCTTTGCGAGGGAAATAAGTCATGTCGAGTAGCAAAGCACCCCTTTTGGTAGGAGCTCACATCATACACACTACTATAAATATGACCAAAGCCCGTTTAAACGCGTTATGTTTGAAGATGGCTACTAAGGCATACTTAAGATGCTCTGCGAGAGAGATATTCTTTGAGTAAATACAAAAAATAGTTTGACATTGAGGCTAAATTCAAGATCTCCATTTCCGATGTTGCTAAGAGTTCTCTTAAAACAATGCTTGCAGCCCTTCCCATTATCCTTGCTATTTG	no promoter predicted
p-MULT_1	IS256	IR-left	YP_002573858	Caldicellulosiruptor_bescii_DSM_6725	557045	+	CP001393.	TGAATCAACAAGCAGGACTTTTTAGCCATCGTTTATACTCCTGTAAACCAAGTTATATCTTTACTTCCTTTTTTGCCACTGTAATCGTAATAGCCTTTTTCAATCTTATTATTGCTTAAAACAATTGTATTAGGCAAAATTAAAAACATGCCTAAGATTAGAACAATAATTTTTTCAGCTTTCAAAGACTTCACCTTTAATTGTCATGATGATATGCCACAATTTGCTTTACTCTGCCTTTTGATATTTTAAATTCAATTCCGTAATAAAGAGTATCTTGATAATAAATGCTTTCAACC	no promoter predicted
p-MULT_1	IS256	IR-left	YP_002573858	Caldicellulosiruptor_bescii_DSM_6725	2245347	-	CP002164.	GAAAAAAACTTCTCATGCCCAGCATTAGTAGGTTTTCACTTATCCTTAAGACTGTCTCTGATGAATATACATAAGCTTAGAGAAATGGGAAATAAAAACAATAATAAAAATCTAATTTTTCAATCAATTATTATACAATTTCTTCAATTTTCTCAAATTCATTATCGTGCAGAAGCAAGATATCTCCCTTCTGAAGAAAATTGGGTTCGATAACCTCAATAAGAATTCCTTCTTCTTCCTCTTCTTCAATAACTTCTTCTTTCCTGTATCCCAGTTCATAATAATAGTCGGATATTCTT	no promoter predicted
p-MULT_1	IS256	IR-left	YP_002573858	Caldicellulosiruptor_bescii_DSM_6725	4715	-	NZ_AEYS01000072.	TTTTTTTTATATAACTTGCGCATATTTTATTGCTCTTAAAATCCTATATATTGGTGTCACTTTCCCTATATTTAAAACTGTAATATTATTTATCTTTTCATTTGTAGACGTTTTAATTCTCCTTACCGCCTCTTTTATTTGCTTCTTTGTTAATTTGTAGCTCCCTGCATTTATATTCTCTTTCTTACCCCATTCTATTTCTCTTAAATCTCCTCCGTTCTTGCTAAATACTCTTAATTTCGCCATTAACTTTAATCCTTCTCTACTCCATCCCAATGGATTCCTACTTAATCTAGAAG	no promoter predicted
p-MULT_1	IS256	IR-left	YP_002573858	Caldicellulosiruptor_bescii_DSM_6725	2359700	+	CP003001.	TTTTAGGAGATTGGAAAACCAACGAAACACCTTATTTTATAGGCTTTGCAATAATCAGTTTTACAATATCAGATAGCAAGTTCTTTTCCTCAACTATTTCAAACCCAGCTTTTTTAACATTCTCCACTGTATTGCGATTTATATTAGCTCCATAAATGCCAACAACCAAGGGGTTTAATATATCCATTATTTTGCCTATTGGTTCTTTTTTGCTTCGAACATGTTCAAGCATTACCAGCACTCCATCATCTTTTAATACCCTACGAATTTCTCTCAACCCCAAAATTGGATCTGGCACC	no promoter predicted
p-MULT_1	IS256	IR-left	YP_002573858	Caldicellulosiruptor_bescii_DSM_6725	302673	+	CP002466.	GTAATAGACGTTCTTTAGTTTATTCCTACCATTTTTTGTTTCTCTTCCTTCATGTATGTATACAAGCCTTGGCATTTCTTTTTTTCCATCTTGTAAAGCTACATGGTCTTCATCCGCTTCTATGTATAATACTCCTTTTTGTCCTCTTTTATTATCTTGTCTAATTCCTCTATAAATAGCACAGCTACCTTCGCTCCTAATTCATCTGACTTTTTCTTGATTTCCGGAATAATCTCAGTTAAATCCATCCCTTCTTCTAACTCTTTTTAAATATTTTCATCATATCATTACTGAAATCC	no promoter predicted
p-MULT_1	IS256	IR-left	YP_002573858	Caldicellulosiruptor_bescii_DSM_6725	1929343	+	CP001393.	TTTTAATTTGCAATTAACAATTTTTTATCATTAAATAGTTTTCTATAAACCTATTATTTTGGTTCTTGCCCCCATACCAGCACCCCATCTACATACGCTGTTACCTTCACATTCTCTCCATAATTCGTCATGCTCTGCATCCATGACCAGTCATTCCCTTGATTGTAATTGCTCCAATCACTCTTGTTGAACCTTATCTGTATCTCCCCTGTGTCTTTACCAGCCTGCAACTGCCCAGCTCCACTCTTAAATCCTATCTCTAAATAATAGTCCGCTCCACTTACGCTACTGCTCAGCTT	no promoter predicted
p-MULT_1	IS256	IR-left	YP_002573858	Caldicellulosiruptor_bescii_DSM_6725	2230545	+	CP002164.	CCCCAAAACGCCTTTGTTTGGATAATGTCAAATCATACTTGTTCTGCAGTACTTTTTGTTTCTTCTATTTCATCCTTATAAATAATTTCTTCTATGCCAGAAATCTCAATAGATAAAGTCTCCAATTTCGTCTACAGCTAATAATGAACCATGAATTTTTCAAGTATAAAAAATACTCTAATTCTCAGTTATAAAACGTGATGTTGTCATATCAAGCTCAGCTGATAATTTTCTAATTTCATCTATCATATTTTTAAGTTCTTCTATTGAAGCAAGTTGCTGTTCAGTTGCAGCTGATA	no promoter predicted
p-MULT_1	IS256	IR-left	YP_002573858	Caldicellulosiruptor_bescii_DSM_6725	2109325	-	CP001393.	AAATTACCAGCCAACTCTTTTCTTTTTTTTAGTGGATGGTTCAATATTGACATTTAATGATATCAAGTGCTTGATTTTGACCCGTAAAAATTATTGTTTTTGGGCAACCTCAGAATGAAAGTGGGTTATTAGTAATTTCCCTTAAATGTGGTATTTATATTATTAAATGCACGCCAGATGAAACTAAAAAGATAGACATCATAATACCTTCACCTATTGGGCCATAAAATATCTCTTTAAAAACTTACTACGAATGTCCTCTTACCCTTTTAAAGATTCTGCAAAAGTGCTATATACTT	no promoter predicted
p-MULT_1	IS256	IR-left	YP_002573858	Caldicellulosiruptor_bescii_DSM_6725	1283023	+	CP002164.	TTGAAAAATCATGGGCACCCATATTTTATAAATACGTGTTCTGCAACATCGATGAAAAACCCTTTTCAGTTTTATACAGTGATACAGGAAGGGCTAACTTCCCGGTTAACATACTTCTTTCCTTGGAATACATAAAACACCTTAAAAACTACTCTGATGATGAACTTATCGAAAATTTCAACTTCAATTACCTGATAAATTATGCTGTAGGAATAAGAACATAAGTAAGTATGAACCTTTCAGAGAAAACCTTGTATGACTTTAGAACAAGGATATACAAATACCTCATAAAACATCCT	no promoter predicted
p-MULT_1	IS256	IR-left	YP_002573858	Caldicellulosiruptor_bescii_DSM_6725	2416620	-	CP003001.	GTTATGAACGAAAATTCATCTTTTTTTCCTAATTACGCCGACAACTTTTCCAACTATACGAAGTTCCCCTTCTTTGATGTTTATTGGCTCATATTTGCTGTTTTCGGGAATGAGCAGGACTGTGCTTCCCATTTTGCAAAATCTTTTCACAGTTATTTCACCGTCAAGCCATGCAATAACAATATCTCTGTTTTCCGCAGTATTGCATTTTTGCACAATTGCAATGTCTCTGTCTTTTATATTTGCTTCCACCATACTATCACCCTTAACTTTAATAGCAAAATATCTTTCAGGGTCAG	no promoter predicted
p-MULT_1	IS256	IR-left	YP_002573858	Caldicellulosiruptor_bescii_DSM_6725	695491	+	CP001393.	AAGAAGGCTGTTAAAACTCATTATTGAACAGCCTTCTATTTAATTACTCTTCATTATAATAATTACAAATTAATTTTAAACAGCATTTGTTACAAATTGGCTTTTTGCTTTTACAAATTTCTTTGCAATGCTTTACAATAAGTGCATGAAACTCGTTATAAAGCTGGGTTTGTGGAGTTAGGTTAGTCATGACAATTGCTTGTAAATCATTGTATGATATTTTTTCACTTTCTATTAACCCCAGTCTATAAAAAAGTCTTTTTGTATAACTGTCTACCACAAAGATGGGTTTTTCAGCA	no promoter predicted
p-MULT_1	IS256	IR-left	YP_002573858	Caldicellulosiruptor_bescii_DSM_6725	1401951	-	CP002326.	TTATAGTAATCATTTTCTTCATTATTGACTATCCTCCTTTTAACTCAAAAGAAAATTTGTTCTTTCACAGAACCGTTTGAAAAGTTTATTTAGTACATTTTCTGCATTGCATTTTGCGTATAAAATTTGTTTTCACAATTATCTGTCTGCTCTAATATTTAACAGTATCATAACTAACCAAATTTCCTTTAACTTTTAATAACTGAACTACCTTTTTGTCTTTTAACTTGTAAATTGAGCACCCTTCTTCACTTAAAAAGTATCCGCCTTTATCAGTAAAGTATATTCCATCTAAACCA	no promoter predicted
p-MULT_1	IS256	IR-left	YP_002573858	Caldicellulosiruptor_bescii_DSM_6725	2091006	-	CP000924.	CCTACTCGATAATAATGCTTCTATATAATAAATGCACGGGTGTTTTAGTAAGCAAATACATCTTTCAAATCTATTTCTAGATCTTCAAAGATAGAGACTTTAATTTTATTTCCTACAGTATATACATCAGGTCTTCCATATCTGGAATTTTCCTGCAAAATAAACACACTTACAACTTTGTCATCTGGTTCTACTATCCAATATTCCTTTACTCCATGCTTTTCGTATAAATTAAACTTTTCTATTTTATCTCTACTTGCAGTTGAAGGTGATGTAATTTCAACAATTAAATCAGGAGC	no promoter predicted
p-MULT_1	IS256	IR-left	YP_002573858	Caldicellulosiruptor_bescii_DSM_6725	80372	+	CP002330.	GCTTTGTTCTGAAAAAGAGTTTGACATTTGACAGCTATGATCCGCAAAATTTGACAGTTTATAATGACATCTACAATTCTCATGTACTACTGAGTGTTTATGAGTGCACATATGCAGTTGTCAATGCTGATGTTTATGTAATAGACAGAGATACCTATAAAGAGCTTTTTGTTGGTACAACTGATTCAAATGGCGAACTTCCGCTTGTTATTACAAATGGGGAATACATTATAAAAATTGCATATAATAATCCCGAAACAGGCGCTTACGACTTTTACTATAAAGCCTTGCAAGTTTCA	no promoter predicted
p-MULT_1	IS256	IR-left	YP_002573858	Caldicellulosiruptor_bescii_DSM_6725	2440001	+	CP002991.	TCATACAAGGAGGATTTTCACTATGGTTCATAATAATTGTACCACAAAAAAGCGTTCTTTTAAACACTTAAGTAGCTATGGATAGTGTCAAGATACTGTAGGATTTTTTTAAGACAACCCCTGAAACTTAGTTAATTTCCGCCTTCAACTTATCATGCATTTTATATAACTTGCGCATATTTTATTGCTCTTAAAACCTTATATATTGGTGTTACTTTCCCTATATTCAAAACCGTAATATTATTTATTTTTTCATTTGTAGACGTTTTAACTCTCCTTACCGCCTCTTTTATTTGCTT	no promoter predicted
p-MULT_1	IS256	IR-left	YP_002573858	Caldicellulosiruptor_bescii_DSM_6725	25724	+	CP002330.	TTGGAAATTGCAAAAAATCGAACTTGGGATCGCGAGAAATTTTCTGAAAAATATTTTGAATATTGACCAACCCAGCCCTCCCAAGCTTTTTGAGCTTCAAACTGACAAAGTCAAGAGAATCCCACCTTTTATTTTTGAAAGGGAAAAGTTATCTTTTTTTCCTCATCACGCCGACAACTTTTCCAACTATCCGAAGTTCTCCTTCTTTAATATTGATTGGCTCATATTTGCTGTTTTCAGGAATGAGCAGGACTGTGCTTCCCATTTTGCAAAATCTTTTCACAGTTATTTCTCCGTCA	no promoter predicted
p-MULT_1	IS256	IR-left	YP_002573866	Caldicellulosiruptor_bescii_DSM_6725	11435	-	ATXO01000025.	ATTTTGATATTGACATTTACATATCTTCTTATATCTATTTCATCCAATATGTCCCCATCATAAATATGTACAAACCCCTCATCTGCCTTATGAAACTTATATAGCTGTTCTATAAATGTAGCTATTCCACCTATAATATAACCGCCTATCTCATTGGTAAAATGCAATACCTTATACTTGCCCTTAAAACCTATATTCAACATTGTCCTCTATCTCTCCTACTACAATATTGTATCTCCTCAAAAGATACTCCTCTTCCTTTGTCTTAATCTCAACTGCTCTCACAGGAATCTTAGATA	sigmaA_16bp	14	ATTTTGATATTGAC	TTTACA	ATCTTCTTATATCT	TTTCAT	CAATATGTCCCCATCATAAATATGTACAAACCCCTCATCTGCCTTATGAAACTTATATAGCTGTTCTATAAATGTAGCTATTCCACCTATAATATAACCGCCTATCTCATTGGTAAAATGCAATACCTTATACTTGCCCTTAAAACCTATATTCAACATTGTCCTCTATCTCTCCTACTACAATATTGTATCTCCTCAAAAGATACTCCTCTTCCTTTGTCTTAATCTCAACTGCTCTCACAGGAATCTTAGATA	0.52
p-MULT_1	IS256	IR-left	YP_002573866	Caldicellulosiruptor_bescii_DSM_6725	1408209	-	CP002219.	AAATATTTAAATTTTGTTGAAAATGAAAAATTAATTTTTAATAACATCATAATTCACTAAATTACCATTAACTTTGAACAAACGCTTAACTGTTTTACCTTTCAGTTTATAAATTGTACAACCCTCAGATGTCAAAAAAGAGTTTTTATCAAGAAAATAAACTTCTCCATTTACATAAATAGGCCAGTATGCATTCAAATCTTTTGAAATTTCCTCTATAAACTCTAAATTTCCTCTCTTAAAATCCAGCAAAACCAATTTCGCTCTAAAAGGTTCTTTGATAGTAGAATAATCGCCAA	sigmaA_19bp	15	AAATATTTAAATTTT	TTGAAA	TGAAAAATTAATTTTTA	TAACAT	ATAATTCACTAAATTACCATTAACTTTGAACAAACGCTTAACTGTTTTACCTTTCAGTTTATAAATTGTACAACCCTCAGATGTCAAAAAAGAGTTTTTATCAAGAAAATAAACTTCTCCATTTACATAAATAGGCCAGTATGCATTCAAATCTTTTGAAATTTCCTCTATAAACTCTAAATTTCCTCTCTTAAAATCCAGCAAAACCAATTTCGCTCTAAAAGGTTCTTTGATAGTAGAATAATCGCCAA	0.033
p-MULT_1	IS256	IR-left	YP_002573866	Caldicellulosiruptor_bescii_DSM_6725	2090279	+	CP002330.	TAAAATTCTATCACTTTTACCAAGGAACCACAAATATTTATGCCATGTAATCCCCTTTCACTCTTACTCCAAAAAATCCTTAAGCTTCTTACTCCTGCTCGGATGTCTAAGTTTCCTCAGTGCCTTTGCCTCAATTTGACGAATTCTTTCACGTGTCACATTGAATTCCCTGCCAACCTCTTCTAAGGTTCTTGCTCTGCCATCTTCAAGGCCAAATCGGAGCTTTAAAACCTTCTTTTCTCTTTCGTTTAATGAATCCAAAACCTCTAAAAGCTGCTCTTTTAACATTGAATATGCCG	sigmaA_19bp	14	TAAAATTCTATCAC	TTTACC	AGGAACCACAAATATTT	TGCCAT	TAATCCCCTTTCACTCTTACTCCAAAAAATCCTTAAGCTTCTTACTCCTGCTCGGATGTCTAAGTTTCCTCAGTGCCTTTGCCTCAATTTGACGAATTCTTTCACGTGTCACATTGAATTCCCTGCCAACCTCTTCTAAGGTTCTTGCTCTGCCATCTTCAAGGCCAAATCGGAGCTTTAAAACCTTCTTTTCTCTTTCGTTTAATGAATCCAAAACCTCTAAAAGCTGCTCTTTTAACATTGAATATGCCG	0.79
p-MULT_1	IS256	IR-left	YP_002573866	Caldicellulosiruptor_bescii_DSM_6725	2890787	+	CP000679.	CTAAATTGTAATATTTAGATACTACTATCTTTTCCAAAACTTCTAAAACCCCATTTCTTGAGAAATACTTATTTATTTTTATTCTTCTCTCAAATTTTATACTGTGGTTTATAACGGTTATATAGTTGCACATCCCCGCCTTTATCTGGCAAGCCATACAGTAATCTGCCTCCACATACGGTATTTTGTGATTTTTTATTTGTTACCTGAACAGTCAACATTGACAAACTCTCTGTTTTGGTAATTGCATTCATGCCGGTCACAGGAACATCAGCCAGCAAAGAATGGCACATAAGGTA	no promoter predicted
p-MULT_1	IS256	IR-left	YP_002573866	Caldicellulosiruptor_bescii_DSM_6725	2196413	-	CP002330.	AAGAAGGCTGTCCAACTCATTATTGAACAGCCTTCTATTTAATTACTCTTCATTATAATAATTACAAATTAATCTTAAACAGCATTTGTTACAAATTGGCTTTTTGCTTTTACAAATTTCTTTGCAATGCTTTACAATAAGTGCATGAAACTCATTAAAAAACTTGGTTTGAGGAGTCAGATTGGCCATAATAATTGCTTGTAAATCATTATATGATATTTTTTCACTTTCTATTAAACCCAGCCTATAAAAAAGTCTTTTTGTATAACTGTCTACCACAAAGATGGGTTTTTCAGCAC	no promoter predicted
p-MULT_1	IS256	IR-left	YP_002573866	Caldicellulosiruptor_bescii_DSM_6725	96559	-	NZ_AEYS01000004.	GAATAATAAAAAAGAGAGGTTATCCCTCTCTTTTTTTAATAATTAGCGATTTTTCTCTTTTCATTGGTTAGCCTTTCTGGGATTATATCATTTCGGATTAAGTCTTCATAAGTTTCTCGCGCAACGATTATGTCAGCCTGACCATTAGATACGAGTACTGCAGCAGGACGAGGTAACCTGTTATAATTGCTGGCCATCGAATAATTGTAAGCACCTGTACACAGCACTGCTAAAATATCTCCTTCTTCAATTTTAGGTAGGGTAATATCCCAAATTAGCATATCACCTGATTCGCAAAG	no promoter predicted
p-MULT_1	IS256	IR-left	YP_002573866	Caldicellulosiruptor_bescii_DSM_6725	1086574	-	CP002164.	AGTTAAAATGGAAAAGGGCTAATGACAGATTTGCACTTAGCCCTTTTGAGTTTTTTAATATCTCTCTACTTTTACAGCAATTTTAAATTTGATCTTTTGACAAAATCTTCAAAAGATATTATTTCTACCAAGTTTCCCTCTTTTATATACTCAACATGTTTTTGATTTAAATAAAAATCTTTTGCTTTCTTAGTATATCCTGTTCCACTAATTATAATATAAGCTTTTTTATACTTTGGATTTTCCTTTAAAATTTTAACCAAGGTGATTATCTCATAAACTATTTTTTGCTCTGCTGT	no promoter predicted
p-MULT_1	IS256	IR-left	YP_002573866	Caldicellulosiruptor_bescii_DSM_6725	2119309	-	CP002991.	TGTAATAATAGTACTATGCTTTTCATACCTTTAAGATATTAGCTGAAAAAATATATTTGAAGCATCTGTGTCTATTGGTAAATACCCTACTTCGTCTATTATTAACACTTTATACTTTGAAAAATGTTTTAATCGGATCTCTAAACGGTTTTCTGCTAATGCCTTTTTTAATTAAGACATTAATTCTTGAAAATGAATAAAATATGTAGGATATCTGTGCTTAGCACATTCTATCCCTATGGCGGTGGCAAGATGTGTCTTGCCTACCCCGGGGGTTCCTACAAACAATATATTTTCGT	no promoter predicted
p-MULT_1	IS256	IR-left	YP_002573866	Caldicellulosiruptor_bescii_DSM_6725	2236068	+	CP002216.	TAATAAGTAAAGACCCCTTAACTCTGTTTTAAACGTTATTTTCCCCACAAAAAAAGAGGGATGCACATTTATGTCTTGTTGCCAATGGGCATCCCTCTTTGTTATTCTCTCATATATCTATCTCTTAAAAAACTCCTGCTTTTTCTAAGATTCGATAAAGAATTGCTGCTGCCTCCGACCTTGTTGAATTCTTTTGGGGTTTAAATGTATTATCATTATATCCTGTAACAATACCCAGTCTTGCAGCATTTTCTATAGCTTCCCTTGCCCATGTGCTAATCTGGCTTGCATCAGAATAA	no promoter predicted
p-MULT_1	IS256	IR-left	YP_002573866	Caldicellulosiruptor_bescii_DSM_6725	2126239	+	CP001393.	TGATTAAATTTATAATAATTCCAGCTGATGCCTTTTTAGCATCGGTTAGTTTGTTATTGTCTTTTTTTCTTATTAAATGATTGAGAATCTTCTATTGTTTATGTTCAAAATCATTTTTGAATGCAATCTATTTTCGTGCTAACACACTATCTCTGAAAACCAATTTCTAAATACCTGTAAACACCTTTGGAATTCTTCTACATTACTTGACTCTGCCATCTCTATCCATTTCTTGAGCTTCTCCTTTGCTTCATCACATGTCTTACTTTCCAATACTTCGTTAAATTCTTCTTTCAAAT	no promoter predicted
p-MULT_1	IS256	IR-left	YP_002573866	Caldicellulosiruptor_bescii_DSM_6725	453602	+	CP002466.	TACCAAGATTCAATATACTCAAATATAGCAAGTCTGGCAGTATCAAAATCATGGTAAGTAGCTAAATTTACTTCTTCCTTTTTTAAAGAAGCATGAAAAGATTCTATACATGCATTATCATAAGGGCATCCTTTGTGACTAAATGAGTGTTTTATGTTACCTTTGGATAATATATATTCTTGAAATTTGGTGCTTGTATACTGTGAACCTAAATCACTATGGAGTATAAGCTCTCCCTGTGGCTTTTGAGTATTATAGGCATTTTCTACAGCACGAATAGCAAGCTCTGTATCCATCGT	no promoter predicted
p-MULT_1	IS256	IR-left	YP_002573866	Caldicellulosiruptor_bescii_DSM_6725	7858	+	ATXZ01000010.	AAGAAATACTATAAGGGAGAGGCCTTGCCTCCCCCCCTTTTTTCTTACCTCAGTAACTGCAACACGTTCTGTGGTAATTGATTTGCCTGCGCTAACATAGCTGTCGCTGCCTGGTTCAATATGTTGTTCTTTGTAAACTCCATCATTTCTTTGGCCATATCTACATCTCTTATACGCGATTCAGCTGCAGTTAGGTTTTCTTCTGCTGTACCCAAATTGTTAATAGTATGTTCCAAACGATTCTGAGTGGCACCCAATTTAGAACGTTCTGCCGACACAGTATTAATAGCAATATCAAT	no promoter predicted
p-MULT_1	IS256	IR-left	YP_002573866	Caldicellulosiruptor_bescii_DSM_6725	380275	+	CP001393.	GTTCTGAATGCCCACCTTTCACTTTTATCAAGCATGTATTTTACCTTTTCTCTGTCTTCAAACTTCTTGAAATATTCTATTAGAACCTCCTGACGTCTATCTTTTCTTTCAAAATATTTATTATCTTATCATTTAAAGGAGCTACGATTATGCATTGATATTTTATCCAGCCACAGCATGCCATTTAAATTCATCTATGCATATCATATGATTTCTAGTAACTCATTTTTACTTCTCCTAAACTAACTTTGTCAAACAATCTTATCGATATTGAATATTAATCACTAGCTTTTCAACAT	no promoter predicted
p-MULT_1	IS256	IR-left	YP_002573866	Caldicellulosiruptor_bescii_DSM_6725	148971	+	AJUD01000007.	TAACTAAGTTTCAGGGGTTGTCTTAAAAAAATCCTACAGTATCTTGACACTATCTGTTAGTATATTATTGTAGACACTTTAACTCGAACAGGATAAAATAAAAATATAAAGAAAAGAATTGAAACTTGGAGTATGTTACACTTAATCAATATCTTTATATTCTATATTTACTTTTTTATTTTTACGTGTTTAATACTAACAAACTCAAATTTTGAATCATCAAAAAATACATAATTTTTACCATCTTCTTTAAGAGAACTATCAAAAACAAATCCATCAAAAGACTTATTCTTTATATA	no promoter predicted
p-MULT_1	IS256	IR-left	YP_002573866	Caldicellulosiruptor_bescii_DSM_6725	2352549	-	CP001393.	TTCATAAGCGGAAGAAAACTTCTTGCCTTCTAACTTTCTGAGAGGTTGTTCAAATAGAAAAGTAATTAGTATCCAATCAATATACCTTTTATAATTTCTAAATCCCTTGAGCCTCACATTCTCAAGATTATATTCACCTTTTAATTTGCTAAATAACCTTTCAATCTTTGTTCTGTGCCTGTATAGCTTCTTACCTTCTTCAGTTTCTAAAAATCTTATATTCTTGCTTCTAAAACTATTGCTCACATTGTTTTTGTCTTTCATATTTCTTTTGTTTATCCCAGCAACAAACTTAACTT	no promoter predicted
p-MULT_1	IS256	IR-left	YP_002573866	Caldicellulosiruptor_bescii_DSM_6725	2808	-	ATXO01000031.	AGAAAATGGAATTATCGAATAGACTTTCAGTTTGAAAGAAACTACAAATATACTCAAGGGCTGTCCAAAAGTTGATTGGATAGCCTTTTACTTTATCTTCCTTCATCCCCTATCCTTTCCCGATACTCTTCTCTAACAATATTAACAATATCAGAGTCATAATTTTGTATAATCTGACTATTGCGTTTTTTCTTTTTTTTGCTAATATTAAAGTAAATAATTAACTCGAGAGGTGATTTCATCATTTAAAACTTTCGACTTCTAATTCAACAACTTTATTATTCTTATTCTATTTTCAA	no promoter predicted
p-MULT_1	IS256	IR-left	YP_002573866	Caldicellulosiruptor_bescii_DSM_6725	2000658	-	CP002991.	TTTTTATTTTTTCACATTTATTTTACCAATATTCGGAATAAATTAAAATAGCCTATATAAAGATAAAATTTTTCTAGTAAAACAGTTAAAAAAGTTGAAACTTTAGATAACTGTACTGGTCCCTATTTATTTGGACTTCAACGACTAAAAGTCCTCGGCTCGCATTGTTTCGTAAAATTTCTTTGTAAAACTTGCTTGTTGGAATGTAACCTAGTGATTGATGGGACCTTATCCAGTTGTACTCTTTCATAAACTCATCAAGCTTTTTAAAAAATAGGCCATATGCAATAAATTCATGT	no promoter predicted
p-MULT_1	IS256	IR-left	YP_002573866	Caldicellulosiruptor_bescii_DSM_6725	236418	-	CP002326.	AGTTCCTTTTTTCAAAACTAATAATTCTTAAGAATTTTTGTTGTACCATTCAAATTCACTATCTCTATTAAGTTCTTTGATGTTGATGTTCCTTGTAAATAATAAATTTCATTTCTTTTTTCTAATTTAAAGTCTGTTTCTATTTTTCTCTTTGTTTTTACTATAATATTTGCTTCAAGTAACTTTCCTGTAAATAGCTGAATATTACCTCCTCCAACAGTTAGAAAAGACCTCATCCCATATCCACTTATTCTATCTATCTTTGCAACAATATTCCCTTTTGTTGTTGAAACTTTGAA	no promoter predicted
p-MULT_1	IS256	IR-left	YP_002573866	Caldicellulosiruptor_bescii_DSM_6725	2239102	-	CP002164.	AAACACTATTCATAACCTTAACTGCTTTCTAATTTAAGGGTTTTTGAATATTCGTACGAAATTAATTCTTTCATCGGTGTTTGTTGCCATGCAAGCTCTTGGTGAGATAGCTCTGAAATGGTTCTGCAGTTCTTATCTTTCAAAAAATTTATTACTATATTGATAGTATCTAATTCCTCTTGTGTGAACAGCGATAAATCATAATTTTTTCTGCTTTTGAAGCTTGTTTTGATTGCTCCATCTTCTGTTTCATATTCTTCTACAAAGAATTTATCACTTGGATAAGTTGCTATTTCATT	no promoter predicted
p-MULT_1	IS256	IR-left	YP_002573866	Caldicellulosiruptor_bescii_DSM_6725	31504	+	CP001393.	GTTATGAACGAAAATTCATCTTTTTTTCCTAATTACGCCGACAACTTTTCCAACTATACGAAGTTCCCCTTCTTTGATGTTTATTGGCTCATATTTGCTGTTTTCGGGAATGAGCAGGACTGTGCTTCCCATTTTGCAAAATCTTTTCACAGTTATTTCACCGTCAAGCCATGCAATAACAATATCTCTGTTTTCCGCAGTATTGCATTTTTGCACAATTGCAATGTCTCCATCTTTTATATTTGCTTCCACCATACTATCGCCCTTAACTTTAATAGCAAAATATCTTTCAGGGTCAG	no promoter predicted
p-MULT_1	IS256	IR-left	YP_002573866	Caldicellulosiruptor_bescii_DSM_6725	885727	-	CP002219.	GTCTCTTCAATTCCATTGAATACTTCGCTATATCTTTCTTATAACTTGCTATCTCCACTATGCCTTCTCCAAACATATTTGAAAGTTTCTCTATCTTTGCTATAATATTATCAATTATTTTGCTCCCTCATTTGGTCCGTTTTCCTTTTAGTTTTTTGTATTTTCACCACATTATTTTATATCATTCTTTCTTTTCTACCAAGAGGAGGGAGCTATTTTTCTATCTCAAATCCTATAAATATTTTACACTAAGTTATGCTGCTAACTCATCTATATACTTCTTTCTTTCTGTCCATTTT	no promoter predicted
p-MULT_1	IS256	IR-left	YP_002573866	Caldicellulosiruptor_bescii_DSM_6725	154640	+	CP002326.	CAAGAACCTGCAAAAGCTGTCTACCACAATGGTAGACAGCTTTTTGTTTATAAGATATCAGGCTTTTTCTGTAAAGGTCAATATCAAAGTGGTTTTTTCCAAGGTCAGTTGAAAGCAGTATCTTAATCATTTGAAATCATATTTGATTTGAGTATTACCCTACGTACATTTATTAAATTTAAACTAAGTCAGGAAAGAACCATTTTGATATTGACATTTACACCTGGCAGACTTGGGAGAATGTTGAGTATGTCGAAAGACTAAAAGAGAGTTATAAATACATTCAAGAATTTTGAATA	no promoter predicted
p-MULT_1	IS256	IR-left	YP_002573866	Caldicellulosiruptor_bescii_DSM_6725	476129	+	CP001393.	GTTTTTAATCTTTAAAGATGACCTTTTTGTTTTTAGCTATATTCCATATCTTATTTAGCATCAAATTCAATTTCAAATATAACAAGATTTTTCTCTTTGTCAGCAAAAGATTTGCAGAAAAATTCTTTGATGCTCAAAACGTGATCTACCATACAGCCATACGAGAGTCTACTCTTTTTAGTTTTCTGCATCAAAAAACCATTAAGTTTATCACTGTAAGCTTTAATTGTCTCAAAAGGAAATTTTTCTATTCCAGAACCAATCCTCACATCTTCTGTCTCAAGCAGATTTGAAGAGTT	no promoter predicted
p-MULT_1	IS256	IR-left	YP_002573866	Caldicellulosiruptor_bescii_DSM_6725	1877052	-	CP002164.	GACGAGGATAGCCCTTTTCTTATCTAATTCTGCTTGAAGGAATTTTCTTTGTAACTTTTTTCATCTTGAGAGCTATAAAGCTTCTTCTTTAAATACAGAGCAACATTTACTAAAAGAAGCATGACAGGAACTTCAATCAATGGACCAATAACTGTTGCAAATGCTTCGCCTGAAGCTAAACCAAAAGTTGCAACAGCCACTGCTATTGCAAGTTCAAAATCGTTACTTGCAGCTGTAAGACCAACAGTTGCACTTTCAGGATAACCATATTTTCTTTTGTATGCTGTGAAAAATGTTAT	no promoter predicted
p-MULT_1	IS256	IR-left	YP_002573866	Caldicellulosiruptor_bescii_DSM_6725	15041	-	NZ_AEYS01000012.	TCTGAATCGATGAAAATTCCTATAACCATATGCAATTCTCTTAAGGACCTTGATCTTATTGTTGTAGCCTTATGTTACAGAATTCGTATATGGTATATCAAATGCATTAGTTATTTCTTCAAACCATCGATTGAATACTTTTACACACCTTCTAAATTCCTTGATTCCACTTTCTTTGGCCTGTTGTATCCATTTTTTAACTCTCTTTTTGCATTTGGATGAGCCACATTTCTATCAGGGTCCTTTTTTGCAATTTTTTCAATTGTCTTTTCTATAATTTTGCTCTGTTTTTGCTCTTG	no promoter predicted
p-MULT_1	IS256	IR-left	YP_002573866	Caldicellulosiruptor_bescii_DSM_6725	1880499	-	CP002326.	GGGTAAAGAGATTCTTAGCTTTGCGAGGGAAATAAGTCATGTCGAGTAGCAAAGCACCCCTTTTGGTAGGAGCTCACATCATACACACTACTATAAATATGACCAAAGCCCGTTTAAACGCGTTATGTTTGAAGATGGCTACTAAGGCATACTTAAGATGCTCTGCGAGAGAGATATTCTTTGAGTAAATACAAAAAATAGTTTGACATTGAGGCTAAATTCAAGATCTCCATTTCCGATGTTGCTAAGAGTTCTCTTAAAACAATGCTTGCAGCCCTTCCCATTATCCTTGCTATTTG	no promoter predicted
p-MULT_1	IS256	IR-left	YP_002573866	Caldicellulosiruptor_bescii_DSM_6725	557045	+	CP001393.	TGAATCAACAAGCAGGACTTTTTAGCCATCGTTTATACTCCTGTAAACCAAGTTATATCTTTACTTCCTTTTTTGCCACTGTAATCGTAATAGCCTTTTTCAATCTTATTATTGCTTAAAACAATTGTATTAGGCAAAATTAAAAACATGCCTAAGATTAGAACAATAATTTTTTCAGCTTTCAAAGACTTCACCTTTAATTGTCATGATGATATGCCACAATTTGCTTTACTCTGCCTTTTGATATTTTAAATTCAATTCCGTAATAAAGAGTATCTTGATAATAAATGCTTTCAACC	no promoter predicted
p-MULT_1	IS256	IR-left	YP_002573866	Caldicellulosiruptor_bescii_DSM_6725	550695	+	CP001936.	TCATTTATATTTTAAATTTGCTTATTATACTCATCAATGTATTTGCAATATTGCTCAAATCTTGTGCGGACTTTGATATTTCTTCTATTGCAGTTTTTTGCTCTTCTGTTGCGGAAGATATTTCTTCGGTTGAAGCGGCAGCTTCTTCCGTTACTGCGGCGATATTTTGTATCGAATCTAACATTTCACTTCTGCTTTGAGAAATTTTCAACATTGATTCATTAAGTTTATTAAGTTCTTCTACGATTCTATTTACTGCTTGCTGAATGCCGTAGAAAGTGTGAACTGTTTTTGCTAAA	no promoter predicted
p-MULT_1	IS256	IR-left	YP_002573866	Caldicellulosiruptor_bescii_DSM_6725	2245347	-	CP002164.	GAAAAAAACTTCTCATGCCCAGCATTAGTAGGTTTTCACTTATCCTTAAGACTGTCTCTGATGAATATACATAAGCTTAGAGAAATGGGAAATAAAAACAATAATAAAAATCTAATTTTTCAATCAATTATTATACAATTTCTTCAATTTTCTCAAATTCATTATCGTGCAGAAGCAAGATATCTCCCTTCTGAAGAAAATTGGGTTCGATAACCTCAATAAGAATTCCTTCTTCTTCCTCTTCTTCAATAACTTCTTCTTTCCTGTATCCCAGTTCATAATAATAGTCGGATATTCTT	no promoter predicted
p-MULT_1	IS256	IR-left	YP_002573866	Caldicellulosiruptor_bescii_DSM_6725	4715	-	NZ_AEYS01000072.	TTTTTTTTATATAACTTGCGCATATTTTATTGCTCTTAAAATCCTATATATTGGTGTCACTTTCCCTATATTTAAAACTGTAATATTATTTATCTTTTCATTTGTAGACGTTTTAATTCTCCTTACCGCCTCTTTTATTTGCTTCTTTGTTAATTTGTAGCTCCCTGCATTTATATTCTCTTTCTTACCCCATTCTATTTCTCTTAAATCTCCTCCGTTCTTGCTAAATACTCTTAATTTCGCCATTAACTTTAATCCTTCTCTACTCCATCCCAATGGATTCCTACTTAATCTAGAAG	no promoter predicted
p-MULT_1	IS256	IR-left	YP_002573866	Caldicellulosiruptor_bescii_DSM_6725	2359700	+	CP003001.	TTTTAGGAGATTGGAAAACCAACGAAACACCTTATTTTATAGGCTTTGCAATAATCAGTTTTACAATATCAGATAGCAAGTTCTTTTCCTCAACTATTTCAAACCCAGCTTTTTTAACATTCTCCACTGTATTGCGATTTATATTAGCTCCATAAATGCCAACAACCAAGGGGTTTAATATATCCATTATTTTGCCTATTGGTTCTTTTTTGCTTCGAACATGTTCAAGCATTACCAGCACTCCATCATCTTTTAATACCCTACGAATTTCTCTCAACCCCAAAATTGGATCTGGCACC	no promoter predicted
p-MULT_1	IS256	IR-left	YP_002573866	Caldicellulosiruptor_bescii_DSM_6725	302673	+	CP002466.	GTAATAGACGTTCTTTAGTTTATTCCTACCATTTTTTGTTTCTCTTCCTTCATGTATGTATACAAGCCTTGGCATTTCTTTTTTTCCATCTTGTAAAGCTACATGGTCTTCATCCGCTTCTATGTATAATACTCCTTTTTGTCCTCTTTTATTATCTTGTCTAATTCCTCTATAAATAGCACAGCTACCTTCGCTCCTAATTCATCTGACTTTTTCTTGATTTCCGGAATAATCTCAGTTAAATCCATCCCTTCTTCTAACTCTTTTTAAATATTTTCATCATATCATTACTGAAATCC	no promoter predicted
p-MULT_1	IS256	IR-left	YP_002573866	Caldicellulosiruptor_bescii_DSM_6725	1929343	+	CP001393.	TTTTAATTTGCAATTAACAATTTTTTATCATTAAATAGTTTTCTATAAACCTATTATTTTGGTTCTTGCCCCCATACCAGCACCCCATCTACATACGCTGTTACCTTCACATTCTCTCCATAATTCGTCATGCTCTGCATCCATGACCAGTCATTCCCTTGATTGTAATTGCTCCAATCACTCTTGTTGAACCTTATCTGTATCTCCCCTGTGTCTTTACCAGCCTGCAACTGCCCAGCTCCACTCTTAAATCCTATCTCTAAATAATAGTCCGCTCCACTTACGCTACTGCTCAGCTT	no promoter predicted
p-MULT_1	IS256	IR-left	YP_002573866	Caldicellulosiruptor_bescii_DSM_6725	2230545	+	CP002164.	CCCCAAAACGCCTTTGTTTGGATAATGTCAAATCATACTTGTTCTGCAGTACTTTTTGTTTCTTCTATTTCATCCTTATAAATAATTTCTTCTATGCCAGAAATCTCAATAGATAAAGTCTCCAATTTCGTCTACAGCTAATAATGAACCATGAATTTTTCAAGTATAAAAAATACTCTAATTCTCAGTTATAAAACGTGATGTTGTCATATCAAGCTCAGCTGATAATTTTCTAATTTCATCTATCATATTTTTAAGTTCTTCTATTGAAGCAAGTTGCTGTTCAGTTGCAGCTGATA	no promoter predicted
p-MULT_1	IS256	IR-left	YP_002573866	Caldicellulosiruptor_bescii_DSM_6725	2109325	-	CP001393.	AAATTACCAGCCAACTCTTTTCTTTTTTTTAGTGGATGGTTCAATATTGACATTTAATGATATCAAGTGCTTGATTTTGACCCGTAAAAATTATTGTTTTTGGGCAACCTCAGAATGAAAGTGGGTTATTAGTAATTTCCCTTAAATGTGGTATTTATATTATTAAATGCACGCCAGATGAAACTAAAAAGATAGACATCATAATACCTTCACCTATTGGGCCATAAAATATCTCTTTAAAAACTTACTACGAATGTCCTCTTACCCTTTTAAAGATTCTGCAAAAGTGCTATATACTT	no promoter predicted
p-MULT_1	IS256	IR-left	YP_002573866	Caldicellulosiruptor_bescii_DSM_6725	1283023	+	CP002164.	TTGAAAAATCATGGGCACCCATATTTTATAAATACGTGTTCTGCAACATCGATGAAAAACCCTTTTCAGTTTTATACAGTGATACAGGAAGGGCTAACTTCCCGGTTAACATACTTCTTTCCTTGGAATACATAAAACACCTTAAAAACTACTCTGATGATGAACTTATCGAAAATTTCAACTTCAATTACCTGATAAATTATGCTGTAGGAATAAGAACATAAGTAAGTATGAACCTTTCAGAGAAAACCTTGTATGACTTTAGAACAAGGATATACAAATACCTCATAAAACATCCT	no promoter predicted
p-MULT_1	IS256	IR-left	YP_002573866	Caldicellulosiruptor_bescii_DSM_6725	2416620	-	CP003001.	GTTATGAACGAAAATTCATCTTTTTTTCCTAATTACGCCGACAACTTTTCCAACTATACGAAGTTCCCCTTCTTTGATGTTTATTGGCTCATATTTGCTGTTTTCGGGAATGAGCAGGACTGTGCTTCCCATTTTGCAAAATCTTTTCACAGTTATTTCACCGTCAAGCCATGCAATAACAATATCTCTGTTTTCCGCAGTATTGCATTTTTGCACAATTGCAATGTCTCTGTCTTTTATATTTGCTTCCACCATACTATCACCCTTAACTTTAATAGCAAAATATCTTTCAGGGTCAG	no promoter predicted
p-MULT_1	IS256	IR-left	YP_002573866	Caldicellulosiruptor_bescii_DSM_6725	695491	+	CP001393.	AAGAAGGCTGTTAAAACTCATTATTGAACAGCCTTCTATTTAATTACTCTTCATTATAATAATTACAAATTAATTTTAAACAGCATTTGTTACAAATTGGCTTTTTGCTTTTACAAATTTCTTTGCAATGCTTTACAATAAGTGCATGAAACTCGTTATAAAGCTGGGTTTGTGGAGTTAGGTTAGTCATGACAATTGCTTGTAAATCATTGTATGATATTTTTTCACTTTCTATTAACCCCAGTCTATAAAAAAGTCTTTTTGTATAACTGTCTACCACAAAGATGGGTTTTTCAGCA	no promoter predicted
p-MULT_1	IS256	IR-left	YP_002573866	Caldicellulosiruptor_bescii_DSM_6725	1401951	-	CP002326.	TTATAGTAATCATTTTCTTCATTATTGACTATCCTCCTTTTAACTCAAAAGAAAATTTGTTCTTTCACAGAACCGTTTGAAAAGTTTATTTAGTACATTTTCTGCATTGCATTTTGCGTATAAAATTTGTTTTCACAATTATCTGTCTGCTCTAATATTTAACAGTATCATAACTAACCAAATTTCCTTTAACTTTTAATAACTGAACTACCTTTTTGTCTTTTAACTTGTAAATTGAGCACCCTTCTTCACTTAAAAAGTATCCGCCTTTATCAGTAAAGTATATTCCATCTAAACCA	no promoter predicted
p-MULT_1	IS256	IR-left	YP_002573866	Caldicellulosiruptor_bescii_DSM_6725	2083218	-	CP002466.	CCTACTCGATAATAATGCTTCTATATAATAAATGCACGGGTGTTTTAGTAAGCAAATACATCTTTCAAATCTATTTCTAGATCTTCAAAGATAGAGACTTTAATTTTATTTCCTACAGTATATACATCAGGTCTTCCATATCTGGAATTTTCCTGCAAAATAAACACACTTACAACTTTGTCATCTGGTTCTACTATCCAATATTCCTTTACTCCATGCTTTTCGTATAAATTAAACTTTTCTATTTTATCTCTACTTGCAGTTGAAGGTGATGTAATTTCAACAATTAAATCAGGAGC	no promoter predicted
p-MULT_1	IS256	IR-left	YP_002573866	Caldicellulosiruptor_bescii_DSM_6725	80372	+	CP002330.	GCTTTGTTCTGAAAAAGAGTTTGACATTTGACAGCTATGATCCGCAAAATTTGACAGTTTATAATGACATCTACAATTCTCATGTACTACTGAGTGTTTATGAGTGCACATATGCAGTTGTCAATGCTGATGTTTATGTAATAGACAGAGATACCTATAAAGAGCTTTTTGTTGGTACAACTGATTCAAATGGCGAACTTCCGCTTGTTATTACAAATGGGGAATACATTATAAAAATTGCATATAATAATCCCGAAACAGGCGCTTACGACTTTTACTATAAAGCCTTGCAAGTTTCA	no promoter predicted
p-MULT_1	IS256	IR-left	YP_002573866	Caldicellulosiruptor_bescii_DSM_6725	2440001	+	CP002991.	TCATACAAGGAGGATTTTCACTATGGTTCATAATAATTGTACCACAAAAAAGCGTTCTTTTAAACACTTAAGTAGCTATGGATAGTGTCAAGATACTGTAGGATTTTTTTAAGACAACCCCTGAAACTTAGTTAATTTCCGCCTTCAACTTATCATGCATTTTATATAACTTGCGCATATTTTATTGCTCTTAAAACCTTATATATTGGTGTTACTTTCCCTATATTCAAAACCGTAATATTATTTATTTTTTCATTTGTAGACGTTTTAACTCTCCTTACCGCCTCTTTTATTTGCTT	no promoter predicted
p-MULT_1	IS256	IR-left	YP_002573866	Caldicellulosiruptor_bescii_DSM_6725	25724	+	CP002330.	TTGGAAATTGCAAAAAATCGAACTTGGGATCGCGAGAAATTTTCTGAAAAATATTTTGAATATTGACCAACCCAGCCCTCCCAAGCTTTTTGAGCTTCAAACTGACAAAGTCAAGAGAATCCCACCTTTTATTTTTGAAAGGGAAAAGTTATCTTTTTTTCCTCATCACGCCGACAACTTTTCCAACTATCCGAAGTTCTCCTTCTTTAATATTGATTGGCTCATATTTGCTGTTTTCAGGAATGAGCAGGACTGTGCTTCCCATTTTGCAAAATCTTTTCACAGTTATTTCTCCGTCA	no promoter predicted
p-MULT_1	IS256	IR-left	YP_002768567	Rhodococcus_erythropolis_PR4	886047	+	CP002385.	AACCCATCCTCGAAAAACTGTTTAGCCGCCTCCTTCCCCTGGTGGCGGTAGGCGTTTGCCACGAGCTCCTCGGCTTTGGGCACGAGCATCGTGGACAGCAAATCGGGGTAGAAACTACGAAGTGATCGGCGCAGCCAGACGTAGAAAAAGTCAGACAGGTCTGAATAGCCAATGTTGTCGTAGTAGGGCGGATCAGTGCTGATTAGCGCATTGGTGTACGAACGTGTCGAAGCGTCGGCCTGCCGAGCTTCGCCAAGCGCACTTGGCACAAGTCGCTCGATCACTTTGCTGATCCAGTT	no promoter predicted
p-MULT_1	IS256	IR-left	YP_002768567	Rhodococcus_erythropolis_PR4	1919380	+	CP000479.	CGCCAGGTCCGACAGCGGTTGCAACGCGGCGACTTTCACGACGAACTTCCAACGACACTGCCGTTGGTGGGCGTCGGCCACTCGATGGGCGCCTGTCTGACGACGATGGTGCAGGCTACGGCGCACCCGTACGACACCGTCGCGCTGCTGGGCTACGCTGTCCAAATCACCAATGTGTACGACGAGGCCGTCGACGCTGAGGATCTCGAGTTGCGAATCCAGCAGACGATCGGAGTGTCCTGCCAACTGACTGGCGCTCAGCCCACCGACGTCCACACGTTCGCTCCCCGTGCATATCT	no promoter predicted
p-MULT_1	IS256	IR-left	YP_002768567	Rhodococcus_erythropolis_PR4	1431832	+	CP000479.	TCTGCCAGGTCGGCATCGCTCAACAAGCAGTCGCCGCAGCATTATCGGCCCCGGACGCGGATGACGATGTCGCGGCAGCGGCCAACACCTGGCGAGGCCGCTGCGAACACATCCTCGGCGAGCTGGCCGGCTACCCGGTCATCCGGCCCGGCGGTGGCTGGTCGCTGCTAATCGACACCGCCGCACTCGGTCTCACACCCGAGCAGGCATCAACGCGCCTATTCGAGCGAGGGCGCATCGCGGCCACCCCGATGACAGGATGGGGCCCCAGCGCCCACCGCTACCTGCGTCTGGTCTTT	no promoter predicted
p-MULT_1	IS256	IR-left	YP_002768567	Rhodococcus_erythropolis_PR4	2227662	+	CP000479.	CCGTCTCCTTCTTGGCCTCAGACTCGTCCTCGCCCTCGAACAACTCCTTGGCGCGGTCACGCCACGCACCAAAGTGATATTCATCGAATATTACGAGGTCCCAGTTTGTCTCGTGCAGCCAAGTATTCTTGGCTTTGATGTTCCCGGACTTGTCCTTACCTAGCAGATCTTGGAAGGAACCGAAGTAGACCAGCGGCTTGTACTTGTCGGCCGTAGTGGGGTCCATACCGGTGGCCTTCGAAAGGTATTGCCATCCATCGAAATCGGCGTGCGACTCGAGGTCTTGCTGCCATGCGTCT	no promoter predicted
p-MULT_1	IS256	IR-left	YP_002768567	Rhodococcus_erythropolis_PR4	325	-	AJ716150.	ACCGTGGTGCGACCGACCGTCGAAATTTGATCGCTGATGAAACCCGCATTGCACTCGCCGTGGGTAGCCAGAGTGTCGAGAATCTGTCGACGTACCTGGTCGGCCAGCACAGCAAACGCCAACTCTTCGTTTCGTTGAGTAGTCACTGTCTGCTGTCCGCGCTTCCTCGATGGCCTCTACTGCGATATGTCGACACTCGTCAACATATCTCGAGTTGCCTCCGAGGGAAAGAACGTCGCCGAAGATTCCCGGCGGCTTCGGTCAGTGCTCGGCGATGGTCACTGCATCGCGCAGCATGC	no promoter predicted
p-MULT_1	IS256	IR-left	YP_002768567	Rhodococcus_erythropolis_PR4	6830	+	U08850.	TTGTTGCACACAACTTGGCCTGCCTCTAGCGGAGCTGCCTGAGACAGAGGTTGTCCCGAGTCTCGTAGAAGTTGAGGTGGCGGTCCCCTGCTCGAAACCTGCCGTGTGGTAGGTATCGGGCGTTCCGCCAAGAACTCCTACAGCAAGGGGACCACCATGAAGAAGAGTAACCAGATTCAGTCCGTCGATGTGAGTGCATCCGCGGTTCCCGAACGAGTCAGTGTGGCGATGAGCGAGATCGCCGAAAACATGAGCGAGGGCCTGCTGGCGTTGGCTGTCGGCGCGGGCCTGCAGGTGAT	no promoter predicted
p-MULT_1	IS256	IR-left	YP_002768567	Rhodococcus_erythropolis_PR4	3037843	-	CP002917.	GTCGGCGAACAGGGTGTCCAGTCGGTCCTTCTGCTTGTCGTTGAGCAGGTCGGCGCCGGTGGACAGGGTCCGGCGGGCGGCATAGAGCGGGTCGCCCTTGCGGCCGCGGTGCCCACAGATGGCCTGCTGAACTCGCCGTCGGCACTCATCGAGCGCCTCGCCAGCGAGGCGCGTGACGTGGAAGGGATCTAGGGCGTGTCTCTTTAAATCGTGACCGTGCCCCGCCATACTCGGTTCATGGCCACCACCGACCGCTACCAGCAGCTCACCGATGACCAGTGGGCACGCATCGAACCCCT	no promoter predicted
p-MULT_1	IS256	IR-left	YP_002768567	Rhodococcus_erythropolis_PR4	109166	+	NZ_AIIE01000024.	AAGCAAGAAGGCGCTGAACCGCCCCGGCATGTCCGGAGACTCCAGTTCTTGGAAAGGATGGGGTCATGTCAGGTGGTTCATCGAGGAGGTACCCGCCGGAGCTGCGTGAGCGGGCGGTGCGGATGGTCGCAGAGATCCGCGGTCAGCACGATTCGGAGTGGGCAGCGATCAGTGAGGTCGCCCGTCTACTTGGTGTTGGCTGCGCGGAGACGGTGCGTAAGTGGGTGCGCCAGGCGCAGGTCGATGCCGGCGCACGGCCCGGGACCACGACCGAAGAATCCGCTGAGCTGAAGCGCTTG	no promoter predicted
p-MULT_1	IS256	IR-left	YP_002768567	Rhodococcus_erythropolis_PR4	1540178	+	CP000580.	CACGCTGCCGCGGACATGCGGATAGGCAAACGATGCCGCGATCACCAGCACGATCACCCCGAGCAGGGCTCCCAGCACCACAGCACTCCACCGCAGCGCCTTGGCCGCCCGACGGCGCGGCGCCGGGCTCGTGTTCGGGACCTCGGCCGGTGTGGCCGTGTCGGATCTGGGGTGGTCGGATCGAGGCACCTGTCATTCCTGCTTTCTGTGAAATACCGTGGCCCACGCACCATCGCCCGTGCGCATCGGGTCCGTGACGGCAGGTGGGTTCAGCCGTGCGGCATCGGAGGCGGCGTCGG	no promoter predicted
p-MULT_1	IS256	IR-left	YP_002768567	Rhodococcus_erythropolis_PR4	3914144	+	CP002385.	CGAGGACGCCGCCAGCGTCAATGATGTCCTTGACCAACTGATGGGTCGGTTTCAGCGTGGCCAGCACCGTGGGCTTCGCCGGCCGTCGTGGAGACTGCGAAGCCACCGGAGGCGGAGCGGGCGGTCGCGGCGGGCGCACACGGTGCAGGCGATGGGCGGGTGGGTAGTTGCCGGTGCTTAGGTAGTGCGAGCCAGATGGCAGGATCGCTGCCGTCCAGACACCTCCTCGCTTCGACACGGTGACGAGTCCACGCCACTCCAGCGCGGCAGCCGTCGTCTTGTAGGTGAAGCCCATCCAT	no promoter predicted
p-MULT_1	IS256	IR-left	YP_002768567	Rhodococcus_erythropolis_PR4	2706561	-	CP000479.	GCCCGCTCGACCATTCAGGCGATCACCACGACGCTGCCCAACGGCACCTACATCGCGCCGCGCGGCCTGATGCACCAGTGGGGAAAACCAAAGCCCACCACACTCAGACACAAGGCCCGCGACGCGGACAGCGCGCGACGACTCTGGGACATCTCTGCCGAATTGACCGGTTGCGAGTGGCAGGACAGCCATCCATGACCGTTGACCGACTGCTGCCGACACCCGAAGCACGCGAACTGGTTCGACTGGCGGCCGATGTCGCGGACAAGGTGCTTGATCCGATCGTCGATGAGCATGAG	no promoter predicted
p-MULT_1	IS256	IR-left	YP_002768567	Rhodococcus_erythropolis_PR4	1185733	+	CP000479.	CTGAATCGGAGCGGGGATGTAATAGGGCCAGGGTGGTCTCGGAGAGATAGCGCTTTTCGGCGACTTGCCATTCGTCGTGGGCTTCGACGAGAACGGAGCCGGCCAGCCGTAGCAGCGCGGCGGGGTTGGGGAAGACGCCGACGACGTCGGTGCGGCGTTTGATCTCCTTGTTGAGTCGTTCGAGGGGGTTGGTGCTCCAGATCTTTTTCCAGTGCAGGACAGGGAAATCGGCGAATGCGGTGATGTCGTCGGCGGCCTCGCGCAGCATCGTTTCGACCTTGGGCAGTTGGCGGCCGAGC	no promoter predicted
p-MULT_1	IS256	IR-left	YP_002768567	Rhodococcus_erythropolis_PR4	4833989	-	CP002385.	AGTTCTGGGCCGCGAAGGTGAAAGGCAATCGGGAACGGGATCGCGACACAGATCGCAAGCTGGCCGAAGCCGGGTGGGTAACGATCCGGGTCTGGGAACATGAAGATCCCGTCGCCGCTGCGCGTCGAATACGCGACGTAGTCATGCGTCGCAGTGGCGGGCGGACTTCAACGTGACATCCCCAGGCGCGATCTTTCGAAGCCTGCCACCTATAGGGAGATCACTTCCTCTGGGCGGCGGTGTGTTACGGCAGACTCATACTCGTCGACCGTCGATGCCAAAAGGGCCTCGATGTCTCC	no promoter predicted
p-MULT_1	IS256	IR-left	YP_002768567	Rhodococcus_erythropolis_PR4	121296	-	CP000657.	CGGGCGCCGGGGGAGACGGGTCAGCGGTGATGGGTGCTGCACGGGCTGGCGCGGTTGTGGGTGAAGTCTGTTCGGGGACGCTGGCGATGGTGAAGGTGTAAGCGCCGGAGACAGGGTGGCCGTCTGCTGAAACCACGCGGTAGCTGACGGTGTATAGGCCCGTTGTGAGTCGGTCGGGTCCGACGGCGACGGTGAGGCGCGGCCCTTCGACGCTTGCCGACCCGGACACCCAGTTGCGACCATCGGCGCTGGTGACGGCGACGTCAGCGAACGCCGGATTGATCTCCTCGGAGAAGTTC	no promoter predicted
p-MULT_1	IS256	IR-left	YP_002768567	Rhodococcus_erythropolis_PR4	2558324	-	CP000479.	ATCAAGTCACGGCTGCACCGGCTACACCGTCAGCTCTTCAATCTTGTTGTCCTCGTTACGAGGACGGGCAATCGACCACGATGACGGCTGATCACCGACCCAGAGACGAAGACGGTTGTCAACGAATACATCGCGGTAGCCGTGACCACGATGCCAAAGTCGGATATCGTTGTTTTGACCAAGCCGACCGCTCGCCGCACCGGCAAGCCGACGCCGAAATCCAGCGGTGGCGACCTTGCTCTAATTCGGAGTCGGCATGGCGGCGAGATGAAATGAGGTGCGCTCGTGCAGAAGCGGTT	no promoter predicted
p-MULT_1	IS256	IR-left	YP_002768567	Rhodococcus_erythropolis_PR4	2705387	-	CP002385.	ACGTCGGCGGGCTCCCCATCGAAGGAGTCGGCATGGATACCAACGTCATCTGGATCATCGTCGCAGTGGTCGTCGCGCTGATCGTGGTCGGCGTCCTCGTGGCCCTGGCCCGCAAGAGCCGCAACCGCCGCCGCGCCGCCGAGGCCGACCGCATCCGCGAAGAAGTCCATCACGACACCAAGCGCGTCGAACGCCAGGCCACCCTCGTCGAGGAGACCGAGGCCAAGGCCCGTGCGGCGAAGGCGGAGGCCGACGCCAAGGCCGCCGAAGCCGAGGCGAAGGCTGCTGAGGCGGCCCGC	no promoter predicted
p-MULT_1	IS256	IR-left	YP_002768567	Rhodococcus_erythropolis_PR4	6765	+	ATRQ01000076.	AAGCAAGAAGGCGCGGCCGTATTGACAGTATCGCGGAAGACTTTCGTTTCCGGGCGTTTTGTCGCATCCGAATGTCAACAACCGGTCGATTCAGCTTGCGGAGGAGGTTGGGGACACTTGAGAACACGTCCACCGACTTTCTGCATGTCCGGATTGCTAGGGTCCGCTTCGGCAACGAAGTCTGCCCACGCCCAACCACCACCGGCCATGTGCGGTCCAAGCTGCTTGTAATTGAACCCGGCGTCGTCGAAGTAACAGAAGTTGCTGTTCATAGTGTTGAGGGAAGGGGCGTCCAGGTT	no promoter predicted
p-MULT_1	IS256	IR-left	YP_002768567	Rhodococcus_erythropolis_PR4	2685231	+	FO203510.	CCGACTGGATCCCAATCGTCGAGGGTCGCGGGTGGGTGGTCATCAGCACCGACAGGAATCTTCGGACGCGGCCAGTGGAGGCCGAGCTGGCCATCGCCCACAAGCTCAAAGTCGTGCACTTGCATGGCCGTGTGGGCGGACTGGTCCGCGTGGGCACAGTTGACGCGGCTAGCTGCGCGGTGGCCGGCCATTGAGCACCAATATGAGAAGGCACCGGAAGGGCCTTGGTGGTTGTCGGTGCGGAGGAGCGGGACCGCCGTCATGGAGTTCGCGCCCGGCGCCGTCGAGCGTTAGCGGCC	no promoter predicted
p-MULT_1	IS256	IR-left	YP_002768567	Rhodococcus_erythropolis_PR4	45295	-	CP002385.	CAAACTGCCGCCGGCCATCGCCTGCGCGCCGAGACCATAGCCGCGGCGCAGGATCACCGCGATCAACGGCACCCGAAGTGCGGCCCCTGCCACCAACATTCGCGACGCGCGCCGCACCAGCGACTCCGCCTCGGCGGCCGGGCCCACCATGTAGCCCGGGCAGTCGATCAGCGAGACAACGGGCAGCCCGAACGCGTCGCACAGCTGCAGAAACCGGGCTGCCTTGTCCGACGCCGCCGCCGTGATGGCGCCGGCGGTGAACCTGGTGTCGTTGGCGATCACCCCGACGGGGCGCCCCT	no promoter predicted
p-MULT_1	IS256	IR-left	YP_002768567	Rhodococcus_erythropolis_PR4	1418	-	AJ716152.	ACCGTGGTGCGACCGACCGTCGAAATTTGATCGCTGATGAAACCCGCATTGCACTCGCCGTGGGTAGCCAGAGTGTCGAGAATCTGTCGACGTACCTGGTCGGCCAGCACAGCAAACGCCAACTCTTCGTTTCGTTGAGTAGTCACTGTCTGCTGTCCGCGCTTCCTCGATGGCCTCTACTGCGATATGTCGACACTCGTCAACATATCTCGAGTTGCCTCCGAGGGAAAGAACGTCGCCGAAGATTCCCGGCGGCTTCGGTCAGTGCTCGGCGGTTGTCACCGCGTCGCGCAGCATTC	no promoter predicted
p-MULT_1	IS256	IR-left	YP_002768567	Rhodococcus_erythropolis_PR4	106470	+	NZ_AGIQ01000009.	AATTGGATTCGCGCTGTGCGACCAACATCATGCCGGCTTCCCAGCGGGCCCGCGCGGCTGGATCGCGAATCCCCTTGCGGTCCAGGGCAGCCCGAATCGCCGCGCGCACATTCTCAGCGCCTTGGCCGCTGAACGACGAGGGGTAGTTGCCCCCAACGGAATCACCCATTGGACTGGCTCGCCGTGAGTTTTGGCCGTTGAGCATGCCGGGCAGTTTGGAGAACATGCCCATTTCGGGGAATCCGCCGCCACCGCCGCCCATGCCCATCGGCGGCATTCCGCCACCGCCGCCCATGGCG	no promoter predicted
p-MULT_1	IS256	IR-left	YP_002768567	Rhodococcus_erythropolis_PR4	168	+	BADQ01000132.	AAGCAAGAAGGCGCGGCCGTATTGACAGTATCGCGGAAGACTTTAGTTTCCGGGCGTTTTGTCGCATCCGAATGTCAACAACCGGTCGATTCAGCTTGCGGAGGAGGTTGGGGACACTTGAGAACACGTCCACCGACTTTCTGCATGTCCGGATTGCTAGGGTCCGCTTCGGCAACGAAGTCTGCCCACGCCCAACCACCACCGGCCATGTGCGGTCCAAGCTGCTTGTAATTGAACCCGGCGTCGTCGAAGTAACAGAAGTTGCTGTTCATAGTGTTGAGGGAAGGGGCGTCCAGGTT	no promoter predicted
p-MULT_1	IS256	IR-left	YP_002768567	Rhodococcus_erythropolis_PR4	214017	+	CP002385.	TTCCGGACGTGCATTTCGATCGTGGACCGTTCGGCAAGTTGCACGTGCGGTTCGGCAAGGCCGCCCACATGTCCGGTCCCCGGCCGCGGTGGGTGCCGATGCTGGACGGTCTGGATGTGTTGTTGCAGTGGTTCCTGGCCGACGTGCGGCCGAAGTTCCCGAACTCGCCGGTGCTGTTCGCCGACGAGTCCGGTGGCGCACTGCATCGGGGCACGATCCGCAACCGCCTGCGGTATCTGATGGAGCTGGAGGGGCGACCGGCGACCGAGCGATTCAGCCCGCACGCGCTGCGCCGGGCC	no promoter predicted
p-MULT_1	IS256	IR-left	YP_002768567	Rhodococcus_erythropolis_PR4	1724775	+	CP002385.	CAGCTCGCGCATAGGAAAGACATAGAGAACCCCTAGCGCGCGGACCGATAATGGCCCAGTGGCCCATCCGCAGAGCGATCCCGAGGACCCGGCACGGGTGGTGATGCGCCGCGCGGACGGCAGCCCCATCCGGGTGCTGGTCGTCGACGACGAAGCGGTGCTGGCCGAACTGATGTCCATGGCGTTGCGGTACGAGGGCTGGGACATCTCCACCGCCGGCGACGGGGCGACCGCGATCGCGCTCGCCCGTCAGAATCCCCCCGACGTGGTCGTCCTCGACGTGATGCTGCCCGACATGA	no promoter predicted
p-MULT_1	IS256	IR-left	YP_002768567	Rhodococcus_erythropolis_PR4	118250	-	CP000520.	CTATGTATGTCATACGACATCTACGACTACTTCTGCGAACACACCAGATTCCAGACGTCGATGATCCCCCGGCTATACCCACTGCCGAATCACCCCGGCGGCCCAGCCCGCATGCTGTTCACCAAAGCCATCGAACTCGGCCCTGGCGGACAGGAATTTGTCGTCCACGCGTGGGATCCGCCCGACGGCCGCGGCCACATCGCCATCGGCTACCCCGTCCGCGACTGCCCCGACGCCGCCACCGCTCAGGCGGCGCGGCGCCTGCACGCGCAGCTGAGCTGGGCCAGCGCCGTCGTCAT	no promoter predicted
p-MULT_1	IS256	IR-left	YP_002768567	Rhodococcus_erythropolis_PR4	2233240	-	CP000479.	CGGCCCCGATCAGCACGGCGTCAATGGCACTGCGCAGTCCGGCATGGGCATCGGAGATGACCAGTTGGACTCCGGCCAGACCGCGGGATTTCAACGACCGCAAAAACGCGGTCCAGAACGCCCCGTCCTCGGAGTCTCCGACCTCAAAGCCCAGTACCTCGCGGCGCCCGTCAGCGGCCACCCCGGTGGCGATGACCACCGCCTGCGACACCACCCGATGATTCACCCGGGCCTTGCAGTAGGTGGCGTCGAGGAAGACATACGGAAAGCGCTGATCACCCAACGGCCGGTCCCGGAAG	no promoter predicted
p-MULT_1	IS256	IR-left	YP_002768567	Rhodococcus_erythropolis_PR4	424949	+	NZ_AGIQ01000002.	GGGTATCGACCATGTTGTCACTGTGGGCTCCATTTCTGTTTGGGTCTAAATGCCTGCGGTACTTGGTATTTCAGGATTCGGGCTGCACAGCATGCAGCACACCAGTGAAAGACTTCAGGATTAAGGTGCGCCGAAAGAGAGAGGCGGCAATCAGGCGAGAACATGTGAAAGGACGCGAAACGGCTTAGTTGCGTTGCGCTAGCCGACCGGCAATTTGGGCGACGGCCTGACTGTCTGAACTACGGACAATGTCGTGCGTGGCCCAAGCTCTCGCTACGCTACCAGTTCGCCACCAGCTG	no promoter predicted
p-MULT_1	IS256	IR-left	YP_002768567	Rhodococcus_erythropolis_PR4	5579966	-	AP008957.	GAATGCGGGGCCATCGAGTCGAGATGGTCCCGCTTCTTCTTTCTCTACTGATCGTTCGGAGGCATTGTGGCGCAGAGCTTGTCACGTGAGGAACTGGCGAGTGCGCTGGACTCGGCGTATTCGAAACTCGACGCGTTACTCGACGGCGTCGCCGAGGCCGATGCGTTCGACGCCGTTGCCGTCGATGCGTGGACGGTGCACGACGTACTCGCTGTGCGTGTCTGGTGGGCAGAGGCCGTCGTAGAGTGGATAGGTGCCGGACTGCGAGACGAGACACCGCAGACGCCGGCTGCGGGTTA	no promoter predicted
p-MULT_1	IS256	IR-left	YP_002768567	Rhodococcus_erythropolis_PR4	2262829	+	CP002992.	AAGCAAGAAGGCGCGGTGAACCGCCCCGGCATGTCCGGAGACTCCAGTTCTTGGAAAGGATGGGGTCATGTCAGGTGGTTCATCGAGGAGGTACCCGCCGGAGCTGCGTGAGCGGGCGGTGCGGATGGTCGCAGAGATCCGCGGTCAGCACGATTCGGAGTGGGCAGCGATCAGTGAGGTCGCCCGTCTACTTGGTGTTGGCTGCGCGGAGACGGTGCGTAAGTGGGTGCGCCAGGCGCAGGTCGATGCCGGCGCACGGCCCGGGACCACGACCGAAGAATCCGCTGAGCTGAAGCGCT	no promoter predicted
p-MULT_1	IS256	IR-left	YP_002768567	Rhodococcus_erythropolis_PR4	2635882	-	CP002385.	TTGGTCCAGAAGATGCAGGCCATCGACCAAGCGCTGCGTAGATCGCTGTCGCCGGATGAAAACAGTTGGGGAGCAGCGTAATAGGGCGCAACTTACCGGTAACGCTGCATATTCTCGCGTGCGCAACGGTGAACGATTGGTTCGCTGCTTTGACGTCTCACCGGCGATACACTGCGTACGTGGATGCCGTCACGGTGCGCGAATTGAGCAACAGTGGAGGAGACGTTCTGCGCCGTGTCGAGCATGGCGAGCGCATCGTCATTACTCGGGACGGGACCCCTGTTGCTGAGCTACGGCCG	no promoter predicted
p-MULT_1	IS256	IR-left	YP_002768567	Rhodococcus_erythropolis_PR4	3420404	-	CP002917.	GTCGGCGAACAGGGTGTCCAGTCGGTCCTTCTGCTTGTCGTTGAGCAGGTCGGCGCCGGTGGACAGGGTCCGGCGGGCGGCATAGAGCGGGTCGCCCTTGCGGCCGCGGTGCCCACAGATGGCCTGCTGAACTCGCCGTCGGCACTCATCGAGCGCCTCGCCAGCGAGGCGCGTGACGTGGAAGGGATCTAGCACGGTCACCACGTCGGGCAGTTCCTCGACGGCGGCGGTCTTGAACCCGGTGAAGCCGTCCATCGCGACCACCTCCACGCCGTCGCGCCACTCCTGCGGGCGGTCGG	no promoter predicted
p-MULT_1	IS256	IR-left	YP_002768567	Rhodococcus_erythropolis_PR4	902839	-	CP002385.	CGCTTCGCCCTGGACACCGGAGTGGCCGACTCTATCGGATTGCGTCGGGAGTTCATGCTTGCCTTTCCGGAAGGAAAGCTGCGGCACTCCAAACGCCCCCGGCCGCTGAGTGACGATGTGTTCGAACACCTCATCTCGCCCACCAACATGAAGCTGCTCTCCGCTCGAGATCCCAATGACATGGGTATTGAGGACATCTGGTTCATTCAGATCCGGGTGGGGCGGCGGATCGGTGAAGTCGTCAATCTCCGCTTCGACTGCGTGAGTGAGCACCTGGGTCGCAAATACGCGTGGTTCGA	no promoter predicted
p-MULT_1	IS256	IR-left	YP_002957882	Micrococcus_luteus_NCTC_2665	1874114	-	CP001686.	GCACCTGCTTCCCCGAGGCCATCCCCGGCCGGTCCGGCCAGGTCGCGGACGCGCGCATCGCCAAGGCCTTCACAGTCACGAAGTTCGCCCTACCGGTCCCGGCCACCGACCCACCCCGCACCGACCCACTGGTCAACAAACCAGTCTACTTCACGACCGACTTCGCCGAAGCCGGCTACGAATCCGGCGAGGTCCGCGCCATCCCGCCAGCACAGATGCTCGGCCGCGACCTCAAGATCATGCCCGAGCTGAAGAACATCACCTACGACTACGGCGACGGCACCACCCACGGCCCCACC	no promoter predicted
p-MULT_1	IS256	IR-left	YP_002957882	Micrococcus_luteus_NCTC_2665	1354	+	NZ_CABC01000128.	GCGGGTGGCGGACTGCGCGCCGCACCCCGCCACGCAACACCAGGTGGGGACGCCGTAGCCCGGCCCCCGGATCACGAAAGCAAGGAGTTCTGCATTCGGCAGGGTGCCTCCCGAGTTCGACCTCGCCGACTGGTACATAAGCAGGCACCACATCGCGCCGGAGGAGGCCCCCATGTCCATCAGTGCCAGTGAAGCCCGCAAGACCCTGTTCCCGCTCATCGAGCGAGTGACTGCGGACCGCGACGCCGTCGAGATCGTCTCCCGCAAGGGCAACGCCGTTCTCATGCCCGCGGACGGGG	no promoter predicted
p-MULT_1	IS256	IR-left	YP_002957882	Micrococcus_luteus_NCTC_2665	5535	-	NZ_AORC01000033.	CCTCGGTGGTGGCGGTCTTGAAGCCCGCGAACCCATCCATGGCCACGACCTCGATCCCATCGCGCCAAGCCTGGTCCCGCTCGGCCAGCCAGTCCTTGAACGCCTTCTTCGACCGACCTTCGACCACGTCCAGCAGGCGTGAGGGTCCGGTGCCGTCCCGGACCGGGGTGAGGTCGATGATCACGGTGACGTACTTGTCACCGCGCCGGGTGTGCCGCCACACGTGCTCATCGACCCCGACGACCTTGACAGCGTCCAGGCGGGTTGGGTCCTCGATGAGCAGACGCCGGCCCTCAGCC	no promoter predicted
p-MULT_1	IS256	IR-left	YP_002957882	Micrococcus_luteus_NCTC_2665	1486696	-	CP001686.	ACGGCGCGTGGGTGGACGTGCAGTACATGGCGGTGCTCGCAAGCGACGGGAGCGGCGTCGGGCGGGGCACACTGGTCCCATGACGGCATCGGACAGCCAAGGACCCGGTGAGGCGCCCGGGTCCTCCGCAAAGGACACCTCCATCACCTGCGTCGTGCACTACGTCATCGACCCCGCGAGGATCGATGCGTTCGAGGAGTTTGCCCGGGCGTGGATGCGGCTCGTTGAGGAGCACGGTGGCACCCACCACGGGTACTTCCTGCCCGCCGAGGGCGCCAGCGACGCCGCCGAGGCGCTCT	no promoter predicted
p-MULT_1	IS256	IR-left	YP_002957882	Micrococcus_luteus_NCTC_2665	1138	+	NZ_CABC01000114.	GAGTTGTCGAGAAACCGCTCACGCGAACAGAAGGCCTTCATGTCCCACGCTAACGCCGCCCTGACCCCTCGCGCCCGCCTACGCCTGGCCAAGCTCATCGTCGAGGAGCACTGGCCGGTCGCCACCGCGGCCAAGATGTTCATGGTCTCCCCACCCACCGCACGCAAATGGGCCACACGCTTCCGGGCCGAGGGACCTGCAGGGATGGCAGACCGGTCCAGCCGGCCGTCCACGATGCCGACCAGAACACCGCAGGCGGTGGTGAAACAGATCGTGGCCGCCCGATGGCGCCGACGTCT	no promoter predicted
p-MULT_1	IS256	IR-left	YP_002957882	Micrococcus_luteus_NCTC_2665	916	-	NZ_CABC01000026.	CGTCGTCGTAGACGGTGAAGGGCCATCGTGGGATGACCAGTTGTTTCCGCCAAGAAGCAAGAAGAGTGATCCCACGATGACCCACAACCAGTCTGCCCTGACGACCCTGATCGGCGAAGTCCTCGCCGACCCCGACCTGGCCCACTCGGACGTGTTCCGGCGAATGCTGCAGGCCGGCCTGCAAGACCTGATCAACGCGGAAGCGACCGTGAAGATCGGCGCGGCCCGTTACGAGCGCACCCCGGAGCGGACCACCCGCCGTAACGGCACCCGGCCGAAGACCCTCGCGACCCCGGCCG	no promoter predicted
p-MULT_1	IS256	IR-left	YP_002957882	Micrococcus_luteus_NCTC_2665	2314889	+	CP001686.	GGCTCAGCTCGCCCGGCCCGAGTCTGCCGGGTCAGCTCACAGCCCGACCTCCGAGAGGCGGCCCACCGGCAGCACCGCCATCACCAGCACCAGTGCCGGCAGGAGCGCCACCGGCGAGGCCGTCGCCAGCGCCACCGCCGCGCTGGTGCCCAAGTGCGGCAGCAGGGCCGGGGCCACCATGCCCAGCCCGGCCACGAGGCACACCATCACCGAGACGAGCACTCCCAGCGCCCGCGTGAACCCCCAGAAGAACAGCAGCACCAACAGCCAGAAGGCACTCCACAGGCCGCAGGCGAACA	no promoter predicted
p-MULT_1	IS256	IR-left	YP_002957882	Micrococcus_luteus_NCTC_2665	2507342	+	CP001686.	GGTGACGGTGTCCCGCGCCCTCCCCTCGCAGCCGCAGCGCCGGCACCAGCGCGCCGCATCGTCCTCTTCGACGCGGCACAGGAGCACCGCGCGGTCCGGCTGTCCCTGCTGGCCCACGACCACGAGACCGAGCTCGTCGAGGCGGCAGAAAGTCGTCACATCAGGGGTCGCGAAGGTAGCGTCGGGCACGTCGAGGTCTTCCTGGATGGGCAGTGTGAGAACTTCCATCCTCGGAAGGCCTCGACCACTATCCGGGCACCGACGCGCCGCGCCCTCCCACCACGGCTGCTGCGTCGCCT	no promoter predicted
p-MULT_1	IS256	IR-left	YP_002957882	Micrococcus_luteus_NCTC_2665	2099317	-	CP001686.	TTCCTGTTCAGTGGGCAGCAGGGTGTGGGAGCACGCCGACCTAGCGGACGACAGGTCTGTGACGGGACCGCGAGGCAAGCTCCTATCAGGTCAGTTCCGTCGGGTCGGCGAGCACCAGGGTGCTGGACCGCAGCTGACCGACAAATCGAACGCAGGACACCACGGTCATACCTTCGCCGGGGTCAGGCCAGCACGGTCCAGCACCACCAGCGATACTCACAGATCTTCCCGTTGGTCTGCGGCCGATACGGGCGGGTCCGTCTGGGGGTGATCCCCAGGTCGGCGCAGGCCTGGCTCCA	no promoter predicted
p-MULT_1	IS256	IR-left	YP_002957882	Micrococcus_luteus_NCTC_2665	1530299	+	CP001628.	GTGCGCGGCGGTCGAAGAGGGTCAAGACCACCCGGCCGGACCCGGCCTCGGCGCGGCACCCGGACCTCGTGAAGCGGGAGTTCACCGCGCCTGCCCCGAACCGGCTCTGGGTCACCGACCTGGCGTTCGTGCCGACGTGGGCCGGCGTCGCGTACGTCTGCTTCATCGTCGACGCGTTCAGCAGGATGATCGTAGGGTGGCGGTGCGCGTCACACATGCGCACCGAGATGGTCCTCGACGCGATCGAGATGGCCCGCTGGTCCCGCGGCGCTCGCCACGAGGACCTGCGCTGTCACAGC	no promoter predicted
p-MULT_1	IS256	IR-left	YP_002957882	Micrococcus_luteus_NCTC_2665	704237	-	CP001628.	TCACGCATCAGAGCTTCATCCTTCCGAACGGCAGGGCACCGGCCACGAACGCCGCGTCCTGCTCCATCCACACCGGGCGCAGCTCGCACTCGGCCGTGATCCCGGCGGTCATGACCTCCGCCGCCGCGGACTCCAGCTCGGACCGCGAGGACCCGGTCACCGTGACCAGCACGACGACCTCCACGCCCGTGTGCCGACGCCGCAGCTCGGCCTCCTCACGCTCGACGTCCTCCAGGGACTGGTCATGTTCCAACGAACCGATGCGACCGAGCTTGCTCATCAGCCGCGAGTTCGTGTGC	no promoter predicted
p-MULT_1	IS256	IR-left	YP_003202869	Nakamurella_multipartita_DSM_44233	3908662	+	CP001737.	GGCGCATCGACCAGACCAAAATGACGGCCACCGATCTTCAGCTTCATACCGGCAGAATCCCGCCACCACCGATGACCACAGTCCAGCGACGCGCCGATCGGCGAGTTGAGTCCACCAGAGTGGTGTACGACCACTGATCGACCTTGACCCCCTGACCAGGCAGGTCGGGGCGTGTCGGTCCCGGGACGAGGACGGCCACCGCGTGAGGCTTCGAAGGACCTCTCACAGTCTGTCGAAGGAGACATCACGCGATGACCACTGCACAGCCTAACGACCCCACGACCATGGTCGGCGACATG	no promoter predicted
p-MULT_1	IS256	IR-left	YP_003202869	Nakamurella_multipartita_DSM_44233	4095728	-	CP001737.	GGGCTGACCGGGCTACCCGAGGCGATCGAGGCGACCTGGCCGCGGACGACCGTCCAAACGTGTGTGGTCCACCTGATCCGGGCCTCGATGCGGTTCGTGTCCTACACCGACCGGCGGGCTGTCGTGGCCCAGCTCAAGACGATCTACACCGCCCCGACCGTGGACGCCGCCGAGACGGCGCTGTCGACGTTCGCCGAGACCGATCTGGCCCGCCGCTACCCGGCCTGCCTGCGGACCTGGCAGGACGCCTGGGACCGGTTCATCCCGTTCCTGGCGTTCCCATGGCCGGTCCGCAAGAT	no promoter predicted
p-MULT_1	IS256	IR-left	YP_003202869	Nakamurella_multipartita_DSM_44233	4290752	-	CP001737.	CGGCACGTTCCTCCGCGCTTTCGGCTTCGGACACGCCCGCCAACTGGACGTGGTGACCCGCCGCCTGCTGACCCGAGCTGTGACCGCCGGCGCACATCCACAGTTCGGTCGGTCGGTCACCGTCGATATCGACTCGACCCTGTGTGAGACGTTCGGGCTGGCCAAGGACGGTGCCCGGGAAGTCATGCGGACCGGGCGCCGCGGCTACCACCCGCTGCTGGCAGTGATCTCCGGGACCGGCGATATCGCGCATGCCCGGCTCCGGCGGGGCCGTTCCAACGACGCCACCGCGGCACCGC	no promoter predicted
p-MULT_1	IS256	IR-left	YP_003202869	Nakamurella_multipartita_DSM_44233	2257750	+	CP001737.	GTCGGTCGCGGCCTCGACGCCCGAAGTTGAGTCCACCAGAGTGGTGTACGACCACTGATCGACCTTGACCCCCTGACCAGGCAGGTCGGGGCGTGTCGGTCCCGGGACGAGGACGGCCACCGCGTGAGGCTTCGAAGGACCTCTCACAGTCTGTCGAAGGAGACATCACGCGATGACCACTGCCCAGCCTAACGACCCGACGACCGCCGTCGGTGACATGCTCGCGTCGGCGAGCCCGGACCTGCTCCGCTCGATGCTGTCCACGTTCATTCAGACGCTGATGGGCGCCGAGGCCGACG	no promoter predicted
p-MULT_1	IS256	IR-left	YP_003708860	Waddlia_chondrophila_WSU_86-1044	2044427	-	CP001928.	ATTTTCCTCTCTGAGAGTTTTAAAAAACGTATTCATTTTGAGAGTAATGCTTGCATAACGTTTTACAATCGATGAGAGATAAGGAGTTAATGCAGCTGGCAATACAAGTGGAGTCTTTCCATTTGCATAGTCGTTTAAAACTTCATCAAAATGATCCTTTCCAAATACTCTGGAAATGATCCAGGAAGTCAAAGTCGTTACCACATAGCAACGATCGTAATTTTGGTGGTTTTGGAAGAATTGCAACTCTTCCTTTGATAGTGCAAATTGGAAACTTGTTGCAAGGCTGAAATCAGAAA	sigmaA_17bp	17	ATTTTCCTCTCTGAGAG	TTTAAA	AACGTATTCATTTTG	GAGTAA	GCTTGCATAACGTTTTACAATCGATGAGAGATAAGGAGTTAATGCAGCTGGCAATACAAGTGGAGTCTTTCCATTTGCATAGTCGTTTAAAACTTCATCAAAATGATCCTTTCCAAATACTCTGGAAATGATCCAGGAAGTCAAAGTCGTTACCACATAGCAACGATCGTAATTTTGGTGGTTTTGGAAGAATTGCAACTCTTCCTTTGATAGTGCAAATTGGAAACTTGTTGCAAGGCTGAAATCAGAAA	3.8
p-MULT_1	IS256	IR-left	YP_003708860	Waddlia_chondrophila_WSU_86-1044	1807051	-	CP001928.	TCTGTTATTTTAGGTTGTTGATAAAGTTTAGAGACACATCTATACTAAAACATATCTGATTGATATTTAGTGGTGAGACAACTATGCAGTATGGGCTGGGATTTATTAGAGATTCAGACCTCTATGATCACGTAAAGAAAACTGTTTTAAATTACAGGTTTGATATAGATCTTAAATCTTTTAATAAGAGTCTTGTAGATCCAATCAAATTAACATTTGATTCAAAAATATATCAAAGATCAATTGAGTCTGTGGTGGAAGATGAAGTTTTCCGTCAACTAGACAAAAGTAATACGAAT	sigmaA_17bp	16	TCTGTTATTTTAGGTT	TTGATA	AGTTTAGAGACACAT	TATACT	AAACATATCTGATTGATATTTAGTGGTGAGACAACTATGCAGTATGGGCTGGGATTTATTAGAGATTCAGACCTCTATGATCACGTAAAGAAAACTGTTTTAAATTACAGGTTTGATATAGATCTTAAATCTTTTAATAAGAGTCTTGTAGATCCAATCAAATTAACATTTGATTCAAAAATATATCAAAGATCAATTGAGTCTGTGGTGGAAGATGAAGTTTTCCGTCAACTAGACAAAAGTAATACGAAT	0.11
p-MULT_1	IS256	IR-left	YP_003708860	Waddlia_chondrophila_WSU_86-1044	68726	-	FR872659.	ATTGAATGGAATAAAGTGTTACTGTAACAGAGGTTGCGTTTGCGCTAGTGATAATAGGCCATGGCTGCGCCCCCCCAGAGGGTCTTTCCAATCCAACTGTAATTGAAGAAATTGAACGATGACGACGCGCATTCTCGCTACTTTAGTGGCGAGTCTAGCGTCGCTCTTCCCATTTCCAATTTTCTTCCGGAGTTCTTTTTCTTCCGGCAAAACGTTTAGATCTTTCTATTTGGTTTTGCTTTGGAGGGCGTCTTTGTTCTTCTATATACTTCTTAACCGTTTCTAAAGGAGCTCCACCA	sigmaA_breve	16	ATTGAATGGAATAAAG	GTTACT	TAACAGAGGTTGCGTT	GCGCTA	TGATAATAGGCCATGGCTGCGCCCCCCCAGAGGGTCTTTCCAATCCAACTGTAATTGAAGAAATTGAACGATGACGACGCGCATTCTCGCTACTTTAGTGGCGAGTCTAGCGTCGCTCTTCCCATTTCCAATTTTCTTCCGGAGTTCTTTTTCTTCCGGCAAAACGTTTAGATCTTTCTATTTGGTTTTGCTTTGGAGGGCGTCTTTGTTCTTCTATATACTTCTTAACCGTTTCTAAAGGAGCTCCACCA	4.1
p-MULT_1	IS256	IR-left	YP_003708860	Waddlia_chondrophila_WSU_86-1044	35044	-	FR872655.	ACTATTGATCGGCAACCGCCGCAGCGACCATGACTGGAAAGGAAATAATCCTTCAATAATGGATAATGAAGACTTTGTCAACTGGTTAAAAGATAGAGAAAAAGACATTTAAGTTTTCCCTCCTCCGGTTCAAAAAATCCCGAGAAGGCGAGAAATCGCTCTCGGGATTTTTTATTCATTCTTCTCATTTCAAATATAAGCAAAAAAAAAGCCCCTCAGAATCTCTTCTGAAGGGCGAAAGAAAAATTGGCAGCGACCTACTCTCCCACACTCTTGTGTGCAGTACCATCGGCGATGAA	sigmaA_breve	14	ACTATTGATCGGCA	CCGCCG	AGCGACCATGACTGGA	AGGAAA	AATCCTTCAATAATGGATAATGAAGACTTTGTCAACTGGTTAAAAGATAGAGAAAAAGACATTTAAGTTTTCCCTCCTCCGGTTCAAAAAATCCCGAGAAGGCGAGAAATCGCTCTCGGGATTTTTTATTCATTCTTCTCATTTCAAATATAAGCAAAAAAAAAGCCCCTCAGAATCTCTTCTGAAGGGCGAAAGAAAAATTGGCAGCGACCTACTCTCCCACACTCTTGTGTGCAGTACCATCGGCGATGAA	7.2
p-MULT_1	IS256	IR-left	YP_003708860	Waddlia_chondrophila_WSU_86-1044	1191750	-	CP001928.	GAGGAAATGAAGATATCCTTTCTCAAGAAAGGGCCGGTTAATAAATTTTTCGTGATGGATAAGTTCATAAATTATAATTTTTTTAAGTTTCAAAGGGGATCATAAAAAAAATGTGTTTAGATTATGCTAAGATTGATAAATTTCTTAGCTAAAATATTACCCGATTGTTTATAATTTCCTTAATTTTTTAAGGGAGGAGGCTGTTTAGCCGGAAATAACAAAGATGAAACTTGGCTGGATTATTTATGCAAAAAACGAAACACGGTTGACGACTGCTGATTATGGAGTCAACAGGCTTA	no promoter predicted
p-MULT_1	IS256	IR-left	YP_003708860	Waddlia_chondrophila_WSU_86-1044	18675	-	FR872650.	GTGTAAAAGAGTTCATACATAAAACGTTGCAAGTAGTTGAACTTATCGAGCCTGAAAAATCAAAAGCTAAAGAATATCTTCAGAGCTCAAATTTAATGAATGAAGCTTATGCAGATCAATTGATTCAGAATTTTTTACAACCAGATCAATCTTTAGATAAAACTCATCCCGAATTATGTAAGGAATGGGACTTTGAGAAAAATGGCTCTAAAACCCCACAAGCCTTTACATTTGGATCTGGAATAGAAGTTTGGTGGAAATGTCAACAAAACCACTCTTGGCTCGCTACAATATTAAGT	no promoter predicted
p-MULT_1	IS256	IR-left	YP_003708860	Waddlia_chondrophila_WSU_86-1044	2390163	+	FR872580.	GAAAAAGCATTGCAATTCAAAGTCGTACTCAACTAGGACTCCAAAGAGAATTTGTCAGGATAGTTAATCTTATAAAAGTACCTGGCTCAGCGTCCTATTCGCGACCACTTCAATGAAAAGATAGGATTGGGGGGTAGTAGACCAAGGATTGCCAATAATGGAATAAGAAATGGACAATTCCTGCACTATCTTCCGGGCAAACACATGCAATAGCATGATCAGAACAAAATTTTTCGCGTAAATTTCTTTCTACTTCATCTGAAGGCTCTTCATAAAGAATGCTACTAATTTCCACAAGC	no promoter predicted
p-MULT_1	IS256	IR-left	YP_003708860	Waddlia_chondrophila_WSU_86-1044	4513	+	FR872622.	ACAAGTCTGGCAGCAGTTGCGTGATAACTGGTTGGCAAATCGTTTTTTTGATGGGTACGATTCGATTGTTAATGCTTGTTGCGATGCCTGGAACTGGTTTGTTGGCACTCCCAATCGCATAAAAAATTTATGCTCTCGTTCATGGACGAAATTTTAATTTTATTTATGAGAAATGGTATTAATCCTATTTATGTATAAGAGAAAATTTCAAATTTTACATAATAGAATAAAAAAAATCATCATTTTTCTTGAAAATTGTAAGAGCAAAGAGGCTGAAAAGCCTCTTTGCTCGGTAGGAC	no promoter predicted
p-MULT_1	IS256	IR-left	YP_003708860	Waddlia_chondrophila_WSU_86-1044	54433	-	CP001928.	TGCGTGGGCAAGATTAGATAATAATGTAGCAGAGCGGGCGGTACGTCCCTTAGCTATTGGCAGGAAAAATTGGTTATTTGTGGGAAATAAAAAAGGTGGGGAAGCGGCTGGTGTCGTATTGAGTTTAGTCCAGACATGCCGTGCGATGGGGATTAATCCAAGGGAATATATTGAAGATGTCATGCGTCGCCTGATGTCTCATAATGCACAGAAACTCCAAGAGCTTCTTCCTGATTTTTGGCTTAAGGCAAAAGAATGCCCGGCCGCCTAATGGAGGAGGCATGTGGGTAAATTTGACG	no promoter predicted
p-MULT_1	IS256	IR-left	YP_003708860	Waddlia_chondrophila_WSU_86-1044	44418	+	FR872652.	GCTCTTTCTTTGATTTGCCATTCTATGGCTTCTTGTTTGTTAGGAAATGTTTCATATGATTCAGGATGTCCGTCTTTATCACGAATAATTACTTGATAAGTATCGGGTTTAGTTTTGTGTTTTCGCCTTCTAATCATTGGTCGCTCATGCTCCATTTTCTTGGTTAGCGTGAGCAGTAACACGATGAATATGTTGTGATGTGCTGAGAAGTACTGTGGTGTATAGGGTCGAAGTGTGGCATAAATGTGCCACGACCCTGTTTGTGGCTGGTTTTTCTAATGTTTTATTGTCATTAGCAT	no promoter predicted
p-MULT_1	IS256	IR-left	YP_003708860	Waddlia_chondrophila_WSU_86-1044	715504	-	CP001928.	TTCCTAAAATTCAATTAAATTTTAATTTGAAAAAATAAATATATAAAAAATCAACTCCAAGAAGTGGTTCCGTTTGAAACATATAGTAGAGCAATTAGGATCTCAGAAAAGAAATAGACTCTGCGTAATATTGAGCTATGGGAAATCATGAGGGAAAAAACGCTTTATAATCGCTTTTACGAATCATCAGATCTGTTTTTCGATGCCGTTAGAATTTTTTTTCAAAAAATATAGAACTATTGAAATCACGAATTAATGATAACTTTCAGATAAAGCTTGCTGTTTGAAACACCATGACT	no promoter predicted
p-MULT_1	IS256	IR-left	YP_003708860	Waddlia_chondrophila_WSU_86-1044	2028106	-	CP001928.	GCAGATGGAGGATGTAGTATTATTTGGTGTCCAGGACGTTGCAAATGCTTCGGCTAATCCTTTCCTACTTTTTATCTTTACTATTTTTGTTGGGTATGGCCTCTACAGGCCATGCTTCCATTTTGTTAAGCAATGAAGAAGCTGCTTCATTGGAAATATTTTTTAGACATGTGCTAAAGGAACATGAGGTTGGATATGTTATTGAAGGCGTAAAGCCTCTTTGTATTCTGGGTATTGCAGAGCAAGGAGATGTATATGCCGGATTTCCGGGTCATAAAACATCTTTAATTCTCAAAAAA	no promoter predicted
p-MULT_1	IS256	IR-left	YP_003708860	Waddlia_chondrophila_WSU_86-1044	599184	-	CP001928.	TTACCAAGAAGAATTCGCAATCTTCTACGTAAATAATCGTGAACCATGTGAAAAACTCCCTTTCTTTTCCAACGAGAATATTGGCCCTGTACAGCTGTCCATGGAGGAAAATCATGAGGGAGATGTCTCCATTGGCATCCTGTTCTCAAAAGGTAAAAGATAGCATTAAACATTTCCCGTCGAGAGTGCTTTGGCTTCCTGCCGGCATTACGGTAAGTTGAGCTGGTTAAAAGTGGCTTGATTTGCTCCCACTCTTTGTCTGTTAGGTCATCCGGATAAGGTTTGCGCATTTTAGCCCC	no promoter predicted
p-MULT_1	IS256	IR-left	YP_003708860	Waddlia_chondrophila_WSU_86-1044	40496	-	FR872640.	CTGCGTGGGCAAGATTAGATAATAATGTAGCAGAGCGGGCGGTACGTCCCTTAGCTATTGGCAGGAAAAATTGGTTATTTGTGGGAAATAAAAAAGGTGGGGAAGCGGCTGGTGTCGTATTGAGTTTAGTCCAGACATGCCGTGCGATGGGGATTAATCCAAGGGAATATATTGAAGATGTCATGCGTCGCCTGATGTCTCATAATGCACAGAAACTCCAAGAGCTTCTTCCTGATTTTTGGCTTAAGGCAAAAGAATGCCCGGCCGCCTAATGGAGGAGGCATATGGGTAAATTTGAC	no promoter predicted
p-MULT_1	IS256	IR-left	YP_003708860	Waddlia_chondrophila_WSU_86-1044	40801	-	FR872660.	CTATGCGCATACTCGACAAATCTATATTTTTTCTGTAAATGTGCCTTATGAATATCCTTCACGGTATCCCAAGATACACCGGTGAATTCAGCTACTGCTTTGATCGTTCCAAGCTTCATCATAGAGATCAGGTACTCTGAAAAGACCTTGGTCATTCTTCTTAAACCGGCGATAAATGAAAATTTTGGCCACCATCGATGTTTACATTTTTTGCATTCTAAGCGATGTGTATTAATCTCAATAAAGCATTGTTTTGCCCCGACAGGTACTGTTCGTATTCTTCTTGTTTTCCGCTCTTT	no promoter predicted
p-MULT_1	IS256	IR-left	YP_003708860	Waddlia_chondrophila_WSU_86-1044	1056011	+	FR872580.	ATAAAGGGTATACACATATATAACATGTTTCTCTTACAAAGCACTTGCGTATAGATTTCCCCTTGTCTCGCTGTAACTTATTGTGTAAGGCTCTATTTTTATAAACGGCTCCAGTTCATAGATCTTACGCATTCCCTCTATAAATTGGTTCGATGTAAGATCGGTGAAGGGCATTTCAGGACACTTCTCTCATAGGGAAGTGTCCTTTGTATTTTAAGCCGCCTGCATAATTTATAGACGGTTTCTTGTCTTTCAATTCCAAGTTTCTTAAATACGAAATTCAGTAACTGCTGTTTTTC	no promoter predicted
p-MULT_1	IS256	IR-left	YP_003708860	Waddlia_chondrophila_WSU_86-1044	47037	-	FR872652.	TCTTTAAAGATGGAGAAGAGGTTCTGGAAAAAGAAAAAGTAGCTTAAAAGAATTTTTAAATTAGGGTGCGTTTAAGGATTCCAAACACAACATTTGAAAATATCTCTTGTCAATCAGCGTCATAGAGTAAAGACTAAATATCAAGTTCGGGAGAATTTTATAAAAAATACCCATCAGTCGTTCAGCTCGCTCCCTCTTAGACCCCGCTTTTCGCACACTCTTGCTTCATTTATTATATCACAAAAAGGCAGACGCATATCCTTCAGAGTAAAAATCTGTTTGCTCGTTTTTGGATGCAA	no promoter predicted
p-MULT_1	IS256	IR-left	YP_003708860	Waddlia_chondrophila_WSU_86-1044	1204	+	FR872640.	TGGTAGGTCTGTTTAATACTTAACCCTTTAACTTAAAAGAATCTGGGTGAGAGGATTCGAACTTCCTACCCTTTTACCTCATGCAAGTTTTTATACCATTTCTCATAGATAGTGAGTAGAGGAAATATGGATATCAATCATGGGTCAAAATTTGTGAACAACGGGATTTACGCCTGATCCTTGCATAAACGATGCCGAGTTCGTAAAATCCCATCAAAGGCAAGGCCATCATCACTTGAGTAAACACATCCGGAGGAGTGAGAATTGCGCTTAGTGTAAAAATTGAAACGATCACATGC	no promoter predicted
p-MULT_1	IS256	IR-left	YP_003708860	Waddlia_chondrophila_WSU_86-1044	9179	-	FR872623.	ATTTCACACGAAATCGATATCTTTCTTAATTTCTCCAAAATAGAACCCTCAGATCATATACTCGATCTTTGCTGCGGACAAGGACGCCATAGCCTTGAGTTAGCTAAACGCGGTTACCGCTTTATTACAGGAATTGACAGATCCAGGTATTTAATCCGCCTTGCCCGCAGCAGATCTCAAAAGCTCGGATATCCCATTAAATTCTCAGAAGGCGATGCCAGAAAAATCAAACTGGCAGACCAGTCGATGGATTGCGTGATGATGATGGGAAATTCTTTTGGATACTTTGAGCAAGAACG	no promoter predicted
p-MULT_1	IS256	IR-left	YP_003708860	Waddlia_chondrophila_WSU_86-1044	2573457	+	FR872580.	GTACATTTTTGATGAAGACTTAGAAAAGAATTTGAAGGGATAACAATTTTATACCATTTATTAAATATATTTTTTAGTAAAGATAAAAATTGCAGCCTTTCATTCTGACAAAAGGTGGAACTAATTTACACAAACAAATTGTCCGCTCTGTTTTTCTCGAATTAACGACCCCTTTTGGAATGATCTCATATTTCACTTGCGATGAATAATCGGCATCAGAATTTACATGTTTAGAGCGCTATAATTTCTGCTATCGCTTTGGAAGCTGCATTAACAATGCTATTATGTCCATGGCCTTT	no promoter predicted
p-MULT_1	IS256	IR-left	YP_003708860	Waddlia_chondrophila_WSU_86-1044	1176047	-	CP001928.	TACTCTTTTGGGACGTAAATGCACATCTGAATCACTAAAATCACTTGATAAACGAGATTAGGTCACAATCACAGGTCTCACTATTTCGATAGATACGCTTCTGGTTACAGGGTTGAATCACTTACAGGAGCAGGGCAATTTCATGAAAAATACTTGATACACTAAATTCTTTAGTATTAGACTCTTTAGTCAACCCCACCAAGGAGATGGATATGACTGAAGAAGATCTTGATCAAGACACCAGCAACGCTTTTAGAAAATCACTTGAAGAACACTTTGGCTGCCTCGACGATTACAGA	no promoter predicted
p-MULT_1	IS256	IR-left	YP_003708860	Waddlia_chondrophila_WSU_86-1044	10233	-	FR872623.	TTTTCAAGACAAGCGCAGGCTTTGGGGTATTTGTCTCGATATGTTTTTAAAAATGTTTCAAATGCAGCCAACCCATCTTCTTTGGTTGAAGCCATATAGATTTCATGGATGGCCTTTTTCGCATTTACCTGCACGCTTTTAGGCATCTTATCGAGCACATTGGCCGTCTTATGCACCCAACACCGCTGCTGCTTTGTTTTCGGGAATACTTCTTCTATCGCAGACCAAAATCCAAGCGCGCCGTCTCCTATCGCAAGCTCTGGTGGAGTGCATAACCCGCGCCGCTTTAAATTTTCTAA	no promoter predicted
p-MULT_1	IS256	IR-left	YP_003708860	Waddlia_chondrophila_WSU_86-1044	43360	-	FR872640.	AGAAGAAAAACACCAATCCGAAAAGCTTTTGGGTTAAAGGTTCGAATGAGGCGGTTTGAGATCGGGATTACTCAAGAAGAGTTGGCTGAAAAAGCAGACTTGCACCCAACCTATGTTGGATCTGTAGAGAGAGGAGAAAGAAATATCGCCTTGGAAAACATTGTGGCCATAGCTAAGGGCTTGGGATGCTCACCAAAAGATTTAATGCCTGAATGAACACGAAATGCAAAAATATGGAAATACGAATTTACCAATTTCAGTAAATTCGTAAATCTTAAAGAAAAATTCTGTAATCTACA	no promoter predicted
p-MULT_1	IS256	IR-left	YP_003708860	Waddlia_chondrophila_WSU_86-1044	997116	+	CP001928.	ACTCTTCGATGCTTAAAACTGTATCTGGCACCTTTCAATCCGTTCTAAATGAGGTTTCGGTAGCAATCTGCGTCTTAGGAGAAAATTTGTATGAGTAAAGTATTAACGTTTGAATTAGATGAAAAAAACGAGCTTTTAGAAATTCATGGAAATGTCGAAGGTCTAATTTTTTTGCGAGATAAAATAACAAATCTTATTGAAATGGAAAAAAATAAACATATCCACTTAATGATTCCATCGTGGGGTGGTGAAGAACTTTCAGAAAAGAAACAGAGTGAGCAAAACACGCTAGTACCTCA	no promoter predicted
p-MULT_1	IS256	IR-left	YP_003708860	Waddlia_chondrophila_WSU_86-1044	531969	-	CP001928.	TTTGTATTACAGATGCCTGAAACAACTGGTTCGTTTCGCTAAACGATTTAATATCGAACTTCGTCAGAGTTATGTGTTTTTATCCAAAAAGACTTTAAGGCGAGTTTCCCAGTATGTTCACTCTAGAAAAATGAAATTGGCCAAGCGTGAAACGAAGCGTTTGAAGACGTATTTTGGCAGAGTACTTAGAGAAATAGAACGCCATGTAGAGAAAGACTCTGAGCTAAAAAGAATGACTTCGGAGTGGTTATCAATTTTAAGAGGTATCTTCGAACAAAAGCGGACAGATTCTCCAAAGA	no promoter predicted
p-MULT_1	IS256	IR-left	YP_003708860	Waddlia_chondrophila_WSU_86-1044	20951	-	FR872658.	AGGCGAAGTTGCTTGGCGCTGCAGGGAAGGGAGTGAACCGGGCGGCGCGTTGGCTTAACTTTGCAGAGAAGGAGGTGAAGGCTGCGTCTGAGATGGAAGAAACGGCAGCTATAATCTGACATTTTGGTGTTCTAAAAGTAGGAGATAAAATGAATACACTAATCGCACTTGACATTGACGGCACATTGACCTCAGACTTGCACTCCATACCTCAAGAGATTGAATCCTATCTAGGACTGCTTGCTGGCAAGGAGGTCATGATCGCCCTTGTCACTGGCCGTTGTTTTTCTCTTGCTTAT	no promoter predicted
p-MULT_1	IS256	IR-left	YP_003708860	Waddlia_chondrophila_WSU_86-1044	23412	-	FR872633.	TTTGGATTTCCAATTTCCTCTTTATCTTTAGAGGAGGTCTATAAAATAGCGGGAACCGAATTTAAGTTTTGATCATTTTAGATTCAAAAATTATGTTCCACATCTTCTTTTTTTGCATTTTCCACACACATTCTGCCAATAAGGATTGGAGCCGTTACAACGGCAGCATCCCCAAACAACTCCAAGAGATACGCAGGCTTCATAGCCAAGAGAAAAACCTTCTGAATCATAATGCAGTTCAGGAATTAATATTTGTTCATCACCGCACAGGATGAATATACCGTTTGGACTTATGGATA	no promoter predicted
p-MULT_1	IS256	IR-left	YP_003708860	Waddlia_chondrophila_WSU_86-1044	2731162	+	FR872580.	GAGCCTAAAAAATGAAAACATTATATAGATATGAATTAGATTTCGAACGCACAATGGAATTTGTTAAAGATAATTTAAATGAAGTGAACGCGCTATCTTCCGAGCTTCTTAATTTAGTCAATTTTAAGTCGGGTGTTTTTTTTACTTTATTAACATTAGGTTCCGACTTAGAAAGACTTTATGAATTTAAAAGCGGCGTTATCCTCCCCCAAAATCCCATAATTGTCACCGAAATTGATGGGAAAAAATCGCGTCATCAAGAAGTATCTACAATAAAGGAAGAGTTAAGTGATTTTGTT	no promoter predicted
p-MULT_1	IS256	IR-left	YP_003708860	Waddlia_chondrophila_WSU_86-1044	45440	-	FR872633.	GCAGATGGAGGATGTAGTATTATTTGGTGTCCAGGACGTTGCAAATGCTTCGGCTAATCCTTTCCTACTTTTTATCTTTACTATTTTTGTTGGGTATGGCCTCTACAGGCCATGCCTCCATTTTGTTAAGCAATCAAGAAGCTGCTTCATTGGAAATGTTTTTTAGACATGTGCTAAAGGAACATGAAGCTGGATATGTTATTGAAGGCGTAAAGCCTCTTTGTATTCTGGGTATTGCAGAGCAAGGAGATGTATATGCCGGATTTCCGGGTCATAAAACATCTTTAATTCTCAAAAAA	no promoter predicted
p-MULT_1	IS256	IR-left	YP_003708860	Waddlia_chondrophila_WSU_86-1044	2427817	+	FR872580.	CGATTTCATAAAACAGAAATGATCCTTTAAAGAAGCCTATGGCTTAGATCCTTTAATCACGGAACATGAAAACCTGTGAAAGAAGATGTCCCAACTGCTACCGTAACACCAGGAAATGAATAAGTGACTCCATTATCCAGGTGAACCACATAGTCTAGTACCGCGGATCCAGTCACAGCATTAATGGGTGTTGCAATAATTTCACACTCACCCTGCGGAAATGTACTAGACCCAAAAGAGAGAGTTGTCGAATTTCCTGCAGATAGTATCGCGGTTGCGATACTCCCATTAGTTGTATA	no promoter predicted
p-MULT_1	IS256	IR-left	YP_003708860	Waddlia_chondrophila_WSU_86-1044	1804918	+	CP001928.	TCTGAAGGTTCCGAAATGTTATTTACTCCTTACATTTCTTTCAGGACACGTCCGATAATAATGGTTATGTTAAAAAAACAATAAAATTATTTTTATTCCAGTGAATTTAACAATCTTACTATACTTCTACCTACAGCCCAAGATAGATTCACAGGTACCGCATTACCAATCTGCTTATATTGATTTATCATAGACCCCGAGAATTCCCAATCATCTGGAAATGTTTGGATTCTAGCATACTCTCTAACTGTTAGAGGCCTAGTCTCTTCAGGATGGCATCTTTCAGTCTGTTTTTGGGA	no promoter predicted
p-MULT_1	IS256	IR-left	YP_003840442	Caldicellulosiruptor_obsidiansis_OB47	11435	-	ATXO01000025.	ATTTTGATATTGACATTTACATATCTTCTTATATCTATTTCATCCAATATGTCCCCATCATAAATATGTACAAACCCCTCATCTGCCTTATGAAACTTATATAGCTGTTCTATAAATGTAGCTATTCCACCTATAATATAACCGCCTATCTCATTGGTAAAATGCAATACCTTATACTTGCCCTTAAAACCTATATTCAACATTGTCCTCTATCTCTCCTACTACAATATTGTATCTCCTCAAAAGATACTCCTCTTCCTTTGTCTTAATCTCAACTGCTCTCACAGGAATCTTAGATA	sigmaA_16bp	14	ATTTTGATATTGAC	TTTACA	ATCTTCTTATATCT	TTTCAT	CAATATGTCCCCATCATAAATATGTACAAACCCCTCATCTGCCTTATGAAACTTATATAGCTGTTCTATAAATGTAGCTATTCCACCTATAATATAACCGCCTATCTCATTGGTAAAATGCAATACCTTATACTTGCCCTTAAAACCTATATTCAACATTGTCCTCTATCTCTCCTACTACAATATTGTATCTCCTCAAAAGATACTCCTCTTCCTTTGTCTTAATCTCAACTGCTCTCACAGGAATCTTAGATA	0.52
p-MULT_1	IS256	IR-left	YP_003840442	Caldicellulosiruptor_obsidiansis_OB47	1408209	-	CP002219.	AAATATTTAAATTTTGTTGAAAATGAAAAATTAATTTTTAATAACATCATAATTCACTAAATTACCATTAACTTTGAACAAACGCTTAACTGTTTTACCTTTCAGTTTATAAATTGTACAACCCTCAGATGTCAAAAAAGAGTTTTTATCAAGAAAATAAACTTCTCCATTTACATAAATAGGCCAGTATGCATTCAAATCTTTTGAAATTTCCTCTATAAACTCTAAATTTCCTCTCTTAAAATCCAGCAAAACCAATTTCGCTCTAAAAGGTTCTTTGATAGTAGAATAATCGCCAA	sigmaA_19bp	15	AAATATTTAAATTTT	TTGAAA	TGAAAAATTAATTTTTA	TAACAT	ATAATTCACTAAATTACCATTAACTTTGAACAAACGCTTAACTGTTTTACCTTTCAGTTTATAAATTGTACAACCCTCAGATGTCAAAAAAGAGTTTTTATCAAGAAAATAAACTTCTCCATTTACATAAATAGGCCAGTATGCATTCAAATCTTTTGAAATTTCCTCTATAAACTCTAAATTTCCTCTCTTAAAATCCAGCAAAACCAATTTCGCTCTAAAAGGTTCTTTGATAGTAGAATAATCGCCAA	0.033
p-MULT_1	IS256	IR-left	YP_003840442	Caldicellulosiruptor_obsidiansis_OB47	2090279	+	CP002330.	TAAAATTCTATCACTTTTACCAAGGAACCACAAATATTTATGCCATGTAATCCCCTTTCACTCTTACTCCAAAAAATCCTTAAGCTTCTTACTCCTGCTCGGATGTCTAAGTTTCCTCAGTGCCTTTGCCTCAATTTGACGAATTCTTTCACGTGTCACATTGAATTCCCTGCCAACCTCTTCTAAGGTTCTTGCTCTGCCATCTTCAAGGCCAAATCGGAGCTTTAAAACCTTCTTTTCTCTTTCGTTTAATGAATCCAAAACCTCTAAAAGCTGCTCTTTTAACATTGAATATGCCG	sigmaA_19bp	14	TAAAATTCTATCAC	TTTACC	AGGAACCACAAATATTT	TGCCAT	TAATCCCCTTTCACTCTTACTCCAAAAAATCCTTAAGCTTCTTACTCCTGCTCGGATGTCTAAGTTTCCTCAGTGCCTTTGCCTCAATTTGACGAATTCTTTCACGTGTCACATTGAATTCCCTGCCAACCTCTTCTAAGGTTCTTGCTCTGCCATCTTCAAGGCCAAATCGGAGCTTTAAAACCTTCTTTTCTCTTTCGTTTAATGAATCCAAAACCTCTAAAAGCTGCTCTTTTAACATTGAATATGCCG	0.79
p-MULT_1	IS256	IR-left	YP_003840442	Caldicellulosiruptor_obsidiansis_OB47	2890787	+	CP000679.	CTAAATTGTAATATTTAGATACTACTATCTTTTCCAAAACTTCTAAAACCCCATTTCTTGAGAAATACTTATTTATTTTTATTCTTCTCTCAAATTTTATACTGTGGTTTATAACGGTTATATAGTTGCACATCCCCGCCTTTATCTGGCAAGCCATACAGTAATCTGCCTCCACATACGGTATTTTGTGATTTTTTATTTGTTACCTGAACAGTCAACATTGACAAACTCTCTGTTTTGGTAATTGCATTCATGCCGGTCACAGGAACATCAGCCAGCAAAGAATGGCACATAAGGTA	no promoter predicted
p-MULT_1	IS256	IR-left	YP_003840442	Caldicellulosiruptor_obsidiansis_OB47	2196413	-	CP002330.	AAGAAGGCTGTCCAACTCATTATTGAACAGCCTTCTATTTAATTACTCTTCATTATAATAATTACAAATTAATCTTAAACAGCATTTGTTACAAATTGGCTTTTTGCTTTTACAAATTTCTTTGCAATGCTTTACAATAAGTGCATGAAACTCATTAAAAAACTTGGTTTGAGGAGTCAGATTGGCCATAATAATTGCTTGTAAATCATTATATGATATTTTTTCACTTTCTATTAAACCCAGCCTATAAAAAAGTCTTTTTGTATAACTGTCTACCACAAAGATGGGTTTTTCAGCAC	no promoter predicted
p-MULT_1	IS256	IR-left	YP_003840442	Caldicellulosiruptor_obsidiansis_OB47	96559	-	NZ_AEYS01000004.	GAATAATAAAAAAGAGAGGTTATCCCTCTCTTTTTTTAATAATTAGCGATTTTTCTCTTTTCATTGGTTAGCCTTTCTGGGATTATATCATTTCGGATTAAGTCTTCATAAGTTTCTCGCGCAACGATTATGTCAGCCTGACCATTAGATACGAGTACTGCAGCAGGACGAGGTAACCTGTTATAATTGCTGGCCATCGAATAATTGTAAGCACCTGTACACAGCACTGCTAAAATATCTCCTTCTTCAATTTTAGGTAGGGTAATATCCCAAATTAGCATATCACCTGATTCGCAAAG	no promoter predicted
p-MULT_1	IS256	IR-left	YP_003840442	Caldicellulosiruptor_obsidiansis_OB47	1086574	-	CP002164.	AGTTAAAATGGAAAAGGGCTAATGACAGATTTGCACTTAGCCCTTTTGAGTTTTTTAATATCTCTCTACTTTTACAGCAATTTTAAATTTGATCTTTTGACAAAATCTTCAAAAGATATTATTTCTACCAAGTTTCCCTCTTTTATATACTCAACATGTTTTTGATTTAAATAAAAATCTTTTGCTTTCTTAGTATATCCTGTTCCACTAATTATAATATAAGCTTTTTTATACTTTGGATTTTCCTTTAAAATTTTAACCAAGGTGATTATCTCATAAACTATTTTTTGCTCTGCTGT	no promoter predicted
p-MULT_1	IS256	IR-left	YP_003840442	Caldicellulosiruptor_obsidiansis_OB47	2119309	-	CP002991.	TGTAATAATAGTACTATGCTTTTCATACCTTTAAGATATTAGCTGAAAAAATATATTTGAAGCATCTGTGTCTATTGGTAAATACCCTACTTCGTCTATTATTAACACTTTATACTTTGAAAAATGTTTTAATCGGATCTCTAAACGGTTTTCTGCTAATGCCTTTTTTAATTAAGACATTAATTCTTGAAAATGAATAAAATATGTAGGATATCTGTGCTTAGCACATTCTATCCCTATGGCGGTGGCAAGATGTGTCTTGCCTACCCCGGGGGTTCCTACAAACAATATATTTTCGT	no promoter predicted
p-MULT_1	IS256	IR-left	YP_003840442	Caldicellulosiruptor_obsidiansis_OB47	2236068	+	CP002216.	TAATAAGTAAAGACCCCTTAACTCTGTTTTAAACGTTATTTTCCCCACAAAAAAAGAGGGATGCACATTTATGTCTTGTTGCCAATGGGCATCCCTCTTTGTTATTCTCTCATATATCTATCTCTTAAAAAACTCCTGCTTTTTCTAAGATTCGATAAAGAATTGCTGCTGCCTCCGACCTTGTTGAATTCTTTTGGGGTTTAAATGTATTATCATTATATCCTGTAACAATACCCAGTCTTGCAGCATTTTCTATAGCTTCCCTTGCCCATGTGCTAATCTGGCTTGCATCAGAATAA	no promoter predicted
p-MULT_1	IS256	IR-left	YP_003840442	Caldicellulosiruptor_obsidiansis_OB47	2126239	+	CP001393.	TGATTAAATTTATAATAATTCCAGCTGATGCCTTTTTAGCATCGGTTAGTTTGTTATTGTCTTTTTTTCTTATTAAATGATTGAGAATCTTCTATTGTTTATGTTCAAAATCATTTTTGAATGCAATCTATTTTCGTGCTAACACACTATCTCTGAAAACCAATTTCTAAATACCTGTAAACACCTTTGGAATTCTTCTACATTACTTGACTCTGCCATCTCTATCCATTTCTTGAGCTTCTCCTTTGCTTCATCACATGTCTTACTTTCCAATACTTCGTTAAATTCTTCTTTCAAAT	no promoter predicted
p-MULT_1	IS256	IR-left	YP_003840442	Caldicellulosiruptor_obsidiansis_OB47	453602	+	CP002466.	TACCAAGATTCAATATACTCAAATATAGCAAGTCTGGCAGTATCAAAATCATGGTAAGTAGCTAAATTTACTTCTTCCTTTTTTAAAGAAGCATGAAAAGATTCTATACATGCATTATCATAAGGGCATCCTTTGTGACTAAATGAGTGTTTTATGTTACCTTTGGATAATATATATTCTTGAAATTTGGTGCTTGTATACTGTGAACCTAAATCACTATGGAGTATAAGCTCTCCCTGTGGCTTTTGAGTATTATAGGCATTTTCTACAGCACGAATAGCAAGCTCTGTATCCATCGT	no promoter predicted
p-MULT_1	IS256	IR-left	YP_003840442	Caldicellulosiruptor_obsidiansis_OB47	7858	+	ATXZ01000010.	AAGAAATACTATAAGGGAGAGGCCTTGCCTCCCCCCCTTTTTTCTTACCTCAGTAACTGCAACACGTTCTGTGGTAATTGATTTGCCTGCGCTAACATAGCTGTCGCTGCCTGGTTCAATATGTTGTTCTTTGTAAACTCCATCATTTCTTTGGCCATATCTACATCTCTTATACGCGATTCAGCTGCAGTTAGGTTTTCTTCTGCTGTACCCAAATTGTTAATAGTATGTTCCAAACGATTCTGAGTGGCACCCAATTTAGAACGTTCTGCCGACACAGTATTAATAGCAATATCAAT	no promoter predicted
p-MULT_1	IS256	IR-left	YP_003840442	Caldicellulosiruptor_obsidiansis_OB47	380275	+	CP001393.	GTTCTGAATGCCCACCTTTCACTTTTATCAAGCATGTATTTTACCTTTTCTCTGTCTTCAAACTTCTTGAAATATTCTATTAGAACCTCCTGACGTCTATCTTTTCTTTCAAAATATTTATTATCTTATCATTTAAAGGAGCTACGATTATGCATTGATATTTTATCCAGCCACAGCATGCCATTTAAATTCATCTATGCATATCATATGATTTCTAGTAACTCATTTTTACTTCTCCTAAACTAACTTTGTCAAACAATCTTATCGATATTGAATATTAATCACTAGCTTTTCAACAT	no promoter predicted
p-MULT_1	IS256	IR-left	YP_003840442	Caldicellulosiruptor_obsidiansis_OB47	148971	+	AJUD01000007.	TAACTAAGTTTCAGGGGTTGTCTTAAAAAAATCCTACAGTATCTTGACACTATCTGTTAGTATATTATTGTAGACACTTTAACTCGAACAGGATAAAATAAAAATATAAAGAAAAGAATTGAAACTTGGAGTATGTTACACTTAATCAATATCTTTATATTCTATATTTACTTTTTTATTTTTACGTGTTTAATACTAACAAACTCAAATTTTGAATCATCAAAAAATACATAATTTTTACCATCTTCTTTAAGAGAACTATCAAAAACAAATCCATCAAAAGACTTATTCTTTATATA	no promoter predicted
p-MULT_1	IS256	IR-left	YP_003840442	Caldicellulosiruptor_obsidiansis_OB47	2352549	-	CP001393.	TTCATAAGCGGAAGAAAACTTCTTGCCTTCTAACTTTCTGAGAGGTTGTTCAAATAGAAAAGTAATTAGTATCCAATCAATATACCTTTTATAATTTCTAAATCCCTTGAGCCTCACATTCTCAAGATTATATTCACCTTTTAATTTGCTAAATAACCTTTCAATCTTTGTTCTGTGCCTGTATAGCTTCTTACCTTCTTCAGTTTCTAAAAATCTTATATTCTTGCTTCTAAAACTATTGCTCACATTGTTTTTGTCTTTCATATTTCTTTTGTTTATCCCAGCAACAAACTTAACTT	no promoter predicted
p-MULT_1	IS256	IR-left	YP_003840442	Caldicellulosiruptor_obsidiansis_OB47	2808	-	ATXO01000031.	AGAAAATGGAATTATCGAATAGACTTTCAGTTTGAAAGAAACTACAAATATACTCAAGGGCTGTCCAAAAGTTGATTGGATAGCCTTTTACTTTATCTTCCTTCATCCCCTATCCTTTCCCGATACTCTTCTCTAACAATATTAACAATATCAGAGTCATAATTTTGTATAATCTGACTATTGCGTTTTTTCTTTTTTTTGCTAATATTAAAGTAAATAATTAACTCGAGAGGTGATTTCATCATTTAAAACTTTCGACTTCTAATTCAACAACTTTATTATTCTTATTCTATTTTCAA	no promoter predicted
p-MULT_1	IS256	IR-left	YP_003840442	Caldicellulosiruptor_obsidiansis_OB47	2000658	-	CP002991.	TTTTTATTTTTTCACATTTATTTTACCAATATTCGGAATAAATTAAAATAGCCTATATAAAGATAAAATTTTTCTAGTAAAACAGTTAAAAAAGTTGAAACTTTAGATAACTGTACTGGTCCCTATTTATTTGGACTTCAACGACTAAAAGTCCTCGGCTCGCATTGTTTCGTAAAATTTCTTTGTAAAACTTGCTTGTTGGAATGTAACCTAGTGATTGATGGGACCTTATCCAGTTGTACTCTTTCATAAACTCATCAAGCTTTTTAAAAAATAGGCCATATGCAATAAATTCATGT	no promoter predicted
p-MULT_1	IS256	IR-left	YP_003840442	Caldicellulosiruptor_obsidiansis_OB47	236418	-	CP002326.	AGTTCCTTTTTTCAAAACTAATAATTCTTAAGAATTTTTGTTGTACCATTCAAATTCACTATCTCTATTAAGTTCTTTGATGTTGATGTTCCTTGTAAATAATAAATTTCATTTCTTTTTTCTAATTTAAAGTCTGTTTCTATTTTTCTCTTTGTTTTTACTATAATATTTGCTTCAAGTAACTTTCCTGTAAATAGCTGAATATTACCTCCTCCAACAGTTAGAAAAGACCTCATCCCATATCCACTTATTCTATCTATCTTTGCAACAATATTCCCTTTTGTTGTTGAAACTTTGAA	no promoter predicted
p-MULT_1	IS256	IR-left	YP_003840442	Caldicellulosiruptor_obsidiansis_OB47	2239102	-	CP002164.	AAACACTATTCATAACCTTAACTGCTTTCTAATTTAAGGGTTTTTGAATATTCGTACGAAATTAATTCTTTCATCGGTGTTTGTTGCCATGCAAGCTCTTGGTGAGATAGCTCTGAAATGGTTCTGCAGTTCTTATCTTTCAAAAAATTTATTACTATATTGATAGTATCTAATTCCTCTTGTGTGAACAGCGATAAATCATAATTTTTTCTGCTTTTGAAGCTTGTTTTGATTGCTCCATCTTCTGTTTCATATTCTTCTACAAAGAATTTATCACTTGGATAAGTTGCTATTTCATT	no promoter predicted
p-MULT_1	IS256	IR-left	YP_003840442	Caldicellulosiruptor_obsidiansis_OB47	31504	+	CP001393.	GTTATGAACGAAAATTCATCTTTTTTTCCTAATTACGCCGACAACTTTTCCAACTATACGAAGTTCCCCTTCTTTGATGTTTATTGGCTCATATTTGCTGTTTTCGGGAATGAGCAGGACTGTGCTTCCCATTTTGCAAAATCTTTTCACAGTTATTTCACCGTCAAGCCATGCAATAACAATATCTCTGTTTTCCGCAGTATTGCATTTTTGCACAATTGCAATGTCTCCATCTTTTATATTTGCTTCCACCATACTATCGCCCTTAACTTTAATAGCAAAATATCTTTCAGGGTCAG	no promoter predicted
p-MULT_1	IS256	IR-left	YP_003840442	Caldicellulosiruptor_obsidiansis_OB47	885727	-	CP002219.	GTCTCTTCAATTCCATTGAATACTTCGCTATATCTTTCTTATAACTTGCTATCTCCACTATGCCTTCTCCAAACATATTTGAAAGTTTCTCTATCTTTGCTATAATATTATCAATTATTTTGCTCCCTCATTTGGTCCGTTTTCCTTTTAGTTTTTTGTATTTTCACCACATTATTTTATATCATTCTTTCTTTTCTACCAAGAGGAGGGAGCTATTTTTCTATCTCAAATCCTATAAATATTTTACACTAAGTTATGCTGCTAACTCATCTATATACTTCTTTCTTTCTGTCCATTTT	no promoter predicted
p-MULT_1	IS256	IR-left	YP_003840442	Caldicellulosiruptor_obsidiansis_OB47	154640	+	CP002326.	CAAGAACCTGCAAAAGCTGTCTACCACAATGGTAGACAGCTTTTTGTTTATAAGATATCAGGCTTTTTCTGTAAAGGTCAATATCAAAGTGGTTTTTTCCAAGGTCAGTTGAAAGCAGTATCTTAATCATTTGAAATCATATTTGATTTGAGTATTACCCTACGTACATTTATTAAATTTAAACTAAGTCAGGAAAGAACCATTTTGATATTGACATTTACACCTGGCAGACTTGGGAGAATGTTGAGTATGTCGAAAGACTAAAAGAGAGTTATAAATACATTCAAGAATTTTGAATA	no promoter predicted
p-MULT_1	IS256	IR-left	YP_003840442	Caldicellulosiruptor_obsidiansis_OB47	476129	+	CP001393.	GTTTTTAATCTTTAAAGATGACCTTTTTGTTTTTAGCTATATTCCATATCTTATTTAGCATCAAATTCAATTTCAAATATAACAAGATTTTTCTCTTTGTCAGCAAAAGATTTGCAGAAAAATTCTTTGATGCTCAAAACGTGATCTACCATACAGCCATACGAGAGTCTACTCTTTTTAGTTTTCTGCATCAAAAAACCATTAAGTTTATCACTGTAAGCTTTAATTGTCTCAAAAGGAAATTTTTCTATTCCAGAACCAATCCTCACATCTTCTGTCTCAAGCAGATTTGAAGAGTT	no promoter predicted
p-MULT_1	IS256	IR-left	YP_003840442	Caldicellulosiruptor_obsidiansis_OB47	1877052	-	CP002164.	GACGAGGATAGCCCTTTTCTTATCTAATTCTGCTTGAAGGAATTTTCTTTGTAACTTTTTTCATCTTGAGAGCTATAAAGCTTCTTCTTTAAATACAGAGCAACATTTACTAAAAGAAGCATGACAGGAACTTCAATCAATGGACCAATAACTGTTGCAAATGCTTCGCCTGAAGCTAAACCAAAAGTTGCAACAGCCACTGCTATTGCAAGTTCAAAATCGTTACTTGCAGCTGTAAGACCAACAGTTGCACTTTCAGGATAACCATATTTTCTTTTGTATGCTGTGAAAAATGTTAT	no promoter predicted
p-MULT_1	IS256	IR-left	YP_003840442	Caldicellulosiruptor_obsidiansis_OB47	15041	-	NZ_AEYS01000012.	TCTGAATCGATGAAAATTCCTATAACCATATGCAATTCTCTTAAGGACCTTGATCTTATTGTTGTAGCCTTATGTTACAGAATTCGTATATGGTATATCAAATGCATTAGTTATTTCTTCAAACCATCGATTGAATACTTTTACACACCTTCTAAATTCCTTGATTCCACTTTCTTTGGCCTGTTGTATCCATTTTTTAACTCTCTTTTTGCATTTGGATGAGCCACATTTCTATCAGGGTCCTTTTTTGCAATTTTTTCAATTGTCTTTTCTATAATTTTGCTCTGTTTTTGCTCTTG	no promoter predicted
p-MULT_1	IS256	IR-left	YP_003840442	Caldicellulosiruptor_obsidiansis_OB47	1880499	-	CP002326.	GGGTAAAGAGATTCTTAGCTTTGCGAGGGAAATAAGTCATGTCGAGTAGCAAAGCACCCCTTTTGGTAGGAGCTCACATCATACACACTACTATAAATATGACCAAAGCCCGTTTAAACGCGTTATGTTTGAAGATGGCTACTAAGGCATACTTAAGATGCTCTGCGAGAGAGATATTCTTTGAGTAAATACAAAAAATAGTTTGACATTGAGGCTAAATTCAAGATCTCCATTTCCGATGTTGCTAAGAGTTCTCTTAAAACAATGCTTGCAGCCCTTCCCATTATCCTTGCTATTTG	no promoter predicted
p-MULT_1	IS256	IR-left	YP_003840442	Caldicellulosiruptor_obsidiansis_OB47	557045	+	CP001393.	TGAATCAACAAGCAGGACTTTTTAGCCATCGTTTATACTCCTGTAAACCAAGTTATATCTTTACTTCCTTTTTTGCCACTGTAATCGTAATAGCCTTTTTCAATCTTATTATTGCTTAAAACAATTGTATTAGGCAAAATTAAAAACATGCCTAAGATTAGAACAATAATTTTTTCAGCTTTCAAAGACTTCACCTTTAATTGTCATGATGATATGCCACAATTTGCTTTACTCTGCCTTTTGATATTTTAAATTCAATTCCGTAATAAAGAGTATCTTGATAATAAATGCTTTCAACC	no promoter predicted
p-MULT_1	IS256	IR-left	YP_003840442	Caldicellulosiruptor_obsidiansis_OB47	550695	+	CP001936.	TCATTTATATTTTAAATTTGCTTATTATACTCATCAATGTATTTGCAATATTGCTCAAATCTTGTGCGGACTTTGATATTTCTTCTATTGCAGTTTTTTGCTCTTCTGTTGCGGAAGATATTTCTTCGGTTGAAGCGGCAGCTTCTTCCGTTACTGCGGCGATATTTTGTATCGAATCTAACATTTCACTTCTGCTTTGAGAAATTTTCAACATTGATTCATTAAGTTTATTAAGTTCTTCTACGATTCTATTTACTGCTTGCTGAATGCCGTAGAAAGTGTGAACTGTTTTTGCTAAA	no promoter predicted
p-MULT_1	IS256	IR-left	YP_003840442	Caldicellulosiruptor_obsidiansis_OB47	2245347	-	CP002164.	GAAAAAAACTTCTCATGCCCAGCATTAGTAGGTTTTCACTTATCCTTAAGACTGTCTCTGATGAATATACATAAGCTTAGAGAAATGGGAAATAAAAACAATAATAAAAATCTAATTTTTCAATCAATTATTATACAATTTCTTCAATTTTCTCAAATTCATTATCGTGCAGAAGCAAGATATCTCCCTTCTGAAGAAAATTGGGTTCGATAACCTCAATAAGAATTCCTTCTTCTTCCTCTTCTTCAATAACTTCTTCTTTCCTGTATCCCAGTTCATAATAATAGTCGGATATTCTT	no promoter predicted
p-MULT_1	IS256	IR-left	YP_003840442	Caldicellulosiruptor_obsidiansis_OB47	4715	-	NZ_AEYS01000072.	TTTTTTTTATATAACTTGCGCATATTTTATTGCTCTTAAAATCCTATATATTGGTGTCACTTTCCCTATATTTAAAACTGTAATATTATTTATCTTTTCATTTGTAGACGTTTTAATTCTCCTTACCGCCTCTTTTATTTGCTTCTTTGTTAATTTGTAGCTCCCTGCATTTATATTCTCTTTCTTACCCCATTCTATTTCTCTTAAATCTCCTCCGTTCTTGCTAAATACTCTTAATTTCGCCATTAACTTTAATCCTTCTCTACTCCATCCCAATGGATTCCTACTTAATCTAGAAG	no promoter predicted
p-MULT_1	IS256	IR-left	YP_003840442	Caldicellulosiruptor_obsidiansis_OB47	2359700	+	CP003001.	TTTTAGGAGATTGGAAAACCAACGAAACACCTTATTTTATAGGCTTTGCAATAATCAGTTTTACAATATCAGATAGCAAGTTCTTTTCCTCAACTATTTCAAACCCAGCTTTTTTAACATTCTCCACTGTATTGCGATTTATATTAGCTCCATAAATGCCAACAACCAAGGGGTTTAATATATCCATTATTTTGCCTATTGGTTCTTTTTTGCTTCGAACATGTTCAAGCATTACCAGCACTCCATCATCTTTTAATACCCTACGAATTTCTCTCAACCCCAAAATTGGATCTGGCACC	no promoter predicted
p-MULT_1	IS256	IR-left	YP_003840442	Caldicellulosiruptor_obsidiansis_OB47	302673	+	CP002466.	GTAATAGACGTTCTTTAGTTTATTCCTACCATTTTTTGTTTCTCTTCCTTCATGTATGTATACAAGCCTTGGCATTTCTTTTTTTCCATCTTGTAAAGCTACATGGTCTTCATCCGCTTCTATGTATAATACTCCTTTTTGTCCTCTTTTATTATCTTGTCTAATTCCTCTATAAATAGCACAGCTACCTTCGCTCCTAATTCATCTGACTTTTTCTTGATTTCCGGAATAATCTCAGTTAAATCCATCCCTTCTTCTAACTCTTTTTAAATATTTTCATCATATCATTACTGAAATCC	no promoter predicted
p-MULT_1	IS256	IR-left	YP_003840442	Caldicellulosiruptor_obsidiansis_OB47	1929343	+	CP001393.	TTTTAATTTGCAATTAACAATTTTTTATCATTAAATAGTTTTCTATAAACCTATTATTTTGGTTCTTGCCCCCATACCAGCACCCCATCTACATACGCTGTTACCTTCACATTCTCTCCATAATTCGTCATGCTCTGCATCCATGACCAGTCATTCCCTTGATTGTAATTGCTCCAATCACTCTTGTTGAACCTTATCTGTATCTCCCCTGTGTCTTTACCAGCCTGCAACTGCCCAGCTCCACTCTTAAATCCTATCTCTAAATAATAGTCCGCTCCACTTACGCTACTGCTCAGCTT	no promoter predicted
p-MULT_1	IS256	IR-left	YP_003840442	Caldicellulosiruptor_obsidiansis_OB47	2230545	+	CP002164.	CCCCAAAACGCCTTTGTTTGGATAATGTCAAATCATACTTGTTCTGCAGTACTTTTTGTTTCTTCTATTTCATCCTTATAAATAATTTCTTCTATGCCAGAAATCTCAATAGATAAAGTCTCCAATTTCGTCTACAGCTAATAATGAACCATGAATTTTTCAAGTATAAAAAATACTCTAATTCTCAGTTATAAAACGTGATGTTGTCATATCAAGCTCAGCTGATAATTTTCTAATTTCATCTATCATATTTTTAAGTTCTTCTATTGAAGCAAGTTGCTGTTCAGTTGCAGCTGATA	no promoter predicted
p-MULT_1	IS256	IR-left	YP_003840442	Caldicellulosiruptor_obsidiansis_OB47	2109325	-	CP001393.	AAATTACCAGCCAACTCTTTTCTTTTTTTTAGTGGATGGTTCAATATTGACATTTAATGATATCAAGTGCTTGATTTTGACCCGTAAAAATTATTGTTTTTGGGCAACCTCAGAATGAAAGTGGGTTATTAGTAATTTCCCTTAAATGTGGTATTTATATTATTAAATGCACGCCAGATGAAACTAAAAAGATAGACATCATAATACCTTCACCTATTGGGCCATAAAATATCTCTTTAAAAACTTACTACGAATGTCCTCTTACCCTTTTAAAGATTCTGCAAAAGTGCTATATACTT	no promoter predicted
p-MULT_1	IS256	IR-left	YP_003840442	Caldicellulosiruptor_obsidiansis_OB47	1283023	+	CP002164.	TTGAAAAATCATGGGCACCCATATTTTATAAATACGTGTTCTGCAACATCGATGAAAAACCCTTTTCAGTTTTATACAGTGATACAGGAAGGGCTAACTTCCCGGTTAACATACTTCTTTCCTTGGAATACATAAAACACCTTAAAAACTACTCTGATGATGAACTTATCGAAAATTTCAACTTCAATTACCTGATAAATTATGCTGTAGGAATAAGAACATAAGTAAGTATGAACCTTTCAGAGAAAACCTTGTATGACTTTAGAACAAGGATATACAAATACCTCATAAAACATCCT	no promoter predicted
p-MULT_1	IS256	IR-left	YP_003840442	Caldicellulosiruptor_obsidiansis_OB47	2416620	-	CP003001.	GTTATGAACGAAAATTCATCTTTTTTTCCTAATTACGCCGACAACTTTTCCAACTATACGAAGTTCCCCTTCTTTGATGTTTATTGGCTCATATTTGCTGTTTTCGGGAATGAGCAGGACTGTGCTTCCCATTTTGCAAAATCTTTTCACAGTTATTTCACCGTCAAGCCATGCAATAACAATATCTCTGTTTTCCGCAGTATTGCATTTTTGCACAATTGCAATGTCTCTGTCTTTTATATTTGCTTCCACCATACTATCACCCTTAACTTTAATAGCAAAATATCTTTCAGGGTCAG	no promoter predicted
p-MULT_1	IS256	IR-left	YP_003840442	Caldicellulosiruptor_obsidiansis_OB47	695491	+	CP001393.	AAGAAGGCTGTTAAAACTCATTATTGAACAGCCTTCTATTTAATTACTCTTCATTATAATAATTACAAATTAATTTTAAACAGCATTTGTTACAAATTGGCTTTTTGCTTTTACAAATTTCTTTGCAATGCTTTACAATAAGTGCATGAAACTCGTTATAAAGCTGGGTTTGTGGAGTTAGGTTAGTCATGACAATTGCTTGTAAATCATTGTATGATATTTTTTCACTTTCTATTAACCCCAGTCTATAAAAAAGTCTTTTTGTATAACTGTCTACCACAAAGATGGGTTTTTCAGCA	no promoter predicted
p-MULT_1	IS256	IR-left	YP_003840442	Caldicellulosiruptor_obsidiansis_OB47	1401951	-	CP002326.	TTATAGTAATCATTTTCTTCATTATTGACTATCCTCCTTTTAACTCAAAAGAAAATTTGTTCTTTCACAGAACCGTTTGAAAAGTTTATTTAGTACATTTTCTGCATTGCATTTTGCGTATAAAATTTGTTTTCACAATTATCTGTCTGCTCTAATATTTAACAGTATCATAACTAACCAAATTTCCTTTAACTTTTAATAACTGAACTACCTTTTTGTCTTTTAACTTGTAAATTGAGCACCCTTCTTCACTTAAAAAGTATCCGCCTTTATCAGTAAAGTATATTCCATCTAAACCA	no promoter predicted
p-MULT_1	IS256	IR-left	YP_003840442	Caldicellulosiruptor_obsidiansis_OB47	2083218	-	CP002466.	CCTACTCGATAATAATGCTTCTATATAATAAATGCACGGGTGTTTTAGTAAGCAAATACATCTTTCAAATCTATTTCTAGATCTTCAAAGATAGAGACTTTAATTTTATTTCCTACAGTATATACATCAGGTCTTCCATATCTGGAATTTTCCTGCAAAATAAACACACTTACAACTTTGTCATCTGGTTCTACTATCCAATATTCCTTTACTCCATGCTTTTCGTATAAATTAAACTTTTCTATTTTATCTCTACTTGCAGTTGAAGGTGATGTAATTTCAACAATTAAATCAGGAGC	no promoter predicted
p-MULT_1	IS256	IR-left	YP_003840442	Caldicellulosiruptor_obsidiansis_OB47	80372	+	CP002330.	GCTTTGTTCTGAAAAAGAGTTTGACATTTGACAGCTATGATCCGCAAAATTTGACAGTTTATAATGACATCTACAATTCTCATGTACTACTGAGTGTTTATGAGTGCACATATGCAGTTGTCAATGCTGATGTTTATGTAATAGACAGAGATACCTATAAAGAGCTTTTTGTTGGTACAACTGATTCAAATGGCGAACTTCCGCTTGTTATTACAAATGGGGAATACATTATAAAAATTGCATATAATAATCCCGAAACAGGCGCTTACGACTTTTACTATAAAGCCTTGCAAGTTTCA	no promoter predicted
p-MULT_1	IS256	IR-left	YP_003840442	Caldicellulosiruptor_obsidiansis_OB47	2440001	+	CP002991.	TCATACAAGGAGGATTTTCACTATGGTTCATAATAATTGTACCACAAAAAAGCGTTCTTTTAAACACTTAAGTAGCTATGGATAGTGTCAAGATACTGTAGGATTTTTTTAAGACAACCCCTGAAACTTAGTTAATTTCCGCCTTCAACTTATCATGCATTTTATATAACTTGCGCATATTTTATTGCTCTTAAAACCTTATATATTGGTGTTACTTTCCCTATATTCAAAACCGTAATATTATTTATTTTTTCATTTGTAGACGTTTTAACTCTCCTTACCGCCTCTTTTATTTGCTT	no promoter predicted
p-MULT_1	IS256	IR-left	YP_003840442	Caldicellulosiruptor_obsidiansis_OB47	25724	+	CP002330.	TTGGAAATTGCAAAAAATCGAACTTGGGATCGCGAGAAATTTTCTGAAAAATATTTTGAATATTGACCAACCCAGCCCTCCCAAGCTTTTTGAGCTTCAAACTGACAAAGTCAAGAGAATCCCACCTTTTATTTTTGAAAGGGAAAAGTTATCTTTTTTTCCTCATCACGCCGACAACTTTTCCAACTATCCGAAGTTCTCCTTCTTTAATATTGATTGGCTCATATTTGCTGTTTTCAGGAATGAGCAGGACTGTGCTTCCCATTTTGCAAAATCTTTTCACAGTTATTTCTCCGTCA	no promoter predicted
p-MULT_1	IS256	IR-left	YP_004034977	Lactobacillus_delbrueckii_subsp._bulgaricus_ND02	980041	-	CP002341.	AAAAAGGAGGACATAGTCCTCTTTACAATAAAAAATTCGTTCCAACAAACATTTTATTTGTATAAACAAAGGTATAACTATGTCCTCTTTAAATGATTATATTAAATTTTTTCTTGATATTGAAGACAACAACATTATTTTTAAAGATTATTTTTATAAAATTCCCGAAGCTGGTTCGAAATATAAAGTTTATGAAGCTGAGCTCATTCAACCAGCTTGCCCCTTCTGCGGCTCTGTTGATATTATTCACAACGGTCATCTTAAGACAAATATTCGCTACATTACTGCCAATGCAAGTA	no promoter predicted
p-MULT_1	IS256	IR-left	YP_004034977	Lactobacillus_delbrueckii_subsp._bulgaricus_ND02	1895517	+	CP002341.	CAGAATATATCCCAGTCATACCTTGATTTGGTATTCCTGATACCAAACGCAAATTTAAAAGAGTAGACATTGTCAGCAAGACAATATATGCGACAACACACTTGCTAATAAAATTAAAATGTATATGAACTAAGTTTCTTTTTATTCCTATTAGAAATAAAATTCCTGATAAAATGATGAATCAAATAGTAGCGAGACCTTTTTTAGAAAAACATGAGCTTACATCTGGAATAACAACGAATATAACTAACAGTAAGCTGTACAGTTTTCTTATGTTAAACGTTACTTTTAGGCTATCA	no promoter predicted
p-MULT_1	IS256	IR-left	YP_004034977	Lactobacillus_delbrueckii_subsp._bulgaricus_ND02	2000274	-	CP002338.	GAAAATCCAGGTTTAGAGTCTTTGAGAATAAATTTTTGATTATTTGTTTTATCAAGAGCTATAAAGGTTGAACCGGATGCCCGTGAATGCACAGCTTTTAAAGGAATGATTGTCTTAAATAGCAATTTACTTTCCTTTTTGTCATCTATGTTGTTAGGAAAGGGTTCTTTCAGACCTTCAGGTAATCTGTATTTACTATGGACATAGTCTTTATATTCAACATCTTTGGAATTCAATTTGTAAATATTTGTATCTGGACCTGTAATTACTCCATAGCGATAGAATAAAACATTTGAATC	no promoter predicted
p-MULT_1	IS256	IR-left	YP_004034977	Lactobacillus_delbrueckii_subsp._bulgaricus_ND02	804249	+	CP002341.	ATTTTTTTCCTTGACTTTGATAGTTTACAAGTGTAAACTACACATAGTTAGAAATTTCAAAGCATTCATTTAGGAGGAAAATGTGTCAAATAAAACTCATTCGCCTAATCACGAAGAAATGATGTCTGAGCATCATCACAATCATGAAATGGTGGATATGAGGCACGAAAATCATGAGATGCACAACATGCACAACATGCACAACATGCACAACATGGATAATATGCATGATATGGACAATATGGATATGATGGATCATGGAGGACACATGATGCATATGGGTGATATGAGTAAAAAGC	no promoter predicted
p-MULT_1	IS256	IR-left	YP_004034977	Lactobacillus_delbrueckii_subsp._bulgaricus_ND02	194162	+	CP002341.	TTTTTAACTGCTAGGCTATAATTTATAGATAAATAAAAGCAAGCACCTACGTAAAAAAAGTGCCTGCTTTCATTTATTATCGAAAAATTCCCATCTATATTTACAAAAGGTTAACATAACAATTGAAATATTGATTAACTGACCTTTAATTGTCAAATTATTTACATTCTAAGATGACTAATATAGATAATTTGGCTAATTATCCATGTAATTTTTGTTGCAACGTATCACCAATGCCGTCTACCTTCTTAGCAGCCAAGACGGTGCCGCCGATGAGAACACCACCTACAACGAGCGTA	no promoter predicted
p-MULT_1	IS256	IR-left	YP_004034977	Lactobacillus_delbrueckii_subsp._bulgaricus_ND02	1302275	+	CP002341.	GCTTTTAGGCCTTTCCCTAGCCCATTGATTAACGGCCTTCTGGCATAATTGCGGCGTGATCTTGTCTAAGTAAACATCACCCAAGACGGGCAAGACCTTTGATTCCATACAGCGCTTGAACTGGTAGAAGGAAGTTTCCTTCACTGTTTGAGCGTACAAAGGAAGATACAGTTCAAGCAGGCCCTTGAAAGTAAGCCGCTTCTGATTGATTGGCAAATAGTCTCCGTTCAAGATTGCTTGCTGAACATCTAAGTAAGCTTGTTTGGCATCCTTTAGTGTCTTGAAGCCCTGATTCCTAA	no promoter predicted
p-MULT_1	IS256	IR-left	YP_004034977	Lactobacillus_delbrueckii_subsp._bulgaricus_ND02	17688	-	NZ_AEAT01000073.	AAACTATTTCCTCAGTAAAATAATAGCTAAGTATAGGTTTAAGCAAAAATAAACAATATAGATACATTTTTGCCAAGCTAAAAAGCCCCGACTTCGGTCGGGGCTTTTTTTATACATTTTCAGCTTTATTCTTTGGCTTCCTGCAGTCTGGCCATCTTATCATAGACCAGGCCCCGCTGGTTTTCATCGATTTCCAAGACTAAAAGGTCACCGGCTAACAGCTTGGTATTCCCATTAGGGATAATATCCTTTTGCCCCCGGTGGATAACTCTAACCAGGGTGCGGTCCGGCCAGGCGAT	no promoter predicted
p-MULT_1	IS256	IR-left	YP_004034977	Lactobacillus_delbrueckii_subsp._bulgaricus_ND02	1885957	+	CP002341.	GCAATTTTAGGTTCGTTCTTGGTATCGAATGATGGTAAACTAGACATAGCACAAGCCTTTCGTTTGATACTGATGATGTTGTGGTTGACTAAATTATATCAAGCGAACAAAGGCCTTGTGCTTTTTTATTGGCTAAACTATTGAATTTTCAAGGTACGAGCCCACGTTTGCAAGTGAGAAGTTTAAGTACCTCGCTATTGGGTGCTTACGGTGCTTACACAACAAAAAGGCCACTAGGCTATATAGTTTTTGCTAGCTCCAGTGACTAAAAGGGGATGTAAATAAGAAAATGATACTAA	no promoter predicted
p-MULT_1	IS256	IR-left	YP_004034977	Lactobacillus_delbrueckii_subsp._bulgaricus_ND02	537	+	NZ_AEAT01000058.	ATTTTTTCCTTGACTTTGATAGTTTACAAGTGTAAACTACATATAGTTAGAAATTTCAAAGCATTCATTTAGGAGGAAAATATGTCAAATAAAACTCATTTAGGAGGAAAATATGTCAAATAAAACTCATTCGTCTAATCACGAAGAAATGATGTCTGAGCATCATCACAATCATGAAATGGTGGATATGAAGCACGAAAATCATGAGATGCACAACATGCACAACATGCACAATATGGACAATATGGATATGATGAATCATGGAGGACACATGATGCATATGGGTGATATGAGTAAAA	no promoter predicted
p-MULT_1	IS256	IR-left	YP_004034977	Lactobacillus_delbrueckii_subsp._bulgaricus_ND02	490	-	NZ_AGFO01000003.	AATCACTCACCTACAGCAACAAGTATAATTTCTCTTAAATTATTTATCACCACTGATTTTTGCTTCAATTCAACAAATTCTTTTACTTCTCCGCAGTCTTCATTGGATAAAGATGTTGCAACCCGATATTCCCTTTGCTTGCTATATCGGTTTGATTTATAAAAATAATTTGGTATCGGACTTTCCCCAGCCCTCATTACCTCACTAGGACTTTCTCCTTCATAATAATGAACTTTTCCATGTTCTTCAGCATCTACGGCTTTCTCAAAGGACAGACCATCAAATAAAACAAAACTACA	no promoter predicted
p-MULT_1	IS256	IR-left	YP_004034977	Lactobacillus_delbrueckii_subsp._bulgaricus_ND02	1673471	+	CP000412.	GCGCGATGCCCTCAAGATAGACGGTTATATACTGTGGACACCTTATCGAAAAAATATGAAGGGTGCTAAGCAGCATAACAAAAGAGAGCTAATGGCAATTCGCAGAACAATCGAGAGTGTGTTTTCTGTACTAAAGTACTACGGAATTGAAAATATACTTGCAAGAAGTGTAGATGGTTTCCAACAAACTGTCGAGATAATTGTACTAACTTACAATATCAGCTACATCCTACAGAGATATGGATTTAGCTTCTTCAACTAGCACCACGCGTACTATGTATCTTCCTTCTTTGAATCAT	no promoter predicted
p-MULT_1	IS256	IR-left	YP_004034977	Lactobacillus_delbrueckii_subsp._bulgaricus_ND02	2048814	-	CP002341.	GAGTAGTCGTTCAACACTTTTTCTTTTACTATATAAAGTGGAGATGAAGCCAATGCCGTGCGTCTTTTGGACACATGATGTCGTAAATAAAACTGGCAGCTTCACCATTCAATTGAGAATCTCGTCTAAGTATGTTGGCTGTTAAAGTCCGGTTGAGAAAATTAGATCTGATTGAATTGGGTGAAGGAAGCTCATCTCCAAGCAAAGCGGAGGTTTATTCTTATGGATTCATTGAAAACTGTTTTCGGTATTGATGTTAGCAGCCGGAAGTCTAACGTATGCATTATGGTCAATGGCCA	no promoter predicted
p-MULT_1	IS256	IR-left	YP_004046723	Calditerrivibrio_nitroreducens_DSM_19672	199550	-	CP002347.	ACAAATTGTGTTTTTATTTTTAATTTTAAAATATAATTCATTTTATATTATGTTTTTTAGCAAATATTATATAATCTTCATTGTTAGCTTCAGCAATCTTTTCAATTTTCAAGTTGTTATCACTTTTATCCGGAATGTAGCTTAAAAGAGACTGCTTAATACTTGACTTGAGTTTTTTATCCATACTTTTTGAAACAACAAACGGAAAATTCAAAATAGGCTCACTTTCGAAAATAACCTTAAGATCCTTTCTGGCCTCGAAATAAATATCTTCATTTAACACATCCAATCTTGTAACA	sigmaA_19bp	17	ACAAATTGTGTTTTTAT	TTTAAT	TTAAAATATAATTCATT	TATATT	TGTTTTTTAGCAAATATTATATAATCTTCATTGTTAGCTTCAGCAATCTTTTCAATTTTCAAGTTGTTATCACTTTTATCCGGAATGTAGCTTAAAAGAGACTGCTTAATACTTGACTTGAGTTTTTTATCCATACTTTTTGAAACAACAAACGGAAAATTCAAAATAGGCTCACTTTCGAAAATAACCTTAAGATCCTTTCTGGCCTCGAAATAAATATCTTCATTTAACACATCCAATCTTGTAACA	0.67
p-MULT_1	IS256	IR-left	YP_004046723	Calditerrivibrio_nitroreducens_DSM_19672	2044871	-	CP002347.	TTTGGATTTGATGAATTGATAAGATTATATATATATGAATATAAAATTCCTATTAAAAACATACCTAATGGAACAGCATAAAAACCAAGATTCATATATATTTCTGCAAATTGCGGTAAAGTAATTCCAGAATAATAATCAAATGGCTCAACAAGATTATATTCTCTAGCAAAAGTGTTATTAAATAACCCAAAATCCTCGCTTTTTCGAGTAAATGGTAATACAAGTAGAAGTGCCTCTAATCCTTTTAAGTAAGTAATTCCCATTTTATAATCAATGAATGTTGGAGTTTGTCCTAT	sigmabif	14	TTTGGATTTGATGA	TTGATA	GATTATATATATATGA	TATAAA	TTCCTATTAAAAACATACCTAATGGAACAGCATAAAAACCAAGATTCATATATATTTCTGCAAATTGCGGTAAAGTAATTCCAGAATAATAATCAAATGGCTCAACAAGATTATATTCTCTAGCAAAAGTGTTATTAAATAACCCAAAATCCTCGCTTTTTCGAGTAAATGGTAATACAAGTAGAAGTGCCTCTAATCCTTTTAAGTAAGTAATTCCCATTTTATAATCAATGAATGTTGGAGTTTGTCCTAT	0.23
p-MULT_1	IS256	IR-left	YP_004046723	Calditerrivibrio_nitroreducens_DSM_19672	1129864	+	CP002347.	AAATCTAAAATTCAAAGGTATGTCATTTAATAATTTGTAAACTAATATAAAATTTTATGTTTTTAACTTCTTTATAATTATATCTATTGCACCTTTATTTTTTTTCATATAGTTAATCCCATTTTCCGCCATCAAAGCCCTTTTATCAGGGTTTGAAATAATGCTTTTAACAACTGAATAAAGCTCATCAGAATTATTCACAAGCTGAACTATCTCTTCTTTGTATAATACCTTATAGAGTTCTGAAAAATTATAAACAAATTTACCCGATATGGTGGGGACTCCCAGGGATATCGGTT	no promoter predicted
p-MULT_1	IS256	IR-left	YP_004046723	Calditerrivibrio_nitroreducens_DSM_19672	40859	+	CP002348.	GAATAATTTTTACGTTGTTTCTATTTTATTCACGATCTTATTTGCTATAAAAGATAAAATAATTATCATAATTAATAAGATACAAAAATCTGTCGTAGAGATAGTTTTTAATAGCAAAGAACTTCTTATTAGGTGAGTAGAATATGTTAACGGGAAAATATGTGCAATGTATTTTATAATGGATGGCATCTTATCTACGGGATAAAATGTGCCAGATAAAAAAATCATAGGTGTAATAAAAAATGTATTAAAGCTAAATTGGTCTCCGTGGTTTTTTACAACTAATGCAATAATAAAAC	no promoter predicted
p-MULT_1	IS256	IR-left	YP_004046723	Calditerrivibrio_nitroreducens_DSM_19672	31409	-	CP002348.	ATATCTTTTGATCCTCAATTAGTACATAACATAAACGCAACATTATTCCAATCAGTGTAATTATCGATATATAAGAAAATGTCATTGCAAAAATGAAAAGCTTATCCAAAGTTATGCCCGTGAAGTTAGTAGATCACGAAGACTAAATAAACAAGCAAAAGCTTATGACTCAAGTCCAGGGAGATTCACAACTTAAAAAATAAAATTTTCCATGATCCAAACCTCCAGAATGAAATGTTACACCAGAAGCCATATTTTTCGTTTTAACAACCAAAACCTCGCATTTTACACCCCAAAAC	no promoter predicted
p-MULT_1	IS256	IR-left	YP_004046723	Calditerrivibrio_nitroreducens_DSM_19672	32819	+	CP002348.	GAATCACCAAAGATTAGCATTGCATCGAAGCAGATTTTTGATTAATTTTACAATAAATTGCTATTTATATTTTTTTACGATTTTTAAAAAATTCTAAAAAATCAACTAAAGGTTCGATGCAAAAAAATTAAAATTTTCGGGGGTTGATTTTTTTAAGAAATTTTATTAACATGTTAATATAGTAAGCAAATTTAATATTTAAACAGCACCATGATATTTTGGGTTTCATCTGAACCATGTGGGATTTAAAGGTTTCTTCCACTTTCTTTACTTCTTCTTGTATTTCAGTTTCATCTGAA	no promoter predicted
p-MULT_1	IS256	IR-left	YP_004046723	Calditerrivibrio_nitroreducens_DSM_19672	1835760	-	CP002347.	AAAATAATTCTAAAAATATCTCTTCTTAAAGAATTACCTTTAATTATATCCATAATATCACCTTAAAGCCTATCTATATTTTATCATGTAAAAACTGATTTTCAACAGAAGTTTTTACGATAATTTTTTAAATGACTGCAAGAAAGGTAAATTATTGTTGTTTATAATAAGAGCAAAAGTCTCTCATTTCGCAATTGCTGCATTCTGGTTTGCGGGCTTTGCAAATCTGTCTACCAAAATGGATGATTTGATGGGATATTTTTCCCCACCGATCCTCAGGGATCAAGCTTATCAGGTCT	no promoter predicted
p-MULT_1	IS256	IR-left	YP_004046723	Calditerrivibrio_nitroreducens_DSM_19672	1987395	-	CP002347.	CTATTGCTATATTTAACTTCTCTTATTTCATTTTCCCCAACAATATCGATATTTATAAGGTTATCAATCAGTATCTTTTTTTTATTTTCTTTAGGGTAGGAATTTTCCTCAAGCAGCTTTCCCATCAACACCTTATCTGAATTCTGCTCCATCTGGATACCTCTATCAAAAAGCCACAATTTCCGTTCACAGACGTAGAGGTAGTTTAATTTGATACCGTTGGTTTTCAATGAATCTAAATCTATTTCTATTTCTTTATTCATGGTTATATACAAAAAATCTAATAATTTTGATTCATT	no promoter predicted
p-MULT_1	IS256	IR-left	YP_004050274	Calditerrivibrio_nitroreducens_DSM_19672	199550	-	CP002347.	ACAAATTGTGTTTTTATTTTTAATTTTAAAATATAATTCATTTTATATTATGTTTTTTAGCAAATATTATATAATCTTCATTGTTAGCTTCAGCAATCTTTTCAATTTTCAAGTTGTTATCACTTTTATCCGGAATGTAGCTTAAAAGAGACTGCTTAATACTTGACTTGAGTTTTTTATCCATACTTTTTGAAACAACAAACGGAAAATTCAAAATAGGCTCACTTTCGAAAATAACCTTAAGATCCTTTCTGGCCTCGAAATAAATATCTTCATTTAACACATCCAATCTTGTAACA	sigmaA_19bp	17	ACAAATTGTGTTTTTAT	TTTAAT	TTAAAATATAATTCATT	TATATT	TGTTTTTTAGCAAATATTATATAATCTTCATTGTTAGCTTCAGCAATCTTTTCAATTTTCAAGTTGTTATCACTTTTATCCGGAATGTAGCTTAAAAGAGACTGCTTAATACTTGACTTGAGTTTTTTATCCATACTTTTTGAAACAACAAACGGAAAATTCAAAATAGGCTCACTTTCGAAAATAACCTTAAGATCCTTTCTGGCCTCGAAATAAATATCTTCATTTAACACATCCAATCTTGTAACA	0.67
p-MULT_1	IS256	IR-left	YP_004050274	Calditerrivibrio_nitroreducens_DSM_19672	2044871	-	CP002347.	TTTGGATTTGATGAATTGATAAGATTATATATATATGAATATAAAATTCCTATTAAAAACATACCTAATGGAACAGCATAAAAACCAAGATTCATATATATTTCTGCAAATTGCGGTAAAGTAATTCCAGAATAATAATCAAATGGCTCAACAAGATTATATTCTCTAGCAAAAGTGTTATTAAATAACCCAAAATCCTCGCTTTTTCGAGTAAATGGTAATACAAGTAGAAGTGCCTCTAATCCTTTTAAGTAAGTAATTCCCATTTTATAATCAATGAATGTTGGAGTTTGTCCTAT	sigmabif	14	TTTGGATTTGATGA	TTGATA	GATTATATATATATGA	TATAAA	TTCCTATTAAAAACATACCTAATGGAACAGCATAAAAACCAAGATTCATATATATTTCTGCAAATTGCGGTAAAGTAATTCCAGAATAATAATCAAATGGCTCAACAAGATTATATTCTCTAGCAAAAGTGTTATTAAATAACCCAAAATCCTCGCTTTTTCGAGTAAATGGTAATACAAGTAGAAGTGCCTCTAATCCTTTTAAGTAAGTAATTCCCATTTTATAATCAATGAATGTTGGAGTTTGTCCTAT	0.23
p-MULT_1	IS256	IR-left	YP_004050274	Calditerrivibrio_nitroreducens_DSM_19672	1129864	+	CP002347.	AAATCTAAAATTCAAAGGTATGTCATTTAATAATTTGTAAACTAATATAAAATTTTATGTTTTTAACTTCTTTATAATTATATCTATTGCACCTTTATTTTTTTTCATATAGTTAATCCCATTTTCCGCCATCAAAGCCCTTTTATCAGGGTTTGAAATAATGCTTTTAACAACTGAATAAAGCTCATCAGAATTATTCACAAGCTGAACTATCTCTTCTTTGTATAATACCTTATAGAGTTCTGAAAAATTATAAACAAATTTACCCGATATGGTGGGGACTCCCAGGGATATCGGTT	no promoter predicted
p-MULT_1	IS256	IR-left	YP_004050274	Calditerrivibrio_nitroreducens_DSM_19672	40859	+	CP002348.	GAATAATTTTTACGTTGTTTCTATTTTATTCACGATCTTATTTGCTATAAAAGATAAAATAATTATCATAATTAATAAGATACAAAAATCTGTCGTAGAGATAGTTTTTAATAGCAAAGAACTTCTTATTAGGTGAGTAGAATATGTTAACGGGAAAATATGTGCAATGTATTTTATAATGGATGGCATCTTATCTACGGGATAAAATGTGCCAGATAAAAAAATCATAGGTGTAATAAAAAATGTATTAAAGCTAAATTGGTCTCCGTGGTTTTTTACAACTAATGCAATAATAAAAC	no promoter predicted
p-MULT_1	IS256	IR-left	YP_004050274	Calditerrivibrio_nitroreducens_DSM_19672	31409	-	CP002348.	ATATCTTTTGATCCTCAATTAGTACATAACATAAACGCAACATTATTCCAATCAGTGTAATTATCGATATATAAGAAAATGTCATTGCAAAAATGAAAAGCTTATCCAAAGTTATGCCCGTGAAGTTAGTAGATCACGAAGACTAAATAAACAAGCAAAAGCTTATGACTCAAGTCCAGGGAGATTCACAACTTAAAAAATAAAATTTTCCATGATCCAAACCTCCAGAATGAAATGTTACACCAGAAGCCATATTTTTCGTTTTAACAACCAAAACCTCGCATTTTACACCCCAAAAC	no promoter predicted
p-MULT_1	IS256	IR-left	YP_004050274	Calditerrivibrio_nitroreducens_DSM_19672	32819	+	CP002348.	GAATCACCAAAGATTAGCATTGCATCGAAGCAGATTTTTGATTAATTTTACAATAAATTGCTATTTATATTTTTTTACGATTTTTAAAAAATTCTAAAAAATCAACTAAAGGTTCGATGCAAAAAAATTAAAATTTTCGGGGGTTGATTTTTTTAAGAAATTTTATTAACATGTTAATATAGTAAGCAAATTTAATATTTAAACAGCACCATGATATTTTGGGTTTCATCTGAACCATGTGGGATTTAAAGGTTTCTTCCACTTTCTTTACTTCTTCTTGTATTTCAGTTTCATCTGAA	no promoter predicted
p-MULT_1	IS256	IR-left	YP_004050274	Calditerrivibrio_nitroreducens_DSM_19672	1835760	-	CP002347.	AAAATAATTCTAAAAATATCTCTTCTTAAAGAATTACCTTTAATTATATCCATAATATCACCTTAAAGCCTATCTATATTTTATCATGTAAAAACTGATTTTCAACAGAAGTTTTTACGATAATTTTTTAAATGACTGCAAGAAAGGTAAATTATTGTTGTTTATAATAAGAGCAAAAGTCTCTCATTTCGCAATTGCTGCATTCTGGTTTGCGGGCTTTGCAAATCTGTCTACCAAAATGGATGATTTGATGGGATATTTTTCCCCACCGATCCTCAGGGATCAAGCTTATCAGGTCT	no promoter predicted
p-MULT_1	IS256	IR-left	YP_004050274	Calditerrivibrio_nitroreducens_DSM_19672	1987395	-	CP002347.	CTATTGCTATATTTAACTTCTCTTATTTCATTTTCCCCAACAATATCGATATTTATAAGGTTATCAATCAGTATCTTTTTTTTATTTTCTTTAGGGTAGGAATTTTCCTCAAGCAGCTTTCCCATCAACACCTTATCTGAATTCTGCTCCATCTGGATACCTCTATCAAAAAGCCACAATTTCCGTTCACAGACGTAGAGGTAGTTTAATTTGATACCGTTGGTTTTCAATGAATCTAAATCTATTTCTATTTCTTTATTCATGGTTATATACAAAAAATCTAATAATTTTGATTCATT	no promoter predicted
p-MULT_1	IS256	IR-left	YP_004075254	Mycobacterium_gilvum_Spyr1	3637490	-	CP000511.	CCCGAAAGGGCTGGGCATGTTGTTGCAGCGTCGGGATCGCACCTGCCGCACCCCGTACTGCGATGCGCCGATCCGCCACCATGATCACGCCACCCCCGACCGGGCGGGTGGGCCGACCAGCGCGCTCAACGGCCTGGGTGAGTGCGAGGCATGTAACTACGCCAAGGAAGCCCCGGGCTGGACGGTCACCACCGGCGACGTCGACGGCGCACACGCCGCCGACTTCGAAACCCCCACCGGGGCGGTCTACCGCTCCACGGCACCACCCCTGCCCGGACCACCCGTGCGGCGCAGACTCA	no promoter predicted
p-MULT_1	IS256	IR-left	YP_004075254	Mycobacterium_gilvum_Spyr1	3947227	-	CP002385.	ATCTCACTACCTTCTCGCGGAATCAGACCGCGGTCGAGATCACCGCTAAACACTGCGGCCTGCCACCGTCTGAACTGACCGCCAGAGACCCCTGAAGCAGCAAGCCACGACCCCTTCTGCCCATGAGGCACCCGCTGATACTCGACAACGAACTCACGAATCTCGGCGATACTGAACCCTGCACTGATCGACACAACCATCCCCTTCGCACTGACTCCCACTGACTCACAACGAGCGTGGCAAAGAGGGTGGAACGCAATCTCGGCGGGGATCAGTCGGCGTTGGTGTCGCGGTCGCCG	no promoter predicted
p-MULT_1	IS256	IR-left	YP_004075254	Mycobacterium_gilvum_Spyr1	3117210	-	CP002385.	AGTCGCCCAGGATCGGGTGATTTCCACCGTCGATCCCGATGCCCGCCACGCGCATAAAAGCGTGCACCGCCGCCAAGACGGATTCAAAGCCCACATTGCGGTCGAGCCCGATACTGGCCTGATTACCGACTGCGCCTTGACCAAAGCCGGTGGTGCCGGCACCCACGACGCGGCAGTGGCTCCGCAGTTGCTGGCTGGTGAAAGTGCACCAGTGACAGTGCTGGCTGATTCGGCCTATGGCAGTGGGGATTTCCGCGCTCAACTCAGGAAGTCACGTCATCGCGATCGGGTCAAACCCG	no promoter predicted
p-MULT_1	IS256	IR-left	YP_004075254	Mycobacterium_gilvum_Spyr1	2807005	-	CP000511.	TGGGCATGTTGTTGCAGCGCCGGGATCGCACCTGCCGCACGCCGTACTGTGATGCGCCGATCCGCCATCACGATCACGCCACCCCCGACCGGGCGGGCGGGCCGACCAGCGCGCTCAACGGCCTGGGTGAGTGCGAGGCATGTAACTACGCCAAGGAAGCCCCGGGCTGGACGGTCACCACCGGCGACGTCGACGGCGCACACACCGCCGACTTCGAAACCCCCACCGGCGCGGTCTACCGCTCCACGGCACCACCCCTGCCCGGACCACCCGTAAGGCGCAGACTCAGCCTGCTCGAA	no promoter predicted
p-MULT_1	IS256	IR-left	YP_004075254	Mycobacterium_gilvum_Spyr1	728583	-	CP002385.	GCATCTGCCGGTCGATCACACCGCCCAATCGGTGGCGGCAGCGATGATCGAGGCTATGGGCGAACTGCCCGCCCATCTACGGCGCTCGATCACCTGGGACCGGGGTAGCGAGATGGCCAGCTGGAAACACATTCAGATGCAACTGAACTCGCCAGTGTTCTTCTGCGATCCTCATTCGCCATGGCAGCGCGGCACCAACGAGAACACCAACCGGCTCCTGCGGTTCTGGTTCGAGAAGGGCAGCGACCTCAGCGTGCACACACGAGACGACCTCAACATCGTCGCGGCGAAACTCAACA	no promoter predicted
p-MULT_1	IS256	IR-left	YP_004075254	Mycobacterium_gilvum_Spyr1	4819500	-	CP002385.	TGGTTTGAGCTCGAGACCAGCGAGGTTGCCCGACCAATAAACGTCGAGCCAACCGTGCAGACCGGGTTCCACCGAGGCATTAAGCCAGCCTGGTGACGGGTCAAACGGAATGACGATGCCCTCACGAGCCAGCGCCTCGACGGCCGCTGGCCGGTCGAGCTCGTTGGCCAGTAGCAGAAAGCTCAGATAGCCGCCGTGCCCCTTTTTGAGGCGTGCTTCGAGCAGCGGGTGGTTGCGGATCTTCCCGATCCGGCCGCCGTCTTGGTTCGTGACGATCACACCGCTACCCCCGGCTCCCC	no promoter predicted
p-MULT_1	IS256	IR-left	YP_004383039	Methanosaeta_concilii_GP6	305479	-	CP002565.	CTCTAATATTAGGCATATTTCCAATTAACCCAAATTAAATTAGAAAATACAGCATGATCCTAACATATCAGGAATTCTAGCTTATGAATTGAAGTTTGAAAAATCTAAATCCACCGAAACGATTAAATGAATCTATGCATTCTGCAGCAACTATGAGACTAATAGCTCTTTGGGCAATGCTTTTCGTTTTCACAGCCATTGTACTCAGCGCATCAGCTGCAGAAGACAAAACCAGCAAGTCTATGAATAATAGTTCATCAATTTCAGAACTTGTCGATTTCGTAAAGGAAGCTCGTGAT	sigmaA_19bp	16	CTCTAATATTAGGCAT	TTTCCA	TTAACCCAAATTAAATT	GAAAAT	CAGCATGATCCTAACATATCAGGAATTCTAGCTTATGAATTGAAGTTTGAAAAATCTAAATCCACCGAAACGATTAAATGAATCTATGCATTCTGCAGCAACTATGAGACTAATAGCTCTTTGGGCAATGCTTTTCGTTTTCACAGCCATTGTACTCAGCGCATCAGCTGCAGAAGACAAAACCAGCAAGTCTATGAATAATAGTTCATCAATTTCAGAACTTGTCGATTTCGTAAAGGAAGCTCGTGAT	0.043
p-MULT_1	IS256	IR-left	YP_004383039	Methanosaeta_concilii_GP6	2245688	-	CP002565.	ACGATTCCTGAACGATTTCCCAGAACAAAAGCTTTATGATCACATAGAAAAGGTTTTAATGAATTATCCCTTTTAATGCATATATCTGAGAATGCCTATATCTTGAGGAGCAAATAATTAAAAGATGTATTTTTATTTATAAGGAGTGGATGCGATGGCGTCTGATGCTAATAATAACTGGCATGCATTAAGTGCTGACCGGGTTCTGCAAAAATTGGATAGCACCACCCGAGGCTTGAGTACAGAAGAGGCAGCCAGACGCTACAAGGCCTTTGGCCCCAATGAGCTGGAGGAAGGCG	no promoter predicted
p-MULT_1	IS256	IR-left	YP_004383039	Methanosaeta_concilii_GP6	2167158	+	CP002565.	GAAAAATCTTGGGAACTTTGAGAAATAGAAAGGGAACTGCTATTCATGAGCTAATCATGACGGTGCTGGCAACATGGGGACAAAGAGGATTGGATTGTCTCCAAATGCTAACCATAAGACTAGCCAGCTAAACACGTATTAAAAATTTAATAAATAATATACTATGAACAGTAAAATGACGGCAGCTCATCTCCGCCGCAAGCGTCGGGGCATCCAAGGCGCTGCCGCATGATGTTGGAAACAGGTTAAGCAGATCCAAGCCCAAGTTGAATACTCATACCCCTTTATCCCAGCCGCAG	no promoter predicted
p-MULT_1	IS256	IR-left	YP_004383039	Methanosaeta_concilii_GP6	2855516	-	CP002565.	CTAATTCAGGATTGATGATATGATTGCAGAGCCTATCCCGATGAAAAGGGAATTGAAACACCATCTTGGTTAGGGCATCCATGCCGTATGAGCCGATTGCAGAGCCTATCCCGATGAAAAGGGAATTGAAACCTTTTTGAAGCCCTGGCTGGCAGAATCGTTGATCAGCTATTGCAGAGCCTATCCCGATGAAAAGGGAATTGAAACACACATCCGGGGCATAAAGAGAAGCCCCCGGCGGTATGATTGCAGAGCCTATCCCGATGAAAAGGGAATTGAAACATCACGATCGTCCATGC	no promoter predicted
p-MULT_1	IS256	IR-left	YP_004383039	Methanosaeta_concilii_GP6	2800203	+	CP002565.	AAAGCGAAGCACCGGAGCAGATACATGTTGATACAGTTCTAGGTGTCGATCTTGGTATAACTGATATAGCTGTGACCTCCGAAGGCCAGAAGTTTGGCGGAAAGACTATCAAGCTAATCAAGAATCATTATGCGTCTATGCGTGCTGTTCTTCAACAGAAAGCCGTGAAAGGTACAAGGAGTTCAAGGCGAAGATGCCGAGAGCTTCAGCAACGACTATCAGGCAAAGAAGCACGCTACCAACGGCAGATCAACCACGAAATCAGCAAAGCCATTGTGACCAGAGCCCAGGAGATTCCT	no promoter predicted
p-MULT_1	IS256	IR-left	YP_004383039	Methanosaeta_concilii_GP6	866660	+	CP002565.	ATGTTGAAGGAACACGCCCTAAATATTTCAACTGCTCTATGTTGTAAACGATTGAATTCATCATGAATTTTATCCCTGCTCTGGCGATAGTCGTTACAGAAACATGACCTGCATTATGGGCTCGTTTCATAACCGCAAAACATCTTTCGATTTGCGATCGCTTTCTACTGATCCTTTTATTTCTCAGAATGTCTTTGATTCCCAGCTTATGACCTCTTGCAGCTTTTTTCATCGCAGCATCGTATCCTTGTGTCTTGGCACCGCTATATCCTTTATCGGCGTAACGTGGTAATCCATTG	no promoter predicted
p-MULT_1	IS256	IR-left	YP_004517838	Desulfotomaculum_kuznetsovii_DSM_6115	3492188	+	CP003273.	GTGAACAAAGCAACTCCATCTACACAGCAATAGTGAATACCTTCGCATATGAACTTAAGGGAAACAGAAAATTTAATCTCACTGTTTCCCTTCATCGTACGATCTATCTCCGCATGATGTTATCCTGCCAATCTGTTTGCTTCCCCACTCCGTAAACCAAATACCACCGTCTTTACATGATACTATCGCGTGTGGTTTTGCATTTTCCATTGACAACGGATATTCAGAGAATTCACCTAATATAGTAATTCTACCTGTTTTGTTACCCATAATAATTATAAATCCAAACGTCCAAAAGT	no promoter predicted
p-MULT_1	IS256	IR-left	YP_004517838	Desulfotomaculum_kuznetsovii_DSM_6115	603266	-	CP002770.	CAAAATAACTTAACATTACCAATGTTTACGGTACTTCGTCATCAAAATCATTTTGTGGAACAACTTCTGTTTCTTCAAACGCTGTATCTTTTGATCCATCCTCTGGCTCGCCATCACTTTCATGTATCCAGGTTTTTAGGAACTCCCCAATGTTGAACTGCTCTTTTCCCGGTTGCCATGCTTCCCACGGTCGAGGAGTATCACTCGTCGGAACGGGCTCCGGCTTTCGCACCTTCACTCTTGCTGCTACGTTAACAGCACTTCCCAAAAGAAGGCCTTCGCCGGGGGCTAAGATTGGT	no promoter predicted
p-MULT_1	IS256	IR-left	YP_004517838	Desulfotomaculum_kuznetsovii_DSM_6115	80881	-	AUMW01000018.	AATACATTTATTTAAGCCAAACAATTCTTTGATTTAGCTCACCTAATTTGACATAACTATGAACTTTAGCCTTGATATGTGATGCTGATAAGTTGATGAGTACATCCCCCATTCCATTAGCAGTTAATCGCCGGTCTTTATCAAACTCCAACGGTAGCTCTTCTCTGATAAATCGATCCCCTATCTCTACCGCATCAAGGCAAAGCTGTTTTAAACAGTTAATAGGTAAAACCGAGTCAAACTCTAATGCATCTTCTGCATCTTCGCTGTAACACTCGACTCCCTTGATTATACCATCA	no promoter predicted
p-MULT_1	IS256	IR-left	YP_004517838	Desulfotomaculum_kuznetsovii_DSM_6115	543829	+	CP003273.	ATCAAAAGATTTACTTTGCATATTTCGTTATCACTTCAAGCTAGACAACCAGTTAAGAAGGCTGGTATTTTGAGACCAATCGGGAAGATCGCTGTCAACCAATTCAGGGTATGCATTCTCAATTGCCCGCCGCTTGAGTTCGGTATCGCATTTTGCATATACTTCGGTTGTCTTTATATCTACATGTCCAAGAAAGTCCCGGATATAAATAAGATTGACGCCAGCCTGAAGCAAATGAACACTTTTGCTGTGGCGGAACATATGTGGGGTCACCCGTTCAGGTACAATACTCGAAACCT	no promoter predicted
p-MULT_1	IS256	IR-left	YP_004517838	Desulfotomaculum_kuznetsovii_DSM_6115	617723	+	CP003273.	GACTCCGCTGTTTTTGCCTTTATAGATTACTCGTGCGACACCGTCATTCGATTCGGATGCCGGTATATAGAGCAATCTCTCCTGTGCGATGGGAGCCCGGACAATATATTGCGCCAACTTTTCAATCCTCTCCTGGGTATAAGGCTTTCATAAATTTGTTCATAACCACTACTCATAAGATACTCCTTTCATTGTGCGCCGCAGATGCTCATTTTCAAGACCGTTTAAGGGTGTGGAATTATTGAGTCAGACCACATTTTTGTCAACTGGCCTTACTTATCCGGCAAAGTAAAGCTTTT	no promoter predicted
p-MULT_1	IS256	IR-left	YP_004517838	Desulfotomaculum_kuznetsovii_DSM_6115	2359352	+	CP003273.	ACTCATTGATTTTTTCATATCGTCTTGCTCCAACATATCGTGGACTCCAATAACTATCTGAGATATTAAGATCACGAATTGCTACACCTTCAGATTCTGTTACGATGATAAACTGCTCATTTCCAATATGTAATCCTGGTAGTAGTACCTTGCTGGATCCCTCAAAGAATAGAACATCTCCAATATTTAAATCTTCCCTTTCTATTTCTTTTCCTAAAGCCCATTGTTGGGATGAATATCTTGGTAGATCAATATCTAAACCTGCTTTCATAACGTATTGTATAAACCCGGAGTGATTA	no promoter predicted
p-MULT_1	IS256	IR-left	YP_004517838	Desulfotomaculum_kuznetsovii_DSM_6115	2492935	+	CP002770.	AGCTATAGCGGGCGCATCCTGGTGCGCGCCCCGAAATCCCTGCATCGCATTCTAGCCGAAAAAGCGCGGGAGGAAGGGGTCAGCCTCAACCAGTACATCGTGTACCAGCTCTCCCGTGCAGTAAGTAAAACCTCCGAGACAAATAGAGGGATTATCACTTCACCTCACTGCGGAACAACTCAAGAGAGATAAAGGGATTTCAGCAGTTCCCGTTTTTTCAGCTTCTCGTGTTCCTCGGGATCCATTTTAGTTTCCGCTTTCTCCGTTTTACTTTCCGCTTTCTTTGTTTTTGATTTATT	no promoter predicted
p-MULT_1	IS256	IR-left	YP_004517838	Desulfotomaculum_kuznetsovii_DSM_6115	2513902	-	CP003273.	TCGCAATAACGAATAAACACCCCCGAATATTCATTGGTTATCCTCGGGGGTTTTATCGTTCGTCTGGAGAGGATTACTTTCTAATATATTTTCCACTTCTTTAAATCCTGTTGGAAATGCGTAATTGTAACGTGCAGGAAGCGCAAAAACGTGTCTGGTGTTACGGCCAAGTTCATTAGGCCCCATAGGCGCTGCACCAATATGAAATTTTCCTTGCTGAAGTGAATTCCATTGGGTAAGAGTAAATATCATGATAGGTATATCCTGTCGCTGGTTTTGAGTAGTCCATTGAGGATGTC	no promoter predicted
p-MULT_1	IS256	IR-left	YP_004517838	Desulfotomaculum_kuznetsovii_DSM_6115	844334	+	CP003273.	TTCATATATTTTCAGAAATATGTAGGGGATACTTCATTTTTTACTGTTAGCTAAAATATTTTTTATATCACTAAGTCTAAGTCTTTTTTTCGTAAAATCAATGCCGAGAGCGTTACCGATGGCATCGGAGATCTCGCTTCGGTAATCGAACATGTAGAGGTTATCCTGCTCATTGGAGCAGGCGATTCTGTTTAGGCACTCAACAATCCTTTCCGCCGAGAAACGCCGTTCCGTTTTCTTCTGAATAAGCCGTAAGATAATGAGAGCAATGAAACAGGTGAGGAAGTGCGCACCGATGC	no promoter predicted
p-MULT_1	IS256	IR-left	YP_004517838	Desulfotomaculum_kuznetsovii_DSM_6115	1792447	+	CP003273.	GGAATTAATTTTAAATAACCCCCTGGTTTTATGCCGGGGGTTTTAAAGCTTTTCTTTAATTTGCTAAACTATTAACGTGGTGAGGGACTGTCCCCCTGTGGTGGGTTTTGGGAATGGCGAAAGCCAGGCCCAAAACCTACCCAAGCACTAGCAGGGGGCGCAACTATTAGACAAGCCAGGGTTAGACACGCATTATTGGGCATTGTTTTATTTCATTCTTTATTTATCGTTTCTCCCCAAGCAGGACAAAACATTTTTGGTAACGCGGCCTTGGGGGAATATTTTAGGAGCTTTGTGGC	no promoter predicted
p-MULT_1	IS256	IR-left	YP_004517838	Desulfotomaculum_kuznetsovii_DSM_6115	526	+	AUMW01000039.	GTAATGGAAATTAATAATACTGTAATTGGCTGGCTAAGTTTTTCTCCTTTTTATAACAGGCCGGCGTATGATGCCACTGCCGAGATTAGTATCTATATTGCTGAAGGTTATCGCGGCAGGGGCATCGGTAAAAAATTACTGACAACTGCCATTGAGGAATCCCCAAAACTCGGCATTACTACTTTGTTGGGTTTTGTTTTTGCGCATAATAAACCCAGCATTAATTTATTTACAAAAATGAAGTTTGATCGCTGGGGGTACTTGCCTGGGGTAGCCAGTCTTGATGGTATAGAAAAAGA	no promoter predicted
p-MULT_1	IS256	IR-left	YP_004517838	Desulfotomaculum_kuznetsovii_DSM_6115	3603508	+	CP003273.	GACAAATACAAGATTTATCCACCGACCATAAACAGGAGTGCATGGTTAATCATCATCATCCCATTTCTGTTCTATCAATAGGTTGACAAAACTAGTTCCAGTTCAAAATATTAAACCCTCTCAAATTACTAATATCAATTTCAAACTCGGCATGGTCTCCTGCCACATGGGCTACCGGCATACTAATTCCAAGTGCATCTTTCGTTACATATGCATAAATACCATTTAAACCTGGTTTCTGAAACCTATACATACCTGATTTATATAAAATAATCCAGATTTATTAAGGTTTCTCTTCC	no promoter predicted
p-MULT_1	IS256	IR-left	YP_004651752	Parachlamydia_acanthamoebae_UV-7	583389	+	FR872580.	AGACACCTTCTTATTTTTCATATGGATTAAATTTATCAATAAGATCTTCGATTTTTTTCCCATAATCATTAACATTATCATCAAAATTCAGCCCTTTTTCTGTTAAAAGGAAGGTTAATTCATCTAAAATTTGTGCTTTTTCATCTGATGAAAATTTAATATTATATTTATTTGTAGGGTGTTTTTCTTCATATATTCTTTCTTCTTTTATAGTTCGTATGCATTTTTCTTTAATATTTTTGTCCGCAATACAGTCACTTAAAAGAGAAATTTGAGCGTGTGTAAAATCCATCATTCCT	sigmaA_19bp	13	AGACACCTTCTTA	TTTTCA	ATGGATTAAATTTATCA	TAAGAT	TTCGATTTTTTTCCCATAATCATTAACATTATCATCAAAATTCAGCCCTTTTTCTGTTAAAAGGAAGGTTAATTCATCTAAAATTTGTGCTTTTTCATCTGATGAAAATTTAATATTATATTTATTTGTAGGGTGTTTTTCTTCATATATTCTTTCTTCTTTTATAGTTCGTATGCATTTTTCTTTAATATTTTTGTCCGCAATACAGTCACTTAAAAGAGAAATTTGAGCGTGTGTAAAATCCATCATTCCT	0.18
p-MULT_1	IS256	IR-left	YP_004651752	Parachlamydia_acanthamoebae_UV-7	35044	-	FR872655.	ACTATTGATCGGCAACCGCCGCAGCGACCATGACTGGAAAGGAAATAATCCTTCAATAATGGATAATGAAGACTTTGTCAACTGGTTAAAAGATAGAGAAAAAGACATTTAAGTTTTCCCTCCTCCGGTTCAAAAAATCCCGAGAAGGCGAGAAATCGCTCTCGGGATTTTTTATTCATTCTTCTCATTTCAAATATAAGCAAAAAAAAAGCCCCTCAGAATCTCTTCTGAAGGGCGAAAGAAAAATTGGCAGCGACCTACTCTCCCACACTCTTGTGTGCAGTACCATCGGCGATGAA	sigmaA_breve	14	ACTATTGATCGGCA	CCGCCG	AGCGACCATGACTGGA	AGGAAA	AATCCTTCAATAATGGATAATGAAGACTTTGTCAACTGGTTAAAAGATAGAGAAAAAGACATTTAAGTTTTCCCTCCTCCGGTTCAAAAAATCCCGAGAAGGCGAGAAATCGCTCTCGGGATTTTTTATTCATTCTTCTCATTTCAAATATAAGCAAAAAAAAAGCCCCTCAGAATCTCTTCTGAAGGGCGAAAGAAAAATTGGCAGCGACCTACTCTCCCACACTCTTGTGTGCAGTACCATCGGCGATGAA	7.2
p-MULT_1	IS256	IR-left	YP_004651752	Parachlamydia_acanthamoebae_UV-7	996332	+	FR872580.	TTTTCATTCTTTAGATAATCGTAGAACTAAAATCAAAAGGGACATAATGACTAATTGGCTATCTGGTTCTTGGTATATTGTCGATTACGAAGTCGAAGTTATAATTACCCTCAAAAATAAAGAACATAAAATGGAGCTAGCAGAAAAACTAGATAAAGAAGTTCTTCTGAATGGGATGGTGAATTTGCGGATCAACATACGTTGGCAGTCGCAAAGGACCATGAAAAATCAAGCAAGTCTTGGACAATTGTGAGAACAGAGAGCCGGTCATATAACCTAAACCATTCAACCACTATGGA	sigmabif	17	TTTTCATTCTTTAGATA	TCGTAG	ACTAAAATCAAAAGGG	CATAAT	ACTAATTGGCTATCTGGTTCTTGGTATATTGTCGATTACGAAGTCGAAGTTATAATTACCCTCAAAAATAAAGAACATAAAATGGAGCTAGCAGAAAAACTAGATAAAGAAGTTCTTCTGAATGGGATGGTGAATTTGCGGATCAACATACGTTGGCAGTCGCAAAGGACCATGAAAAATCAAGCAAGTCTTGGACAATTGTGAGAACAGAGAGCCGGTCATATAACCTAAACCATTCAACCACTATGGA	0.29
p-MULT_1	IS256	IR-left	YP_004651752	Parachlamydia_acanthamoebae_UV-7	1191750	-	CP001928.	GAGGAAATGAAGATATCCTTTCTCAAGAAAGGGCCGGTTAATAAATTTTTCGTGATGGATAAGTTCATAAATTATAATTTTTTTAAGTTTCAAAGGGGATCATAAAAAAAATGTGTTTAGATTATGCTAAGATTGATAAATTTCTTAGCTAAAATATTACCCGATTGTTTATAATTTCCTTAATTTTTTAAGGGAGGAGGCTGTTTAGCCGGAAATAACAAAGATGAAACTTGGCTGGATTATTTATGCAAAAAACGAAACACGGTTGACGACTGCTGATTATGGAGTCAACAGGCTTA	no promoter predicted
p-MULT_1	IS256	IR-left	YP_004651752	Parachlamydia_acanthamoebae_UV-7	18675	-	FR872650.	GTGTAAAAGAGTTCATACATAAAACGTTGCAAGTAGTTGAACTTATCGAGCCTGAAAAATCAAAAGCTAAAGAATATCTTCAGAGCTCAAATTTAATGAATGAAGCTTATGCAGATCAATTGATTCAGAATTTTTTACAACCAGATCAATCTTTAGATAAAACTCATCCCGAATTATGTAAGGAATGGGACTTTGAGAAAAATGGCTCTAAAACCCCACAAGCCTTTACATTTGGATCTGGAATAGAAGTTTGGTGGAAATGTCAACAAAACCACTCTTGGCTCGCTACAATATTAAGT	no promoter predicted
p-MULT_1	IS256	IR-left	YP_004651752	Parachlamydia_acanthamoebae_UV-7	2390163	+	FR872580.	GAAAAAGCATTGCAATTCAAAGTCGTACTCAACTAGGACTCCAAAGAGAATTTGTCAGGATAGTTAATCTTATAAAAGTACCTGGCTCAGCGTCCTATTCGCGACCACTTCAATGAAAAGATAGGATTGGGGGGTAGTAGACCAAGGATTGCCAATAATGGAATAAGAAATGGACAATTCCTGCACTATCTTCCGGGCAAACACATGCAATAGCATGATCAGAACAAAATTTTTCGCGTAAATTTCTTTCTACTTCATCTGAAGGCTCTTCATAAAGAATGCTACTAATTTCCACAAGC	no promoter predicted
p-MULT_1	IS256	IR-left	YP_004651752	Parachlamydia_acanthamoebae_UV-7	715504	-	CP001928.	TTCCTAAAATTCAATTAAATTTTAATTTGAAAAAATAAATATATAAAAAATCAACTCCAAGAAGTGGTTCCGTTTGAAACATATAGTAGAGCAATTAGGATCTCAGAAAAGAAATAGACTCTGCGTAATATTGAGCTATGGGAAATCATGAGGGAAAAAACGCTTTATAATCGCTTTTACGAATCATCAGATCTGTTTTTCGATGCCGTTAGAATTTTTTTTCAAAAAATATAGAACTATTGAAATCACGAATTAATGATAACTTTCAGATAAAGCTTGCTGTTTGAAACACCATGACT	no promoter predicted
p-MULT_1	IS256	IR-left	YP_004651752	Parachlamydia_acanthamoebae_UV-7	2028106	-	CP001928.	GCAGATGGAGGATGTAGTATTATTTGGTGTCCAGGACGTTGCAAATGCTTCGGCTAATCCTTTCCTACTTTTTATCTTTACTATTTTTGTTGGGTATGGCCTCTACAGGCCATGCTTCCATTTTGTTAAGCAATGAAGAAGCTGCTTCATTGGAAATATTTTTTAGACATGTGCTAAAGGAACATGAGGTTGGATATGTTATTGAAGGCGTAAAGCCTCTTTGTATTCTGGGTATTGCAGAGCAAGGAGATGTATATGCCGGATTTCCGGGTCATAAAACATCTTTAATTCTCAAAAAA	no promoter predicted
p-MULT_1	IS256	IR-left	YP_004651752	Parachlamydia_acanthamoebae_UV-7	40496	-	FR872640.	CTGCGTGGGCAAGATTAGATAATAATGTAGCAGAGCGGGCGGTACGTCCCTTAGCTATTGGCAGGAAAAATTGGTTATTTGTGGGAAATAAAAAAGGTGGGGAAGCGGCTGGTGTCGTATTGAGTTTAGTCCAGACATGCCGTGCGATGGGGATTAATCCAAGGGAATATATTGAAGATGTCATGCGTCGCCTGATGTCTCATAATGCACAGAAACTCCAAGAGCTTCTTCCTGATTTTTGGCTTAAGGCAAAAGAATGCCCGGCCGCCTAATGGAGGAGGCATATGGGTAAATTTGAC	no promoter predicted
p-MULT_1	IS256	IR-left	YP_004651752	Parachlamydia_acanthamoebae_UV-7	1065876	+	FR872580.	GAGCTTTAACAGGTCGATTATTATCATAGAAGCACCTTTTTTATAAAACAGAAGATAAAATTTATGCGATCTTTGTTAAACAAGAGGTCAATGGGATGCTTGAAATAGCAAATGAGCATAAATTATTAGATAGGATCTACCTTATTCACTTCTTAAGTGCAACATCCGCTATGTTAGTGAAAGACTATACTACTGCGGAAAAAGAATTTAGCAAAGCTATTGAATTATACCCTTATAATAATGCTGAAAAAGGCGATTGGATGGCTCAGCACGGAGAGGCTATATAGAACTGAAAGAAA	no promoter predicted
p-MULT_1	IS256	IR-left	YP_004651752	Parachlamydia_acanthamoebae_UV-7	1056011	+	FR872580.	ATAAAGGGTATACACATATATAACATGTTTCTCTTACAAAGCACTTGCGTATAGATTTCCCCTTGTCTCGCTGTAACTTATTGTGTAAGGCTCTATTTTTATAAACGGCTCCAGTTCATAGATCTTACGCATTCCCTCTATAAATTGGTTCGATGTAAGATCGGTGAAGGGCATTTCAGGACACTTCTCTCATAGGGAAGTGTCCTTTGTATTTTAAGCCGCCTGCATAATTTATAGACGGTTTCTTGTCTTTCAATTCCAAGTTTCTTAAATACGAAATTCAGTAACTGCTGTTTTTC	no promoter predicted
p-MULT_1	IS256	IR-left	YP_004651752	Parachlamydia_acanthamoebae_UV-7	9179	-	FR872623.	ATTTCACACGAAATCGATATCTTTCTTAATTTCTCCAAAATAGAACCCTCAGATCATATACTCGATCTTTGCTGCGGACAAGGACGCCATAGCCTTGAGTTAGCTAAACGCGGTTACCGCTTTATTACAGGAATTGACAGATCCAGGTATTTAATCCGCCTTGCCCGCAGCAGATCTCAAAAGCTCGGATATCCCATTAAATTCTCAGAAGGCGATGCCAGAAAAATCAAACTGGCAGACCAGTCGATGGATTGCGTGATGATGATGGGAAATTCTTTTGGATACTTTGAGCAAGAACG	no promoter predicted
p-MULT_1	IS256	IR-left	YP_004651752	Parachlamydia_acanthamoebae_UV-7	2573457	+	FR872580.	GTACATTTTTGATGAAGACTTAGAAAAGAATTTGAAGGGATAACAATTTTATACCATTTATTAAATATATTTTTTAGTAAAGATAAAAATTGCAGCCTTTCATTCTGACAAAAGGTGGAACTAATTTACACAAACAAATTGTCCGCTCTGTTTTTCTCGAATTAACGACCCCTTTTGGAATGATCTCATATTTCACTTGCGATGAATAATCGGCATCAGAATTTACATGTTTAGAGCGCTATAATTTCTGCTATCGCTTTGGAAGCTGCATTAACAATGCTATTATGTCCATGGCCTTT	no promoter predicted
p-MULT_1	IS256	IR-left	YP_004651752	Parachlamydia_acanthamoebae_UV-7	1176047	-	CP001928.	TACTCTTTTGGGACGTAAATGCACATCTGAATCACTAAAATCACTTGATAAACGAGATTAGGTCACAATCACAGGTCTCACTATTTCGATAGATACGCTTCTGGTTACAGGGTTGAATCACTTACAGGAGCAGGGCAATTTCATGAAAAATACTTGATACACTAAATTCTTTAGTATTAGACTCTTTAGTCAACCCCACCAAGGAGATGGATATGACTGAAGAAGATCTTGATCAAGACACCAGCAACGCTTTTAGAAAATCACTTGAAGAACACTTTGGCTGCCTCGACGATTACAGA	no promoter predicted
p-MULT_1	IS256	IR-left	YP_004651752	Parachlamydia_acanthamoebae_UV-7	531969	-	CP001928.	TTTGTATTACAGATGCCTGAAACAACTGGTTCGTTTCGCTAAACGATTTAATATCGAACTTCGTCAGAGTTATGTGTTTTTATCCAAAAAGACTTTAAGGCGAGTTTCCCAGTATGTTCACTCTAGAAAAATGAAATTGGCCAAGCGTGAAACGAAGCGTTTGAAGACGTATTTTGGCAGAGTACTTAGAGAAATAGAACGCCATGTAGAGAAAGACTCTGAGCTAAAAAGAATGACTTCGGAGTGGTTATCAATTTTAAGAGGTATCTTCGAACAAAAGCGGACAGATTCTCCAAAGA	no promoter predicted
p-MULT_1	IS256	IR-left	YP_004651752	Parachlamydia_acanthamoebae_UV-7	23412	-	FR872633.	TTTGGATTTCCAATTTCCTCTTTATCTTTAGAGGAGGTCTATAAAATAGCGGGAACCGAATTTAAGTTTTGATCATTTTAGATTCAAAAATTATGTTCCACATCTTCTTTTTTTGCATTTTCCACACACATTCTGCCAATAAGGATTGGAGCCGTTACAACGGCAGCATCCCCAAACAACTCCAAGAGATACGCAGGCTTCATAGCCAAGAGAAAAACCTTCTGAATCATAATGCAGTTCAGGAATTAATATTTGTTCATCACCGCACAGGATGAATATACCGTTTGGACTTATGGATA	no promoter predicted
p-MULT_1	IS256	IR-left	YP_004651752	Parachlamydia_acanthamoebae_UV-7	2731162	+	FR872580.	GAGCCTAAAAAATGAAAACATTATATAGATATGAATTAGATTTCGAACGCACAATGGAATTTGTTAAAGATAATTTAAATGAAGTGAACGCGCTATCTTCCGAGCTTCTTAATTTAGTCAATTTTAAGTCGGGTGTTTTTTTTACTTTATTAACATTAGGTTCCGACTTAGAAAGACTTTATGAATTTAAAAGCGGCGTTATCCTCCCCCAAAATCCCATAATTGTCACCGAAATTGATGGGAAAAAATCGCGTCATCAAGAAGTATCTACAATAAAGGAAGAGTTAAGTGATTTTGTT	no promoter predicted
p-MULT_1	IS256	IR-left	YP_004651752	Parachlamydia_acanthamoebae_UV-7	45440	-	FR872633.	GCAGATGGAGGATGTAGTATTATTTGGTGTCCAGGACGTTGCAAATGCTTCGGCTAATCCTTTCCTACTTTTTATCTTTACTATTTTTGTTGGGTATGGCCTCTACAGGCCATGCCTCCATTTTGTTAAGCAATCAAGAAGCTGCTTCATTGGAAATGTTTTTTAGACATGTGCTAAAGGAACATGAAGCTGGATATGTTATTGAAGGCGTAAAGCCTCTTTGTATTCTGGGTATTGCAGAGCAAGGAGATGTATATGCCGGATTTCCGGGTCATAAAACATCTTTAATTCTCAAAAAA	no promoter predicted
p-MULT_1	IS256	IR-left	YP_004651752	Parachlamydia_acanthamoebae_UV-7	2427817	+	FR872580.	CGATTTCATAAAACAGAAATGATCCTTTAAAGAAGCCTATGGCTTAGATCCTTTAATCACGGAACATGAAAACCTGTGAAAGAAGATGTCCCAACTGCTACCGTAACACCAGGAAATGAATAAGTGACTCCATTATCCAGGTGAACCACATAGTCTAGTACCGCGGATCCAGTCACAGCATTAATGGGTGTTGCAATAATTTCACACTCACCCTGCGGAAATGTACTAGACCCAAAAGAGAGAGTTGTCGAATTTCCTGCAGATAGTATCGCGGTTGCGATACTCCCATTAGTTGTATA	no promoter predicted
p-MULT_1	IS256	IR-left	YP_004821020	Thermoanaerobacter_wiegelii_Rt8.B1	11435	-	ATXO01000025.	ATTTTGATATTGACATTTACATATCTTCTTATATCTATTTCATCCAATATGTCCCCATCATAAATATGTACAAACCCCTCATCTGCCTTATGAAACTTATATAGCTGTTCTATAAATGTAGCTATTCCACCTATAATATAACCGCCTATCTCATTGGTAAAATGCAATACCTTATACTTGCCCTTAAAACCTATATTCAACATTGTCCTCTATCTCTCCTACTACAATATTGTATCTCCTCAAAAGATACTCCTCTTCCTTTGTCTTAATCTCAACTGCTCTCACAGGAATCTTAGATA	sigmaA_16bp	14	ATTTTGATATTGAC	TTTACA	ATCTTCTTATATCT	TTTCAT	CAATATGTCCCCATCATAAATATGTACAAACCCCTCATCTGCCTTATGAAACTTATATAGCTGTTCTATAAATGTAGCTATTCCACCTATAATATAACCGCCTATCTCATTGGTAAAATGCAATACCTTATACTTGCCCTTAAAACCTATATTCAACATTGTCCTCTATCTCTCCTACTACAATATTGTATCTCCTCAAAAGATACTCCTCTTCCTTTGTCTTAATCTCAACTGCTCTCACAGGAATCTTAGATA	0.52
p-MULT_1	IS256	IR-left	YP_004821020	Thermoanaerobacter_wiegelii_Rt8.B1	1408209	-	CP002219.	AAATATTTAAATTTTGTTGAAAATGAAAAATTAATTTTTAATAACATCATAATTCACTAAATTACCATTAACTTTGAACAAACGCTTAACTGTTTTACCTTTCAGTTTATAAATTGTACAACCCTCAGATGTCAAAAAAGAGTTTTTATCAAGAAAATAAACTTCTCCATTTACATAAATAGGCCAGTATGCATTCAAATCTTTTGAAATTTCCTCTATAAACTCTAAATTTCCTCTCTTAAAATCCAGCAAAACCAATTTCGCTCTAAAAGGTTCTTTGATAGTAGAATAATCGCCAA	sigmaA_19bp	15	AAATATTTAAATTTT	TTGAAA	TGAAAAATTAATTTTTA	TAACAT	ATAATTCACTAAATTACCATTAACTTTGAACAAACGCTTAACTGTTTTACCTTTCAGTTTATAAATTGTACAACCCTCAGATGTCAAAAAAGAGTTTTTATCAAGAAAATAAACTTCTCCATTTACATAAATAGGCCAGTATGCATTCAAATCTTTTGAAATTTCCTCTATAAACTCTAAATTTCCTCTCTTAAAATCCAGCAAAACCAATTTCGCTCTAAAAGGTTCTTTGATAGTAGAATAATCGCCAA	0.033
p-MULT_1	IS256	IR-left	YP_004821020	Thermoanaerobacter_wiegelii_Rt8.B1	2090279	+	CP002330.	TAAAATTCTATCACTTTTACCAAGGAACCACAAATATTTATGCCATGTAATCCCCTTTCACTCTTACTCCAAAAAATCCTTAAGCTTCTTACTCCTGCTCGGATGTCTAAGTTTCCTCAGTGCCTTTGCCTCAATTTGACGAATTCTTTCACGTGTCACATTGAATTCCCTGCCAACCTCTTCTAAGGTTCTTGCTCTGCCATCTTCAAGGCCAAATCGGAGCTTTAAAACCTTCTTTTCTCTTTCGTTTAATGAATCCAAAACCTCTAAAAGCTGCTCTTTTAACATTGAATATGCCG	sigmaA_19bp	14	TAAAATTCTATCAC	TTTACC	AGGAACCACAAATATTT	TGCCAT	TAATCCCCTTTCACTCTTACTCCAAAAAATCCTTAAGCTTCTTACTCCTGCTCGGATGTCTAAGTTTCCTCAGTGCCTTTGCCTCAATTTGACGAATTCTTTCACGTGTCACATTGAATTCCCTGCCAACCTCTTCTAAGGTTCTTGCTCTGCCATCTTCAAGGCCAAATCGGAGCTTTAAAACCTTCTTTTCTCTTTCGTTTAATGAATCCAAAACCTCTAAAAGCTGCTCTTTTAACATTGAATATGCCG	0.79
p-MULT_1	IS256	IR-left	YP_004821020	Thermoanaerobacter_wiegelii_Rt8.B1	2890787	+	CP000679.	CTAAATTGTAATATTTAGATACTACTATCTTTTCCAAAACTTCTAAAACCCCATTTCTTGAGAAATACTTATTTATTTTTATTCTTCTCTCAAATTTTATACTGTGGTTTATAACGGTTATATAGTTGCACATCCCCGCCTTTATCTGGCAAGCCATACAGTAATCTGCCTCCACATACGGTATTTTGTGATTTTTTATTTGTTACCTGAACAGTCAACATTGACAAACTCTCTGTTTTGGTAATTGCATTCATGCCGGTCACAGGAACATCAGCCAGCAAAGAATGGCACATAAGGTA	no promoter predicted
p-MULT_1	IS256	IR-left	YP_004821020	Thermoanaerobacter_wiegelii_Rt8.B1	2196413	-	CP002330.	AAGAAGGCTGTCCAACTCATTATTGAACAGCCTTCTATTTAATTACTCTTCATTATAATAATTACAAATTAATCTTAAACAGCATTTGTTACAAATTGGCTTTTTGCTTTTACAAATTTCTTTGCAATGCTTTACAATAAGTGCATGAAACTCATTAAAAAACTTGGTTTGAGGAGTCAGATTGGCCATAATAATTGCTTGTAAATCATTATATGATATTTTTTCACTTTCTATTAAACCCAGCCTATAAAAAAGTCTTTTTGTATAACTGTCTACCACAAAGATGGGTTTTTCAGCAC	no promoter predicted
p-MULT_1	IS256	IR-left	YP_004821020	Thermoanaerobacter_wiegelii_Rt8.B1	66782	-	NZ_ACXY01000002.	TTTATGCCACATCATAAGGTGGTAAAGGCAATGGTGTAGTTATGTAATTAGTCAATGCTTTTAAAAACCAAATCAATTGCATTTTTATCCATCCCCCTTTTCTTAAAATTATTTAGGTCTTTGCAGAATCCCAAAATCCTTATGGAGTAAGGGATTCTGCTGTATATTTTCAAAGGAATTACCCCGCTTTCGTCGAATTTATATAAAAGACCAAATCACGAAAAGAAAGGGAGGAACTCCTATCAAAACCAAAGCTAAACAACTTTCTCTCTCCGATATTTACGTTGATGTTCAATCCT	no promoter predicted
p-MULT_1	IS256	IR-left	YP_004821020	Thermoanaerobacter_wiegelii_Rt8.B1	96559	-	NZ_AEYS01000004.	GAATAATAAAAAAGAGAGGTTATCCCTCTCTTTTTTTAATAATTAGCGATTTTTCTCTTTTCATTGGTTAGCCTTTCTGGGATTATATCATTTCGGATTAAGTCTTCATAAGTTTCTCGCGCAACGATTATGTCAGCCTGACCATTAGATACGAGTACTGCAGCAGGACGAGGTAACCTGTTATAATTGCTGGCCATCGAATAATTGTAAGCACCTGTACACAGCACTGCTAAAATATCTCCTTCTTCAATTTTAGGTAGGGTAATATCCCAAATTAGCATATCACCTGATTCGCAAAG	no promoter predicted
p-MULT_1	IS256	IR-left	YP_004821020	Thermoanaerobacter_wiegelii_Rt8.B1	1086574	-	CP002164.	AGTTAAAATGGAAAAGGGCTAATGACAGATTTGCACTTAGCCCTTTTGAGTTTTTTAATATCTCTCTACTTTTACAGCAATTTTAAATTTGATCTTTTGACAAAATCTTCAAAAGATATTATTTCTACCAAGTTTCCCTCTTTTATATACTCAACATGTTTTTGATTTAAATAAAAATCTTTTGCTTTCTTAGTATATCCTGTTCCACTAATTATAATATAAGCTTTTTTATACTTTGGATTTTCCTTTAAAATTTTAACCAAGGTGATTATCTCATAAACTATTTTTTGCTCTGCTGT	no promoter predicted
p-MULT_1	IS256	IR-left	YP_004821020	Thermoanaerobacter_wiegelii_Rt8.B1	2119309	-	CP002991.	TGTAATAATAGTACTATGCTTTTCATACCTTTAAGATATTAGCTGAAAAAATATATTTGAAGCATCTGTGTCTATTGGTAAATACCCTACTTCGTCTATTATTAACACTTTATACTTTGAAAAATGTTTTAATCGGATCTCTAAACGGTTTTCTGCTAATGCCTTTTTTAATTAAGACATTAATTCTTGAAAATGAATAAAATATGTAGGATATCTGTGCTTAGCACATTCTATCCCTATGGCGGTGGCAAGATGTGTCTTGCCTACCCCGGGGGTTCCTACAAACAATATATTTTCGT	no promoter predicted
p-MULT_1	IS256	IR-left	YP_004821020	Thermoanaerobacter_wiegelii_Rt8.B1	2236068	+	CP002216.	TAATAAGTAAAGACCCCTTAACTCTGTTTTAAACGTTATTTTCCCCACAAAAAAAGAGGGATGCACATTTATGTCTTGTTGCCAATGGGCATCCCTCTTTGTTATTCTCTCATATATCTATCTCTTAAAAAACTCCTGCTTTTTCTAAGATTCGATAAAGAATTGCTGCTGCCTCCGACCTTGTTGAATTCTTTTGGGGTTTAAATGTATTATCATTATATCCTGTAACAATACCCAGTCTTGCAGCATTTTCTATAGCTTCCCTTGCCCATGTGCTAATCTGGCTTGCATCAGAATAA	no promoter predicted
p-MULT_1	IS256	IR-left	YP_004821020	Thermoanaerobacter_wiegelii_Rt8.B1	2126239	+	CP001393.	TGATTAAATTTATAATAATTCCAGCTGATGCCTTTTTAGCATCGGTTAGTTTGTTATTGTCTTTTTTTCTTATTAAATGATTGAGAATCTTCTATTGTTTATGTTCAAAATCATTTTTGAATGCAATCTATTTTCGTGCTAACACACTATCTCTGAAAACCAATTTCTAAATACCTGTAAACACCTTTGGAATTCTTCTACATTACTTGACTCTGCCATCTCTATCCATTTCTTGAGCTTCTCCTTTGCTTCATCACATGTCTTACTTTCCAATACTTCGTTAAATTCTTCTTTCAAAT	no promoter predicted
p-MULT_1	IS256	IR-left	YP_004821020	Thermoanaerobacter_wiegelii_Rt8.B1	453602	+	CP002466.	TACCAAGATTCAATATACTCAAATATAGCAAGTCTGGCAGTATCAAAATCATGGTAAGTAGCTAAATTTACTTCTTCCTTTTTTAAAGAAGCATGAAAAGATTCTATACATGCATTATCATAAGGGCATCCTTTGTGACTAAATGAGTGTTTTATGTTACCTTTGGATAATATATATTCTTGAAATTTGGTGCTTGTATACTGTGAACCTAAATCACTATGGAGTATAAGCTCTCCCTGTGGCTTTTGAGTATTATAGGCATTTTCTACAGCACGAATAGCAAGCTCTGTATCCATCGT	no promoter predicted
p-MULT_1	IS256	IR-left	YP_004821020	Thermoanaerobacter_wiegelii_Rt8.B1	380275	+	CP001393.	GTTCTGAATGCCCACCTTTCACTTTTATCAAGCATGTATTTTACCTTTTCTCTGTCTTCAAACTTCTTGAAATATTCTATTAGAACCTCCTGACGTCTATCTTTTCTTTCAAAATATTTATTATCTTATCATTTAAAGGAGCTACGATTATGCATTGATATTTTATCCAGCCACAGCATGCCATTTAAATTCATCTATGCATATCATATGATTTCTAGTAACTCATTTTTACTTCTCCTAAACTAACTTTGTCAAACAATCTTATCGATATTGAATATTAATCACTAGCTTTTCAACAT	no promoter predicted
p-MULT_1	IS256	IR-left	YP_004821020	Thermoanaerobacter_wiegelii_Rt8.B1	148971	+	AJUD01000007.	TAACTAAGTTTCAGGGGTTGTCTTAAAAAAATCCTACAGTATCTTGACACTATCTGTTAGTATATTATTGTAGACACTTTAACTCGAACAGGATAAAATAAAAATATAAAGAAAAGAATTGAAACTTGGAGTATGTTACACTTAATCAATATCTTTATATTCTATATTTACTTTTTTATTTTTACGTGTTTAATACTAACAAACTCAAATTTTGAATCATCAAAAAATACATAATTTTTACCATCTTCTTTAAGAGAACTATCAAAAACAAATCCATCAAAAGACTTATTCTTTATATA	no promoter predicted
p-MULT_1	IS256	IR-left	YP_004821020	Thermoanaerobacter_wiegelii_Rt8.B1	2352549	-	CP001393.	TTCATAAGCGGAAGAAAACTTCTTGCCTTCTAACTTTCTGAGAGGTTGTTCAAATAGAAAAGTAATTAGTATCCAATCAATATACCTTTTATAATTTCTAAATCCCTTGAGCCTCACATTCTCAAGATTATATTCACCTTTTAATTTGCTAAATAACCTTTCAATCTTTGTTCTGTGCCTGTATAGCTTCTTACCTTCTTCAGTTTCTAAAAATCTTATATTCTTGCTTCTAAAACTATTGCTCACATTGTTTTTGTCTTTCATATTTCTTTTGTTTATCCCAGCAACAAACTTAACTT	no promoter predicted
p-MULT_1	IS256	IR-left	YP_004821020	Thermoanaerobacter_wiegelii_Rt8.B1	2808	-	ATXO01000031.	AGAAAATGGAATTATCGAATAGACTTTCAGTTTGAAAGAAACTACAAATATACTCAAGGGCTGTCCAAAAGTTGATTGGATAGCCTTTTACTTTATCTTCCTTCATCCCCTATCCTTTCCCGATACTCTTCTCTAACAATATTAACAATATCAGAGTCATAATTTTGTATAATCTGACTATTGCGTTTTTTCTTTTTTTTGCTAATATTAAAGTAAATAATTAACTCGAGAGGTGATTTCATCATTTAAAACTTTCGACTTCTAATTCAACAACTTTATTATTCTTATTCTATTTTCAA	no promoter predicted
p-MULT_1	IS256	IR-left	YP_004821020	Thermoanaerobacter_wiegelii_Rt8.B1	2000658	-	CP002991.	TTTTTATTTTTTCACATTTATTTTACCAATATTCGGAATAAATTAAAATAGCCTATATAAAGATAAAATTTTTCTAGTAAAACAGTTAAAAAAGTTGAAACTTTAGATAACTGTACTGGTCCCTATTTATTTGGACTTCAACGACTAAAAGTCCTCGGCTCGCATTGTTTCGTAAAATTTCTTTGTAAAACTTGCTTGTTGGAATGTAACCTAGTGATTGATGGGACCTTATCCAGTTGTACTCTTTCATAAACTCATCAAGCTTTTTAAAAAATAGGCCATATGCAATAAATTCATGT	no promoter predicted
p-MULT_1	IS256	IR-left	YP_004821020	Thermoanaerobacter_wiegelii_Rt8.B1	236418	-	CP002326.	AGTTCCTTTTTTCAAAACTAATAATTCTTAAGAATTTTTGTTGTACCATTCAAATTCACTATCTCTATTAAGTTCTTTGATGTTGATGTTCCTTGTAAATAATAAATTTCATTTCTTTTTTCTAATTTAAAGTCTGTTTCTATTTTTCTCTTTGTTTTTACTATAATATTTGCTTCAAGTAACTTTCCTGTAAATAGCTGAATATTACCTCCTCCAACAGTTAGAAAAGACCTCATCCCATATCCACTTATTCTATCTATCTTTGCAACAATATTCCCTTTTGTTGTTGAAACTTTGAA	no promoter predicted
p-MULT_1	IS256	IR-left	YP_004821020	Thermoanaerobacter_wiegelii_Rt8.B1	2239102	-	CP002164.	AAACACTATTCATAACCTTAACTGCTTTCTAATTTAAGGGTTTTTGAATATTCGTACGAAATTAATTCTTTCATCGGTGTTTGTTGCCATGCAAGCTCTTGGTGAGATAGCTCTGAAATGGTTCTGCAGTTCTTATCTTTCAAAAAATTTATTACTATATTGATAGTATCTAATTCCTCTTGTGTGAACAGCGATAAATCATAATTTTTTCTGCTTTTGAAGCTTGTTTTGATTGCTCCATCTTCTGTTTCATATTCTTCTACAAAGAATTTATCACTTGGATAAGTTGCTATTTCATT	no promoter predicted
p-MULT_1	IS256	IR-left	YP_004821020	Thermoanaerobacter_wiegelii_Rt8.B1	57075	+	CP002326.	GTTATGAACGAAAATTCATCTTTTTTTCCTAATTACGCCGACAACTTTTCCAACTATACGAAGTTCCCCTTCTTTGATGTTTATTGGCTCATATTTGCTGTTTTCGGGAATGAGCAGGACTGTGCTTCCCATTTTGCAAAATCTTTTCACAGTTATTTCACCGTCAAGCCATGCAATAACAATATCTCTGTTTTCCGCAGTATTGCATTTTTGCACAATTGCAATGTCTCCATCTTTTATATTTGCTTCCACCATACTATCGCCCTTAACTTTAATAGCAAAATATCTTTCAGGGTCAG	no promoter predicted
p-MULT_1	IS256	IR-left	YP_004821020	Thermoanaerobacter_wiegelii_Rt8.B1	885727	-	CP002219.	GTCTCTTCAATTCCATTGAATACTTCGCTATATCTTTCTTATAACTTGCTATCTCCACTATGCCTTCTCCAAACATATTTGAAAGTTTCTCTATCTTTGCTATAATATTATCAATTATTTTGCTCCCTCATTTGGTCCGTTTTCCTTTTAGTTTTTTGTATTTTCACCACATTATTTTATATCATTCTTTCTTTTCTACCAAGAGGAGGGAGCTATTTTTCTATCTCAAATCCTATAAATATTTTACACTAAGTTATGCTGCTAACTCATCTATATACTTCTTTCTTTCTGTCCATTTT	no promoter predicted
p-MULT_1	IS256	IR-left	YP_004821020	Thermoanaerobacter_wiegelii_Rt8.B1	154640	+	CP002326.	CAAGAACCTGCAAAAGCTGTCTACCACAATGGTAGACAGCTTTTTGTTTATAAGATATCAGGCTTTTTCTGTAAAGGTCAATATCAAAGTGGTTTTTTCCAAGGTCAGTTGAAAGCAGTATCTTAATCATTTGAAATCATATTTGATTTGAGTATTACCCTACGTACATTTATTAAATTTAAACTAAGTCAGGAAAGAACCATTTTGATATTGACATTTACACCTGGCAGACTTGGGAGAATGTTGAGTATGTCGAAAGACTAAAAGAGAGTTATAAATACATTCAAGAATTTTGAATA	no promoter predicted
p-MULT_1	IS256	IR-left	YP_004821020	Thermoanaerobacter_wiegelii_Rt8.B1	476129	+	CP001393.	GTTTTTAATCTTTAAAGATGACCTTTTTGTTTTTAGCTATATTCCATATCTTATTTAGCATCAAATTCAATTTCAAATATAACAAGATTTTTCTCTTTGTCAGCAAAAGATTTGCAGAAAAATTCTTTGATGCTCAAAACGTGATCTACCATACAGCCATACGAGAGTCTACTCTTTTTAGTTTTCTGCATCAAAAAACCATTAAGTTTATCACTGTAAGCTTTAATTGTCTCAAAAGGAAATTTTTCTATTCCAGAACCAATCCTCACATCTTCTGTCTCAAGCAGATTTGAAGAGTT	no promoter predicted
p-MULT_1	IS256	IR-left	YP_004821020	Thermoanaerobacter_wiegelii_Rt8.B1	1877052	-	CP002164.	GACGAGGATAGCCCTTTTCTTATCTAATTCTGCTTGAAGGAATTTTCTTTGTAACTTTTTTCATCTTGAGAGCTATAAAGCTTCTTCTTTAAATACAGAGCAACATTTACTAAAAGAAGCATGACAGGAACTTCAATCAATGGACCAATAACTGTTGCAAATGCTTCGCCTGAAGCTAAACCAAAAGTTGCAACAGCCACTGCTATTGCAAGTTCAAAATCGTTACTTGCAGCTGTAAGACCAACAGTTGCACTTTCAGGATAACCATATTTTCTTTTGTATGCTGTGAAAAATGTTAT	no promoter predicted
p-MULT_1	IS256	IR-left	YP_004821020	Thermoanaerobacter_wiegelii_Rt8.B1	15041	-	NZ_AEYS01000012.	TCTGAATCGATGAAAATTCCTATAACCATATGCAATTCTCTTAAGGACCTTGATCTTATTGTTGTAGCCTTATGTTACAGAATTCGTATATGGTATATCAAATGCATTAGTTATTTCTTCAAACCATCGATTGAATACTTTTACACACCTTCTAAATTCCTTGATTCCACTTTCTTTGGCCTGTTGTATCCATTTTTTAACTCTCTTTTTGCATTTGGATGAGCCACATTTCTATCAGGGTCCTTTTTTGCAATTTTTTCAATTGTCTTTTCTATAATTTTGCTCTGTTTTTGCTCTTG	no promoter predicted
p-MULT_1	IS256	IR-left	YP_004821020	Thermoanaerobacter_wiegelii_Rt8.B1	1880499	-	CP002326.	GGGTAAAGAGATTCTTAGCTTTGCGAGGGAAATAAGTCATGTCGAGTAGCAAAGCACCCCTTTTGGTAGGAGCTCACATCATACACACTACTATAAATATGACCAAAGCCCGTTTAAACGCGTTATGTTTGAAGATGGCTACTAAGGCATACTTAAGATGCTCTGCGAGAGAGATATTCTTTGAGTAAATACAAAAAATAGTTTGACATTGAGGCTAAATTCAAGATCTCCATTTCCGATGTTGCTAAGAGTTCTCTTAAAACAATGCTTGCAGCCCTTCCCATTATCCTTGCTATTTG	no promoter predicted
p-MULT_1	IS256	IR-left	YP_004821020	Thermoanaerobacter_wiegelii_Rt8.B1	557045	+	CP001393.	TGAATCAACAAGCAGGACTTTTTAGCCATCGTTTATACTCCTGTAAACCAAGTTATATCTTTACTTCCTTTTTTGCCACTGTAATCGTAATAGCCTTTTTCAATCTTATTATTGCTTAAAACAATTGTATTAGGCAAAATTAAAAACATGCCTAAGATTAGAACAATAATTTTTTCAGCTTTCAAAGACTTCACCTTTAATTGTCATGATGATATGCCACAATTTGCTTTACTCTGCCTTTTGATATTTTAAATTCAATTCCGTAATAAAGAGTATCTTGATAATAAATGCTTTCAACC	no promoter predicted
p-MULT_1	IS256	IR-left	YP_004821020	Thermoanaerobacter_wiegelii_Rt8.B1	550695	+	CP001936.	TCATTTATATTTTAAATTTGCTTATTATACTCATCAATGTATTTGCAATATTGCTCAAATCTTGTGCGGACTTTGATATTTCTTCTATTGCAGTTTTTTGCTCTTCTGTTGCGGAAGATATTTCTTCGGTTGAAGCGGCAGCTTCTTCCGTTACTGCGGCGATATTTTGTATCGAATCTAACATTTCACTTCTGCTTTGAGAAATTTTCAACATTGATTCATTAAGTTTATTAAGTTCTTCTACGATTCTATTTACTGCTTGCTGAATGCCGTAGAAAGTGTGAACTGTTTTTGCTAAA	no promoter predicted
p-MULT_1	IS256	IR-left	YP_004821020	Thermoanaerobacter_wiegelii_Rt8.B1	2245347	-	CP002164.	GAAAAAAACTTCTCATGCCCAGCATTAGTAGGTTTTCACTTATCCTTAAGACTGTCTCTGATGAATATACATAAGCTTAGAGAAATGGGAAATAAAAACAATAATAAAAATCTAATTTTTCAATCAATTATTATACAATTTCTTCAATTTTCTCAAATTCATTATCGTGCAGAAGCAAGATATCTCCCTTCTGAAGAAAATTGGGTTCGATAACCTCAATAAGAATTCCTTCTTCTTCCTCTTCTTCAATAACTTCTTCTTTCCTGTATCCCAGTTCATAATAATAGTCGGATATTCTT	no promoter predicted
p-MULT_1	IS256	IR-left	YP_004821020	Thermoanaerobacter_wiegelii_Rt8.B1	4715	-	NZ_AEYS01000072.	TTTTTTTTATATAACTTGCGCATATTTTATTGCTCTTAAAATCCTATATATTGGTGTCACTTTCCCTATATTTAAAACTGTAATATTATTTATCTTTTCATTTGTAGACGTTTTAATTCTCCTTACCGCCTCTTTTATTTGCTTCTTTGTTAATTTGTAGCTCCCTGCATTTATATTCTCTTTCTTACCCCATTCTATTTCTCTTAAATCTCCTCCGTTCTTGCTAAATACTCTTAATTTCGCCATTAACTTTAATCCTTCTCTACTCCATCCCAATGGATTCCTACTTAATCTAGAAG	no promoter predicted
p-MULT_1	IS256	IR-left	YP_004821020	Thermoanaerobacter_wiegelii_Rt8.B1	2359700	+	CP003001.	TTTTAGGAGATTGGAAAACCAACGAAACACCTTATTTTATAGGCTTTGCAATAATCAGTTTTACAATATCAGATAGCAAGTTCTTTTCCTCAACTATTTCAAACCCAGCTTTTTTAACATTCTCCACTGTATTGCGATTTATATTAGCTCCATAAATGCCAACAACCAAGGGGTTTAATATATCCATTATTTTGCCTATTGGTTCTTTTTTGCTTCGAACATGTTCAAGCATTACCAGCACTCCATCATCTTTTAATACCCTACGAATTTCTCTCAACCCCAAAATTGGATCTGGCACC	no promoter predicted
p-MULT_1	IS256	IR-left	YP_004821020	Thermoanaerobacter_wiegelii_Rt8.B1	302673	+	CP002466.	GTAATAGACGTTCTTTAGTTTATTCCTACCATTTTTTGTTTCTCTTCCTTCATGTATGTATACAAGCCTTGGCATTTCTTTTTTTCCATCTTGTAAAGCTACATGGTCTTCATCCGCTTCTATGTATAATACTCCTTTTTGTCCTCTTTTATTATCTTGTCTAATTCCTCTATAAATAGCACAGCTACCTTCGCTCCTAATTCATCTGACTTTTTCTTGATTTCCGGAATAATCTCAGTTAAATCCATCCCTTCTTCTAACTCTTTTTAAATATTTTCATCATATCATTACTGAAATCC	no promoter predicted
p-MULT_1	IS256	IR-left	YP_004821020	Thermoanaerobacter_wiegelii_Rt8.B1	1929343	+	CP001393.	TTTTAATTTGCAATTAACAATTTTTTATCATTAAATAGTTTTCTATAAACCTATTATTTTGGTTCTTGCCCCCATACCAGCACCCCATCTACATACGCTGTTACCTTCACATTCTCTCCATAATTCGTCATGCTCTGCATCCATGACCAGTCATTCCCTTGATTGTAATTGCTCCAATCACTCTTGTTGAACCTTATCTGTATCTCCCCTGTGTCTTTACCAGCCTGCAACTGCCCAGCTCCACTCTTAAATCCTATCTCTAAATAATAGTCCGCTCCACTTACGCTACTGCTCAGCTT	no promoter predicted
p-MULT_1	IS256	IR-left	YP_004821020	Thermoanaerobacter_wiegelii_Rt8.B1	2230545	+	CP002164.	CCCCAAAACGCCTTTGTTTGGATAATGTCAAATCATACTTGTTCTGCAGTACTTTTTGTTTCTTCTATTTCATCCTTATAAATAATTTCTTCTATGCCAGAAATCTCAATAGATAAAGTCTCCAATTTCGTCTACAGCTAATAATGAACCATGAATTTTTCAAGTATAAAAAATACTCTAATTCTCAGTTATAAAACGTGATGTTGTCATATCAAGCTCAGCTGATAATTTTCTAATTTCATCTATCATATTTTTAAGTTCTTCTATTGAAGCAAGTTGCTGTTCAGTTGCAGCTGATA	no promoter predicted
p-MULT_1	IS256	IR-left	YP_004821020	Thermoanaerobacter_wiegelii_Rt8.B1	2109325	-	CP001393.	AAATTACCAGCCAACTCTTTTCTTTTTTTTAGTGGATGGTTCAATATTGACATTTAATGATATCAAGTGCTTGATTTTGACCCGTAAAAATTATTGTTTTTGGGCAACCTCAGAATGAAAGTGGGTTATTAGTAATTTCCCTTAAATGTGGTATTTATATTATTAAATGCACGCCAGATGAAACTAAAAAGATAGACATCATAATACCTTCACCTATTGGGCCATAAAATATCTCTTTAAAAACTTACTACGAATGTCCTCTTACCCTTTTAAAGATTCTGCAAAAGTGCTATATACTT	no promoter predicted
p-MULT_1	IS256	IR-left	YP_004821020	Thermoanaerobacter_wiegelii_Rt8.B1	1283023	+	CP002164.	TTGAAAAATCATGGGCACCCATATTTTATAAATACGTGTTCTGCAACATCGATGAAAAACCCTTTTCAGTTTTATACAGTGATACAGGAAGGGCTAACTTCCCGGTTAACATACTTCTTTCCTTGGAATACATAAAACACCTTAAAAACTACTCTGATGATGAACTTATCGAAAATTTCAACTTCAATTACCTGATAAATTATGCTGTAGGAATAAGAACATAAGTAAGTATGAACCTTTCAGAGAAAACCTTGTATGACTTTAGAACAAGGATATACAAATACCTCATAAAACATCCT	no promoter predicted
p-MULT_1	IS256	IR-left	YP_004821020	Thermoanaerobacter_wiegelii_Rt8.B1	2416620	-	CP003001.	GTTATGAACGAAAATTCATCTTTTTTTCCTAATTACGCCGACAACTTTTCCAACTATACGAAGTTCCCCTTCTTTGATGTTTATTGGCTCATATTTGCTGTTTTCGGGAATGAGCAGGACTGTGCTTCCCATTTTGCAAAATCTTTTCACAGTTATTTCACCGTCAAGCCATGCAATAACAATATCTCTGTTTTCCGCAGTATTGCATTTTTGCACAATTGCAATGTCTCTGTCTTTTATATTTGCTTCCACCATACTATCACCCTTAACTTTAATAGCAAAATATCTTTCAGGGTCAG	no promoter predicted
p-MULT_1	IS256	IR-left	YP_004821020	Thermoanaerobacter_wiegelii_Rt8.B1	695491	+	CP001393.	AAGAAGGCTGTTAAAACTCATTATTGAACAGCCTTCTATTTAATTACTCTTCATTATAATAATTACAAATTAATTTTAAACAGCATTTGTTACAAATTGGCTTTTTGCTTTTACAAATTTCTTTGCAATGCTTTACAATAAGTGCATGAAACTCGTTATAAAGCTGGGTTTGTGGAGTTAGGTTAGTCATGACAATTGCTTGTAAATCATTGTATGATATTTTTTCACTTTCTATTAACCCCAGTCTATAAAAAAGTCTTTTTGTATAACTGTCTACCACAAAGATGGGTTTTTCAGCA	no promoter predicted
p-MULT_1	IS256	IR-left	YP_004821020	Thermoanaerobacter_wiegelii_Rt8.B1	1401951	-	CP002326.	TTATAGTAATCATTTTCTTCATTATTGACTATCCTCCTTTTAACTCAAAAGAAAATTTGTTCTTTCACAGAACCGTTTGAAAAGTTTATTTAGTACATTTTCTGCATTGCATTTTGCGTATAAAATTTGTTTTCACAATTATCTGTCTGCTCTAATATTTAACAGTATCATAACTAACCAAATTTCCTTTAACTTTTAATAACTGAACTACCTTTTTGTCTTTTAACTTGTAAATTGAGCACCCTTCTTCACTTAAAAAGTATCCGCCTTTATCAGTAAAGTATATTCCATCTAAACCA	no promoter predicted
p-MULT_1	IS256	IR-left	YP_004821020	Thermoanaerobacter_wiegelii_Rt8.B1	2083218	-	CP002466.	CCTACTCGATAATAATGCTTCTATATAATAAATGCACGGGTGTTTTAGTAAGCAAATACATCTTTCAAATCTATTTCTAGATCTTCAAAGATAGAGACTTTAATTTTATTTCCTACAGTATATACATCAGGTCTTCCATATCTGGAATTTTCCTGCAAAATAAACACACTTACAACTTTGTCATCTGGTTCTACTATCCAATATTCCTTTACTCCATGCTTTTCGTATAAATTAAACTTTTCTATTTTATCTCTACTTGCAGTTGAAGGTGATGTAATTTCAACAATTAAATCAGGAGC	no promoter predicted
p-MULT_1	IS256	IR-left	YP_004821020	Thermoanaerobacter_wiegelii_Rt8.B1	80372	+	CP002330.	GCTTTGTTCTGAAAAAGAGTTTGACATTTGACAGCTATGATCCGCAAAATTTGACAGTTTATAATGACATCTACAATTCTCATGTACTACTGAGTGTTTATGAGTGCACATATGCAGTTGTCAATGCTGATGTTTATGTAATAGACAGAGATACCTATAAAGAGCTTTTTGTTGGTACAACTGATTCAAATGGCGAACTTCCGCTTGTTATTACAAATGGGGAATACATTATAAAAATTGCATATAATAATCCCGAAACAGGCGCTTACGACTTTTACTATAAAGCCTTGCAAGTTTCA	no promoter predicted
p-MULT_1	IS256	IR-left	YP_004821020	Thermoanaerobacter_wiegelii_Rt8.B1	2440001	+	CP002991.	TCATACAAGGAGGATTTTCACTATGGTTCATAATAATTGTACCACAAAAAAGCGTTCTTTTAAACACTTAAGTAGCTATGGATAGTGTCAAGATACTGTAGGATTTTTTTAAGACAACCCCTGAAACTTAGTTAATTTCCGCCTTCAACTTATCATGCATTTTATATAACTTGCGCATATTTTATTGCTCTTAAAACCTTATATATTGGTGTTACTTTCCCTATATTCAAAACCGTAATATTATTTATTTTTTCATTTGTAGACGTTTTAACTCTCCTTACCGCCTCTTTTATTTGCTT	no promoter predicted
p-MULT_1	IS256	IR-left	YP_004821020	Thermoanaerobacter_wiegelii_Rt8.B1	25724	+	CP002330.	TTGGAAATTGCAAAAAATCGAACTTGGGATCGCGAGAAATTTTCTGAAAAATATTTTGAATATTGACCAACCCAGCCCTCCCAAGCTTTTTGAGCTTCAAACTGACAAAGTCAAGAGAATCCCACCTTTTATTTTTGAAAGGGAAAAGTTATCTTTTTTTCCTCATCACGCCGACAACTTTTCCAACTATCCGAAGTTCTCCTTCTTTAATATTGATTGGCTCATATTTGCTGTTTTCAGGAATGAGCAGGACTGTGCTTCCCATTTTGCAAAATCTTTTCACAGTTATTTCTCCGTCA	no promoter predicted
p-MULT_1	IS256	IR-left	YP_004821020	Thermoanaerobacter_wiegelii_Rt8.B1	1723748	+	CP003001.	ATCGATATTGAAGTCATTATTATTGAGGAGATGAGTAAGTAAGCTTATGGATTTTTTAAAGTTTTATCATGTTCACCAATATTTCTAAGAATTATTCCATCTTCTTTATACTGCCATGTCAGTCTGATTCCCATTGTAATGGTCGTCTCAAATATATCTTTTGTCCCTTGTATTTTTTTAGTTCGCAAAGAAGGGTGGTATGGATTTTGTAATAACAGTTCTAACTTTTTCTTTAGTATCTTTTTTACATCCGGTGGTAACTTGCTTACTTTTTCTTTGAAAAGTTGCGAGTAGTAAAT	no promoter predicted
p-MULT_1	IS256	IR-left	YP_005047621	Clostridium_clariflavum_DSM_19732	4864814	-	CP003065.	AATCCAAAATCGCCTATTAATATGGTTATATGGTTATGTTTAATTTTTCAACTAATATTGGAAAGAACCTAATTCACTACTTCAGCAGGATAACTCAAATTGCTGTTCAACATTTCCAAAATCCTTTGAAAGACTTTGGTGTTATTCAAAATTCCTTTATGGTTTGGAGCATTCAATAAATCACCGCTTAATATGCTATCTACAGTAAAACTACTTTCTCCAATAATAAACGTCTCAGTGCTTATCTTCCATTCCTCAAGACTTGAACTTTCTTCGGTTACAACCTCGTCATACTGGCT	sigmaA_19bp	15	AATCCAAAATCGCCT	TTAATA	GGTTATATGGTTATGTT	AATTTT	CAACTAATATTGGAAAGAACCTAATTCACTACTTCAGCAGGATAACTCAAATTGCTGTTCAACATTTCCAAAATCCTTTGAAAGACTTTGGTGTTATTCAAAATTCCTTTATGGTTTGGAGCATTCAATAAATCACCGCTTAATATGCTATCTACAGTAAAACTACTTTCTCCAATAATAAACGTCTCAGTGCTTATCTTCCATTCCTCAAGACTTGAACTTTCTTCGGTTACAACCTCGTCATACTGGCT	4.2
p-MULT_1	IS256	IR-left	YP_005047621	Clostridium_clariflavum_DSM_19732	3003322	+	CP003065.	CCCGTTCCTGATATATAATGATAAGCCACTTCAATATTATATAAAAATAAACACCTATGCAGCTTATAACTAAAGCGCCGGTGTTTTTTTCATTTTTCATAACATTTATTTTTGCTTATATTTTAATAATCTAAAATACATAGAATATTTGTCAAAAAGCTTTTACGTTCCGGAATTTATACTGTCCACTCTGCTTTTGGCATACTTTGCAAATGAACTGGAAGGATACCGTTCAATAACTTTGTTAAAAGCCTCTAAAGCTTTATCTTTGTCGTTTAATTCCTGGTGACACACACCTA	no promoter predicted
p-MULT_1	IS256	IR-left	YP_005047621	Clostridium_clariflavum_DSM_19732	3569503	-	CP003065.	AAAAAATGCGTTTAACTATCATAGTCCAGTCCCATTGAACTATGATAATTAAGCGCATTTTAAAGTTCAAAATCTATTTTTTCACTTTTATTTTTATTGTTTTTCAAGATAACGCTTTATCTTTTTTGTAGTTGTCTTTGCAAATTCATTTTCTCGTATTGTAAAATCTTGAACACGTTTATAAAGCGGCATATTTTTATTTATTTGTTTTATTTCGTATTTGATAAGCCTATATATTTCTTCCTGCGACGGATTGGGGTTATTGAGTTTTTCCTTTATTTTTTCCAAATCAATTACAA	no promoter predicted
p-MULT_1	IS256	IR-left	YP_005047621	Clostridium_clariflavum_DSM_19732	1846461	+	CP003065.	AAAAGTAAATTTTTAATTTTTAGAAAAAATATTGAGGACCACAAAAAAGAGGTCTAAACATTAATGCTTAGTAAAGAGAAAACAGATTCAACGCTACTACATTTAGTTACTGAATAAAAATTGTTTATCACTCCATAAGAAAATCCTTCAGGAAAAATTCAGTTTGCTGAGTTTACGTTACAATCTAACGGTATAGATGATAAGATTGAAAGGACAACATATGAAAATAAGAGTTTTTTAAAGTCAAATCAGCAAAACATGTACAAATGTATTCTATTTTAATATGTTTTTCGATTTTG	no promoter predicted
p-MULT_1	IS256	IR-left	YP_005047621	Clostridium_clariflavum_DSM_19732	3723710	+	CP003065.	GTAAAATAGCTTGAGGGATAATAGATTTTTGTCTTAAGTAATAATATAAGAAAATGTCACAACAGGTTCTGAATTACTGTCTGTGTTGTAATGTAGCCTTTTAAAGGTGTCCTTTAAGCCGCCTTTCATGTAATCCTTTCTTTCATAATAGAATTCCAGAATTTCATTAAATTCAGGATTAATTTCTACTTCTTCACTTGCAATAGAATGGGCAATTTCCTCCGCCGACCTTAGATCTGGCTCTGATTTATCCACTTGTTTTGTCTCGGGATTTACCTTTACTGAACCGCCTTCCCAAG	no promoter predicted
p-MULT_1	IS256	IR-left	YP_005047621	Clostridium_clariflavum_DSM_19732	2653576	+	CP003065.	CTTTTTCAACCAAAAACTTAATCTTTAATTTTTACAACCTATGTGCATCTAAATTAAGTTGGGTCTCTTTTCGCCTAACCATTCATTGAAAGCATTAGCAATTTCCATCCTGAACTCTTCATCTGACAAACCAGGAGAAGTTCCGAGTTCATATGCTCGATCTACAGTATGAGCAAATTTGTCCGCTAATTCACTGTTCTCATACTCCATATGGGGAAAATGCTCTATTACATATGCAGAATAATCCAAATCAAAAAAATAACGTTCTATTTCGCCATTAATAAAATCCGTGATAAATT	no promoter predicted
p-MULT_1	IS256	IR-left	YP_005047621	Clostridium_clariflavum_DSM_19732	409	-	NZ_CAKP01000143.	TCTTTTAATTGTTTCTTTTATCTTCTTTTTATTTAATCTAAATGTTTCAACATCTTCCTTGTATATACTTATTTCCCTTAAATTACCTCCATTCCTGCTAAATACCCTTAGCTTTGCCATTATCTTTAATCCCTCTTTACTCCATCCTAATGGCCTACTGCTTAATCTCGCTGATAATACATGGCTTATATGCCCTTCTGCACTGCATCCTATTACATCCTCGTCCTCTTTATATATTACTATCCCTTCCCAGTTATTTAATATATATCTCCTTGCTTCTTTTGCTCTCTCCTTTTCTG	no promoter predicted
p-MULT_1	IS256	IR-left	YP_005047621	Clostridium_clariflavum_DSM_19732	3289606	+	CP003065.	GACAAAATAAAAATCTAAACAAATATAATCTTATATTTATTCAGCAAAACTTACCTTTTAATAAACTTTTTTATTATTTTCTTAATTTTCGCCTTATATATATGTATACCTGCTTCCTTATAAAACAACTTGTCTACAGCAAAATAACCTTTATCTTTAAATAAATTTAAAATTAAATTTCTCTTTTTTTCGTCCAAATTACTTGGGTAATTTAGCTGCTTATTCTTTTTTGCAACCTTTTCAAAGCTTGATTCCCAAAGCTGAAGACCAGAACCATATTTTTTTAAACCTTTTTTTCC	no promoter predicted
p-MULT_1	IS256	IR-left	YP_005047621	Clostridium_clariflavum_DSM_19732	2761957	+	CP003065.	AAGAAACCTTTTTAAGTTGCTCATCTTGTTTATCATTTTCATCCCCTCTATTCCCTATGTAAAAATGCAGTAATGCTTTATATATCTTTATGTTCACTATTTTATCATACCATATATTTACTGTCAAAATTATGTATTATATTATTCTTTATATTAATCCGCATATAACAAAGCGTATCTATTTCGCTAACTTTATTGTAAAAAGTTGTACCTTTGTTTATTTCACTCTATGCAGCAATTCCTTTCTAGCAAAGCTTAATAATTCGTTTTACAAAAGAAAGACACTTTTCATTTTCTTG	no promoter predicted
p-MULT_1	IS256	IR-left	YP_005047621	Clostridium_clariflavum_DSM_19732	1248686	-	CP003065.	TATTGAATTTTTCTGCAAGGCTTTTTATTCTTTTATTTATAAAAAATAATAGTTTAATAAAAAATTTATGTATTTTTCTTATTTATTTTTGATAAAGTATCAAAAGAAAGAATCCATTTCAATAACTTATTTTAAAATTCAACTGCTATTTTACAACTATCATTATCAATTTGTTATATTTTTCACCACATACACATTTTTCTTATTTTGTACTGTTATTTCCAACTTATTGGTGATAAAATAATTATGTAAATATAATTTTATTAGTTAAAACAAATTAATATTTTTATGAAAACTTT	no promoter predicted
p-MULT_1	IS256	IR-left	YP_005047621	Clostridium_clariflavum_DSM_19732	559527	-	CP003065.	TCAATAAAACTAAAATATTTCTTTAGTATTATAAACAAATCACAAATCCATCCTTACACCGTATTTTTTCAGCCATTCTTTGTGTCTCTTGTAATCCGGCATTATTGAAGCCAGCATATCCCAAAATTCCTGAGAGTGGTTTTTATAGTACATATGGCACATCTCATGTACTACAATATAGTCCAAAACATGGGAAGGAGCCATTACGCACCTCCAATTAAACAACAGTTCATCTTTGGAAGTACAGCTTGCCCAGCGTTTTTGCTGTTCCTTTACTTTTACATCAGCAGGCCTCTTCT	no promoter predicted
p-MULT_1	IS256	IR-left	YP_005047621	Clostridium_clariflavum_DSM_19732	3265349	+	CP003065.	TATAAATGAAAAAAGATTACAGCAAAATACGCTTTGCTACTTTTATAAACTTTAGGTTATTACTCCGTTAATAATACCTGTCTGCAAACAACCGATAGCCAAGGTATTGAATAGTCAGTAGTAAATATCTCAACGTGCTTCTCGTCATCATTTGCAAGACTACTTGATTCCTTTTCTTTTAGCAAAACAATTGTAAAGTAACTATCCGTATTCATTTCATCATTATTTAATGCTAGTTCTTTTGGAATTTGAAAATTAACCTTAATACAATTTTTAAAGATAAGTTTCAATACTCTAGT	no promoter predicted
p-MULT_1	IS256	IR-left	YP_005047621	Clostridium_clariflavum_DSM_19732	2862091	+	CP003065.	AGTATGGGAAGAAGTTTACCAAACTGTTTAAAACGGTCACAGTAGATAATGGAACAGAGTTTCTGGACAGCAAAGGGCTTGAGGCATCAGTGCTTGTTCCTGGTAAGATGAGGTTAAAGATATATTATGCACATCCATACAGTTCATGGGAACGAGGGTCGAATGAAAACGCTAATAAGCTGATTCGACGATTTATTCCTAAAGGGACGGATATAGGGAAACTAACGGAGAAAGAGATAAAAAGGATTGAGCACTGGATGAACAATTACCCAAGGAGAATATTTGGTTATCGAACTGCG	no promoter predicted
p-MULT_1	IS256	IR-left	YP_005047621	Clostridium_clariflavum_DSM_19732	366318	+	CP003065.	TCGTCTTGCCTGACGGCAACCCTTGACATCCCTCTGCATTCGCTCAAATAAATAACCAAGAAGGGCTTAAGGATAATATTGTGGATTTACCACCTAAACAAAAAATGATTTCTACTATAGGTGTTGCATTTAATATTGCAATTTAAAAATTTACTGTAGGAAATAGTTTTGATACCGTACTGTTGATGTATCTTTAGCAACAATTTTTAGCACTTTGTATTTCCAATGTATTTTCCTGTTATTAATAATATTTCAAGGTTGCCAATTTTTCATCTTGCAGTAGTATTTGACCCTTTTTG	no promoter predicted
p-MULT_1	IS256	IR-left	YP_005047621	Clostridium_clariflavum_DSM_19732	1866166	+	CP003065.	ATAAAACTTTTTCAACCAAAACTTAATCTTTAATTTTTACAACCTATGTGCATCTAAATTAAGTTGGGTCTTTTTTCACCCAACCATTCATTGAAAGCATTGGCAATTTCCATTCTGAACTCTTCATCTGACAAACCAAGAGATGTTCCGAGTTCATATGCCTGATCCACAGTATAAGCAAATCTTTCTGCTAATTCGCTGTTTTCATTCTCCATATATGGAAAATGCTCTATTACATAACCAGAATAATCTATATCAAATAAATACCTCTCTATTCCCCCATTAATAAAATACGTGAT	no promoter predicted
p-MULT_1	IS256	IR-left	YP_005047621	Clostridium_clariflavum_DSM_19732	1470648	-	CP003065.	ATCTTCTTTTTAACAGTAGCGTTAATAGTTTTATATTAACCATTTTCCCTTTTATTTTAGTTATATTAATATGTTTTAATGTTCAAGATACTACTTTGATAATTTTATAGTTTCAGAAAGCAATCTCAATAATAAATCTCAATAAGTGTAACACATTGCTTATATATTTTTTCAAAAACTTACAACTTCCTTAATAGCATTATCAATTAATTATTTCCACATCTTCAGTCAACCATTTTGCTTCCAGTTCCCCTTAGCCCCTTAACGAATCTCTAAGACCATTTATCCTGGCTATCAAT	no promoter predicted
p-MULT_1	IS256	IR-left	YP_005047621	Clostridium_clariflavum_DSM_19732	3460909	+	CP003065.	TCAGGTAGTTCATGTTGGTCACAACTATTATTTTCTTTCTCTTTGTTTTCTAGTATAATTTCTCCACATTCTTTTATTGCTTCTTTCACTACCTGTTTTATCATTTCCTCATCAAGACCTTTATCTCTTCCCCCTATATAACTTAACACCGCCTTAATTACATAATCTGTTTTGTACTTTTGTAAAGAAAGTATGTTATATACCCTAGCATCATCCTCCCTATCCATAGAAAATGAGAGGTTTATCCTTTTTGTTGCCATAAACTCACCTTCTTAGTTCTTGCTCTAATAGGATTTTAA	no promoter predicted
p-MULT_1	IS256	IR-left	YP_005047621	Clostridium_clariflavum_DSM_19732	823639	+	CP003065.	TTTTATTCCATCGATAAAATTTTAAAATATCTTAATTAAGGTGCTTTTGCACCTATAAATACTACAACTTAAGATTTGTAAATCAAGTTTTTATATTGTTATATTTAGAATTCGGTAAAGGATATTTACCGAATTCTAAATATATAGTGCCTTATGTGCTTTGTGCACTTATTAATTGGCATCAGCAAAAATACGAACCCTTTACAGGACTGTCCGTGTTGTAATGTAACCTTTTAAAACTATCTTTTAAACCACCTTTCAAGTAATCCTTTCTTTCATAATAGAACTCCAGAATATCC	no promoter predicted
p-MULT_1	IS256	IR-left	YP_005047621	Clostridium_clariflavum_DSM_19732	1094102	-	CP003065.	ACTGTTCTTGGTTTTCAACAATAATTTCCGGTTTATTTTCTGCCTTCTTCTCCTCCAGCACTTTTACAATATCCACTTCGTAATTCTCATCAGCTTCTTCGAACGCTTTAGTAAAGGCATCATATATTATATGGTAAGGATAAACAATTCCTTTTGCGATGAATACTTCCCTATCTTTAAGAGAAATAGCCATGCAGACCGTATCATTCTTTTCTTCTATTCTCTCCCTATAAGCATTATTAATATCCTTGATTAAGGAATCGGAAGGTTTTTCTGAAAAAATGAGAACCTTTATATAT	no promoter predicted
p-MULT_1	IS256	IR-left	YP_005047621	Clostridium_clariflavum_DSM_19732	3148334	+	CP003065.	TAGTCGATTGAATTAACCTCTCCGCTATTGTCCACATCCGCTGCTTCAAACTGTTCTTCTGTAAATTTTATAGATCCGGTCAAGTACATTTTCATTAGTGCCAGATCTATTGAGTTAAATACTCCATCTCCGTTAATATCACCTTTTATAACTTTGCTTTTCACTGTTATGGTAACCCCCTGTTTGGCTGTATTTGTACCGTCTGTCACTTGAAATGTAACTTTTGTATACACTCCTACCTGTGTAGAAGTCGGTGTCCAGCTAAATTCGCCTGTTTGAGTGTTAAAAACCGCACCTTC	no promoter predicted
p-MULT_1	IS256	IR-left	YP_005047621	Clostridium_clariflavum_DSM_19732	952729	-	CP003065.	TAAATTAACCGTCCACAAACTGTACACCACAAGGGGGTGGGCACTCCAAACCGTCCCCTGTTCTACTTTTTATTTTCTACTTCTATCAATTTCACTTCATACAATGAATCTTTCATTACGTTTTTAGGTATATATGCATAATAGTACTGATCATTATCCAGTTCAAAACACACTAACTTAACTTCTTGCTCGGGCCAGTAATTATGTATATTTTCTATATGATCTATTAACTCCTCTTTATAATCCAATTGCAAAATAAAGCCCTTATCTACAAGCAGAGATACAACAATCGTTCCTAA	no promoter predicted
p-MULT_1	IS256	IR-left	YP_005047621	Clostridium_clariflavum_DSM_19732	2915408	-	CP003065.	TTATATTCAAATAGTTTTCTTTTTTCATTCTCGTTTCTGTAGTAAGCTGTGAAAATATTTGAGTCATTTTCAAATAAAACACCATCAGCATTAAGTTCCAGATTGATATTGCTTACCTTGATGTAACCATCCTCATACTCATATAGATAAGTATATGGAGCTGAGCCTGAACAGGAAATTATTTCTTCCTTACCGTCTTTATCTATATCCCTTTCTATACCTCTTCCATTTACAGTCAGAAAATTATTGGGTTTGCCGTCATGGAACAAATAATAACTTGTTTTACCAAAATAAGATCC	no promoter predicted
p-MULT_1	IS256	IR-left	YP_005047621	Clostridium_clariflavum_DSM_19732	3184393	+	CP003065.	TCTTTAGAAATTTTTAAGGGAGATCGCAATTGACCTCCCTTGTACAATTAATATTGTATTAAATCAGTGACCGAAGCCACTGTTCGACCCATTAAAATTCATTGTTAACATAACACTTCAAACTTCATTCTTTTCTAAACATCAAGCACATCATCCGGCTTCACATCTTAGCCATTTTGCCAGCAACTGTTGGCCTGAACCTTGACAATCATGTATAATATCTTCCGGACTTGGAAGGTGAGTGTTTCACCTCCTGGGACGGACCTTAGCGGGCCGATTACCCGTAAGAAAGAGTATTT	no promoter predicted
p-MULT_1	IS256	IR-left	YP_005047621	Clostridium_clariflavum_DSM_19732	2856228	-	CP003065.	GAATATGTTGCTAAATTTAACGGTTCGTCTTCTACCGTTGTTATAAATGTATTTATCTTTCTATTACTGGGAAATTCTATTCCTTTTAAAAGAAACAGTTTAAAAGATGCAAAGTCTAAGGAATCTATACAGCCATCTCCATTAACATCTGCTTGCAAAATACGTTGACCGATATCGCTAAATTCTTTCATACCGAGTAAGTATCCCTTCAACATAGCGTAATCCAAAGAGTTAACAGTACCATCTTGATTTATATCTCCTACAGCATACTTTGAATTTGCAGTTTCTTGCTCTTTAAA	no promoter predicted
p-MULT_1	IS256	IR-left	YP_005047621	Clostridium_clariflavum_DSM_19732	1371230	+	CP003065.	AAAGTTTCACACATCCTTGATTTACCCGCAAAATGTATAACCCTTTATTGTCGGGATTTATCGTGTCTTTGGAATAGTCTATAACAAAAAATATGTATTTTCCCTTGTCTGTTGCAACTGTATACCAAGAAACAAGCTTTATAGATTTTTTTCCATATTCACTTGATGTTCCAGAAGTAAATCTATCTTGTTCCCAGGAATCTACATTACCTTGAAAAAATTCAAACAAATACTCTATATCACTGTCGATATCATTAGCTTCATTCACTGCCTTTTTAGAAAACATTGCTTTTAATGTA	no promoter predicted
p-MULT_1	IS256	IR-left	YP_005047621	Clostridium_clariflavum_DSM_19732	2218780	+	CP003259.	CGGGGAAATGTAAGTAATTAACCAGTATCTTGTCGAATCAAAAAGGGCCGCCGCCCTTTTGATGACTGCGACCCTTCTTGTTCAGAATATTTTATTTGCTATGTAAGACCCAGGCGATTTCTTTGTTTTGCGGAACTTACTTTTGCTCCCCGGGTGCTACCCTTTTTTCTCAATTTTTTCGAGTGTTTGTTAATCTGTAGTTGGGTCAATATTGTTCAGTGCCCTTTCTACAATATTTTTATCAACCCTGATTCCTACTATTTGCGCCATCAGAATATTGTCCTGCATGTAAAACGCCA	no promoter predicted
p-MULT_1	IS256	IR-left	YP_005280621	Gordonia_polyisoprenivorans_VH2	5890859	-	NZ_ARVZ01000001.	TTACGCCGTGATCAGGCTTGTTAAACAAGCGGGACCACCTTGCTAATCTTCGCTGCATCTCGACAAGTAGTCAGCCCCTCGCCATATCCACGAACCTGCTCAAATGTAGTTGGTGCGCAACAGTAATCGTGGCGGTTGGACCATTGCGGTGCTTACCGACGATGATGTCGGCCTCGCCAGCGCGGGGGTCGTCGCGCTCGAATGCGTCGGGCCGATGAAGCAGGATGACCATGTCGGCGTCCTGCTCCAGGCTGTTGTGAACAGCGATGCCATCTGCGATGAAATTGTGGGTGCCTGGA	no promoter predicted
p-MULT_1	IS256	IR-left	YP_005280621	Gordonia_polyisoprenivorans_VH2	101526	-	AUHE01000017.	GATCGTCGCCCGCGTGAAGGCCAACGCCCGCTCGCAGATCTCCTCCGGGGTTGCAGCCGGTCTTCCATGATTGCGCACCATCGTATTTACGGCCGCATCCCCTGACTGCACGTAGGTGTCACAATCACGGTTGTTGGTAGTGCGATGAACGCCTACGGTGCGGCCCGCCATGCGGACGTCGGGAAGCCAAATGTCATGACTTGTTGACTTCAGCCGCTTGTCCTCGTTGAGGCTCGGCGAATTTCCAACAAATTGCATCAACGTCCACCGAATAGCTGCATCGTTCGCCTGGAATTGCC	no promoter predicted
p-MULT_1	IS256	IR-left	YP_005280621	Gordonia_polyisoprenivorans_VH2	5934049	-	NZ_ARVZ01000001.	GCCGTCAATGTCCGTGGTCCGTTCGTCGCGATGAAGGCGGCCATCGGGCACCTCGTCGAGTCCGGCGGCAACATCGTCAACATTTCCTCGATCGCCGGCATCGGCGGCAGCCCCCTGCTCGGATCATATTGTGCGACAAAGGCTGCGCTCATCCAGATGACCCGGGTGGCCGCGGTGGAGATGCGTCCCGCAGGAGTGCGCGTCAACGCCGTCTGCCCCGGATTCGCCGACACCAGCATGGTCGAACGACTGATCCCGGATTTCGAGGCCGCCACCCAGGTCCCGTTCGGAGACCTGGT	no promoter predicted
p-MULT_1	IS256	IR-left	YP_005280621	Gordonia_polyisoprenivorans_VH2	2952	-	NZ_BAFC01000091.	CACACCCAGTTCGTGCCGATGCAGCGTGCGCTGGCGGCCCGGGATGCTCTCGGCGAATACATCACTCACACCGGATCGGCACTCTTCGCGTGCCCCCCGGGTCTCGCCGACGGCGAATGGTGGGGCCAGCGACTATTCGAAAGTTGAGTGATCAACCTTCGAATATGCGCCACGCCACGGGTAACGAACCAAAGGAGAACATTATGCTGCTGGCCAGCCCCTCTGTGCCCGCCCAGTTGTTCGGCAGCGGGCTGATCGGAGTACGCGAAGGTCTCGAGACCGGCATCGTCGTGATGGTC	no promoter predicted
p-MULT_1	IS256	IR-left	YP_005280621	Gordonia_polyisoprenivorans_VH2	25058	-	AGSZ01000169.	CGCCGCGCCGGCGACCCAACGTGGACGCCTCGCCGGAAAAGCACTCAGCCACCAGGGCCAGCTCAACTCTCAGATAGTTCCGGAAAACAGGGCGGAATCGGACAGCTCTCACGTTTTCCCGGAATGCTCTCAACTAGTTCCGGATCGGACAGCGCAGAACGTGTCTGCACGACGAGACCTTCAGCCAAGCGTATCAATATGCCGATAAGCTACATTATGTCAACTTAACTACTGCATAGTACATCAGATGAATCACTGCCTGACGTCACCTCTCCTGCCGTCGGTTTCGGCTGCGCTGC	no promoter predicted
p-MULT_1	IS256	IR-left	YP_005280621	Gordonia_polyisoprenivorans_VH2	217250	-	CP003119.	CCCGGGGAGCCAGGAGAACTCGTCGCGATGGAGGTTAAGTTGCTGGACGATCTGCGCGAGCGTTCCCCGATAACCGGGAACGACCTCCGGATGCTGATACGTCTCGGACTCACGTAGCGCGCGAATTGATTCGACGATTCCGCTTCGCTTGCCTCGCGCATCGGCACGCTTCTTCGCGAGATCGTCGATGAAATTCGAGGCTTGGACGGGGTCAAACGCGGCCCTACGCGAAGCGATAGTGACCACACTGTGGTCCAGTTCGCGGGAGCCACCGCGAGCCAGGTCCGTGATGGACACGC	no promoter predicted
p-MULT_1	IS256	IR-left	YP_005280621	Gordonia_polyisoprenivorans_VH2	4613	-	NZ_AJFC01000370.	CCTGGTCTTGCTGGGAATCGTGATGTGCGTTGTGGGGATTGCGGTGTTGATATTCCGGCGCCGCAGCCGGACGGGCTTCGTTGTGTCGTGCGCGGTGCCGGCGGTGTTGGCATTGGTGGTGGCGCCGTCTGTGGTTCTGCTCGCTCCGGTCCTTGTCGCTGTGGCGGGAGCGTTGGCGGCGGTAATTGTGCTCACTGTGATGGGACCACGATCAGCTAATCCGTTGCCACACTGAGCGGGCGGCACGCGCCGGCTGGGTGCTTGTCGTCTAGTCCGTGCGCACTGTTCTACGCCGCTCA	no promoter predicted
p-MULT_1	IS256	IR-left	YP_005280621	Gordonia_polyisoprenivorans_VH2	4734258	-	CP003119.	CGAAGCTTGCTGGCCCGTCGTCGCAGACCGACCAGGCGACTCCCACGACTGTCCCGACCACCGAGGTAACCGAGCCAACGCCAGCCCAGACGACCGATACCCCTGCGCCGCAGTGTAACGACGGAGCCGTCATTCCCGGTGGTAACGGAAGTTACTCGACCTGCCAAGGGGGTCAATGGGTCAGTGTGCAGCCGACTTATGACCCGAACTCCGGCGACGGGTACGGCCCCAACCAGCCGTTACCGCCGTTGTGTGTTCGCTTCCCAGACCAATATCAGTGTCCGAGTTGAGGATCGCGG	no promoter predicted
p-MULT_1	IS256	IR-left	YP_005280621	Gordonia_polyisoprenivorans_VH2	176	+	NZ_APHK01000608.	GACGGCGCCGACGCCCAACCAATATGGGCGACGAGCGCCGACGGCAGCTTCGAGGTGGACGCTTCCGATGCGCGGGAGACATTCATTCGATGGCACAACGCGTGCAGGACCTCGCGCGGCGTTCTCGCGCAGCTCCCGACCTCGACTACACGGTGGAGTCTGACGGTGAGGCCTACTCGGTACGGTACGTGCTACTGCACATGATCGAGGAGCACGCCCGCCACAGCGGGCACGCCGACCTTCTTCGGGAGGCTATCGACGGTCAGGTCGGCGAGTAGCGACTATCTGACGATCGGCGC	no promoter predicted
p-MULT_1	IS256	IR-left	YP_005280621	Gordonia_polyisoprenivorans_VH2	83227	-	NZ_BAEI01000010.	TGTCACACGCCATCGCCTGACCCTGAGATGCCAAGCGTCATTGCATTCTTGGCGTTGGAGATGAGCTGGTCGTATGTCATGACCCGTACTCGTGAGAGATGGCTGTTGTAGATACGCAGCGCCAGGGACGCGTCCTCTTCGGTGAGGCCCTCGGCGGTGCAGTGCTCGGTATGGCCGACAACGACAGTTGCGAAGGCTCGCTGGACTTCCAGTTTGAGCGTCATCTTGATGTTCGCGGCATGGGTATCGAGCTGGTGAAGGTAATTCTCTGCCTGCGATACGGCCTCGTGCACATCGTT	no promoter predicted
p-MULT_1	IS256	IR-left	YP_005280621	Gordonia_polyisoprenivorans_VH2	172010	+	CP003120.	CCAGCCGATCGTTCCCATCCTCATCTGCCGAAGGGCCCACGACACAACGTTCTGGATGGCCAAGCAGCTAGGCTTCATCGTCATCGCAATGGAACGGCACTACGTCGGCACTGCAATGACCGACGACGACATCATTTCCGTCCGCAACGGTCTCGACTTCGTCGATCTCCACCGCGGCACAGGCCCGAGTCTGCGAGTCAAGGAACGACGACTCGAAGGCCCGATCTCCCGCAACTGCACAGAGATTGCCGACCAATGGCAACGCACCGCGACTGACCTCGGACACTTCTTCGCGCCAC	no promoter predicted
p-MULT_1	IS256	IR-left	YP_005280621	Gordonia_polyisoprenivorans_VH2	8435	+	NZ_AODN01000052.	TTTCGACGGCGGTGCGACGCTGGGCTTCGCTGGTGTACTCGCGGGAGTACAGCAGTTCTTCGGCGAGGATGCGGTTGTAGCGCTCGACCTTCCCATTGTGTTTCGGGGTGTACGGCTTGATCCGGTAGTGCCGTGCCTCTCGCAGTGAAGATGTGAAATCTGCTGCGCGATAGCATGATCCGTTGTCGGTGATCACGCGCTCGATGCGGGCGATTCCGTGTGCGGCGAAGAAGACGCGGGCGTTGTTCATGAAATCGATTGCTGTTGCAGCGGTTTGGTTGTCGCGGGCTTCGGTGTAC	no promoter predicted
p-MULT_1	IS256	IR-left	YP_005280621	Gordonia_polyisoprenivorans_VH2	348	+	AUHE01000005.	CGAGACCAGCGCGACACGGCGTCCCTGCTCCGATCCGGTGCGGTCGTCGGTGCCGTCACCGAAGTTCAAACTCCTGTCCAAGGATGTGCCTCACGATGGCTTCGGGACATGGAGTACCGGGCGTGTGCGTCGCCCGGGCTCCTCGAGGAGTTTCAGGTCTCGACGGACCCTCCCTGGGACAAGCTCCCCGTCGTGCAGTTCGATCAGGCCGACAACCTCACCGCTACATTTCTCGAGCAGCGAGGCGTGGATCCTCATCACCCGCCGGTCCACTACATGCCGTCTGCGAGCGACCTCAC	no promoter predicted
p-MULT_1	IS256	IR-left	YP_005280621	Gordonia_polyisoprenivorans_VH2	2987	-	NZ_APHK01000069.	CTCCGATCGCCCCGACTGGCGGTGTGGCCACGGCAGTCGGATGGGTGATGATCGGGGTGTTTTGGGGCCGGAGCGGCAGCGGTCGGGGCGATGCTTGGGCACGCCGCCGCTGTCCGGGGTGCAGACATTGAGGAGACAGCGATACGCCGGGCCCGCCTTGCCCCTGCGCTGCTCGCCGCCGTCGTCGTGCTCATTGCCGCTATCGTCCTGGGAAGCTTGGTCAACCCGCTGCCCATCTCTGTCGCTGTCGTGGTGTTGGTGGGCGCAGCGATCGTGGCGGTAGTTGGCGTGTATGCCTC	no promoter predicted
p-MULT_1	IS256	IR-left	YP_005280621	Gordonia_polyisoprenivorans_VH2	834	-	NZ_APHK01001022.	TTGATCAGATGGCGCAGAGTCTGACTGACCTCGAACGGGTGCGAGGCTCGATCGTCACCAGCAAGAGAGCTATCAGGCCTCACCCCGAAGTCGTTGGGGTCACCAATCCGCTCAGCCAGGCGCTCTATCGCCTCGGCGGGCTTAGCCCACTTTGCCCGGATAGTCTCGCTCGAGGCCATCGCCGGCGTCGCCCCACGGGGTGCCGAAACACACCCCGTCCGGCAGACCGGTGGTTATCCGAAGCGACACGATTCCGTATGTTCCAGGAATACGTGTGGCAGTTCCTCGGTAGCGCCATC	no promoter predicted
p-MULT_1	IS256	IR-left	YP_005280621	Gordonia_polyisoprenivorans_VH2	108991	-	AUHE01000016.	CACCAAACCCGGGATCGTCCGCTCCATCTACGATCCGGCGGCCGGCACCGGCGGCATGCTGTCCGTGGCCTACGACCACCTGGTTGAGATGAACCCTCAGGCCAAGCCGGTCTTGTACGGGCAGGAGATCAACGCTCGCTCGTACGCCATGTGCAAGTCCGACATGGTCATCAAGGGCCAGGACGTCGACAACATCTACCTCGGCGACACTCTGGTCGACGACAACTTCACCGGAGAGCACTTCGATTTCTTGCTCTCCAACCCGCCCTTCGGCGTCGAATGGAAGACCCAGCAGAAGG	no promoter predicted
p-MULT_1	IS256	IR-left	YP_005280621	Gordonia_polyisoprenivorans_VH2	4640877	+	NZ_ARVZ01000001.	TGCGGCAGTGACGTCGAACACTGTGCGTGTGCCCGCCGGGCAGGAGGTCGGGCCGTCGGTCGACCTCAACGCCGACCTCGGTGAGGGCGTCGGCGACGACGAGGCGATGCTGGCGATCGTCACCAGCGCCAACGTCGCCTGCGGCTTCCACGCCGGCACTCCCGCCGAACTGCGTGCGACGTGCCGCGGGGCCGCGGTGTCCGGGGTACGCGTCGGCGCGCAGGTCTCCTACCCCGACCGCTCCGGATTCGGCCGGCGGTTCATGGACATCGCCCCGGCCGAACTCACCGCCGACATCC	no promoter predicted
p-MULT_1	IS256	IR-left	YP_005280621	Gordonia_polyisoprenivorans_VH2	31609	+	NZ_ARVZ01000001.	AAAGTCAGCGATATCGACGTTCTTCAAGACGCCAGGGACGAACGGCGTCATGAAGTCGGCGACTCCGGTGGACAGATTGGCTGCAATTTCTAGGTCCTCCCCGACCGGCCGTTTCTGGACATCCCGCGTGAGCTTCGCGATCTGGAATACGAGTTTTCCGCTATCAGACATTGCCTGCGAATCCTCGACGATGAACCTCACCACCGCTTCGAACGAGGGCTGGTCCAGTGCCTCGACCAGCGTGGAGATCTTGCGAACAAGTGTTGACACCGAGGTCTGTTCAGACTGCAACCTGCTTA	no promoter predicted
p-MULT_1	IS256	IR-left	YP_005280621	Gordonia_polyisoprenivorans_VH2	141501	-	AUHE01000010.	CTTCCACTCGGCTCGCTGTACTCGCAGGCACCACCGTGGCACGGATGATCACATCAACCGTCGGAGTCTGGCCCGGACGGGCACTGCGCGTCGGCGCCGACGAATCTGCCGCGCTCGTCACCGACTGGCAAGCCCTTGCACGCACCGGTGACTCCACGAAACTCGAAGGGATCACACACAACCCGTCAACGCCGGCCCGCCCCTACGACAAGCCTCTCATCGCCGCGCACTATGACGACGACAAGGTCGCACCACTGGCCGCGGTCGAGGCGTTGTGCGCACGACTTCCCGCCGCCAAC	no promoter predicted
p-MULT_1	IS256	IR-left	YP_005280621	Gordonia_polyisoprenivorans_VH2	2946	-	AUHE01000026.	AAGGGCGAGCACCGTCTTTGCCTACTGGCCCAGATCGAAGCCAAATCCGCAGTATGACATCAATAGGATCCCCCACTCTATGCGGCACTACTGTCCATCAGTCCTCACAGGGTGAACGTCCGATCAGTCAATTCCCGTCATTTGAAGATGGCGGTGTGTCTACGCGAGACGCTTCCCGAACCTCAGTCCGGTCCGCTCCCAACCGCGGCTCTTGTAGAAATCATGGGACCGTAAACGATCGGAACCCGAGTTGACCACGGCGCGATGAGCGCCCTGGGATAGCGCCCACTCCTCGAAGG	no promoter predicted
p-MULT_1	IS256	IR-left	YP_005280621	Gordonia_polyisoprenivorans_VH2	652	-	NZ_APHK01001867.	CGGAGCCGGCCGCTAGGAACGCACCGAGATCCAGACCACACACCGCAATGGGCACCGATCGAAGACGACCTCGACCACCTCCGCCGACATTGAGGTCAAGATCCCCACACTGCGGTCGGGACCGTTCTTCGAAGTCGCTACTCGAACCCCGACAAAGCCCTGCACGCGGTGATCACGGAGGCGTACATGCACGGCGTCTGAACGCGACGCGTCAACAACCTCGTCGCCGCACTCGGTGTGACGCCAGGGATCAGCAAGTCGGAAGATGTCAAGGTGTTTGAGACAGGTCATGGTTAGGC	no promoter predicted
p-MULT_1	IS256	IR-left	YP_005280621	Gordonia_polyisoprenivorans_VH2	184	+	NZ_APHK01001299.	CAGCCACGGGAGGAGATACGACTCCGTAGGTGCCTGATTGACAGACTCCAGGACTAGCATGCCGGGACCACTTTTGCTAACCGCGGCATTGGCTCCGAGGAGGATGCCGCTGTGTAGACGCGTCATGGCGGGGTTCGACGACCGGACACCCAGAAGATCAACTGGATGGAGGAAGTCGTGAGCGACGGGCAGGGTCGCGAGGCGCCCCCCGCACGCCACCATCGCGTATACGGCCAGCGCGGAGGCCGCACCATTGCCGGTCAGAACGGGGACTAGACCAGCACGCGCTGCACCGTGGA	no promoter predicted
p-MULT_1	IS256	IR-left	YP_005718437	Sinorhizobium_meliloti_BL225C	151911	-	CP003935.	GAGCATCGCCTGCATATCTGTATTGGTCAGATAATTTGAGCTAGTCCGATCAGGGATTTGCCAATTAGGCGCCGCGTCACATGCTGTGGCAACCAATCCGCCAAATTCCTTTGTGCAGAGCTTTTACTCTAGTAGGATACGATCGTTCCTAGGCCGAGCTGCTCTGCGATGTCGAATATAGCAGAGCCTATAGCGACATCATGCACAGCAATCCCAAGATTGAATACTGCAATGCGGTCAGAATCGTTAGCTCGGCCGGTTACCTGTCCGGTGATAACATCGCTAACAGATCCAAGAAC	sigmaA_breve	14	GAGCATCGCCTGCA	ATCTGT	TTGGTCAGATAATTTG	GCTAGT	CGATCAGGGATTTGCCAATTAGGCGCCGCGTCACATGCTGTGGCAACCAATCCGCCAAATTCCTTTGTGCAGAGCTTTTACTCTAGTAGGATACGATCGTTCCTAGGCCGAGCTGCTCTGCGATGTCGAATATAGCAGAGCCTATAGCGACATCATGCACAGCAATCCCAAGATTGAATACTGCAATGCGGTCAGAATCGTTAGCTCGGCCGGTTACCTGTCCGGTGATAACATCGCTAACAGATCCAAGAAC	1.8
p-MULT_1	IS256	IR-left	YP_005718437	Sinorhizobium_meliloti_BL225C	21471	-	NZ_ALAA01000162.	CCGCTTCACCGCCGCATGCAGATCGGCGAGCTCGAAACTTTCCAGCAGTCGCAGAACCTGCACGTATTCCCGCCGACCATGCTTGGCCATGCGGCCTTCCATCAGCCGGCGCAACGTGGCGAACTCGTCCGGCAGATCCCAGCCCTGCAGAGGAGCGGCCTGATCCAGCGCATTGATCTTCTGCTCGATCAGCGGCAGATAATGGATAGGGTCGAAGACGACGTCTTCCCGCTCCCAGTTCCGCGGATGGCGAGCAATGATCTCGCCACGGCAGCCGATGACCACCTCATCGACATAGC	no promoter predicted
p-MULT_1	IS256	IR-left	YP_005718437	Sinorhizobium_meliloti_BL225C	155175	+	HE995406.	GACCGAAGACCAGGTCGAGCCGCTCGCCGTCGCCAAGATCGTCAAGGGCGTGGCCGAGGCCGAACAGCCGGGGCTGATCATCGTCGGCAAGCAGGCGATCGACGGGGATTCCAACCAGACCGGCCAGATGCTGTCGGCATTGCTCGGCTGGGCCCAGGGCACCTTTGCCTCCAAGGTCGAGATCGGCGACGGCAAGGTCAACGTCACCCGCGAGGTCGACGGCGGCCTGCAGACGGTCGAACTGAAGCTGCCGGCGGTGGTCACCACCGATCTCAGGCTCAACGAACCGCGCTATGCCT	no promoter predicted
p-MULT_1	IS256	IR-left	YP_005718437	Sinorhizobium_meliloti_BL225C	157	+	AXBM01000088.	GGAATCGGTCCGGAAAACGAACTGCAATCGCATGGCATCCCAGTCGTGCAACACCTGCCGGGTGTTGGTCGCAATCATCAGGATCATCTCGCCTTCGGCTGCACCTGGGCCTACCGAAAACCGGAAGCAGTGGGGGGTAGCGGCTGCGAGGCAAACCTCTACTGGAAGAGTGACGCACGTCTGTCCCAGCCTGACGTCCTCCAGTGCCAGTTGGAGTTCGCCGTCCCGTCGCCGCTTGAGGCCGGTCTCGAAACACCGGAGCACGGCTGGACCATGTTCAATGGTCTCGCACAGCCGAA	no promoter predicted
p-MULT_1	IS256	IR-left	YP_005718437	Sinorhizobium_meliloti_BL225C	38628	-	AXBL01000028.	GCCATTACACGCGACTCCCCCTTGCGCGGAACCTTACCGATTGCGGGTGGTTGAGACCGCGACACGAAAGGAATACGACGATGAGTGATCCCAAAGACGGCAAGCTCACCGAACAGCAGACGCCATCCCGGCGGACGGCAGTACCACCGGAGATGGATTTCGAACCCGTGCCGTTGCCAGACCAAGCGGCCGAACCCGGTACCAAAGACGCCGATGCTCCTCCGGCACAAAGCGGCCCGTCCAAAAAGGGGGAGAAGCCGACGGAAGGTGCCGGCAAGGACGAACCCGTGCATCACACT	no promoter predicted
p-MULT_1	IS256	IR-left	YP_005718437	Sinorhizobium_meliloti_BL225C	147813	-	ATYH01000015.	GGAGATCCTGCCCGAGTTCGAGCGCCTGCTCGACCGCTGCGGTTTCGACTTCTACGGCATCGTGCGTCAGCCGAAACCGCATGAGAATCCGCTGAGACTTCTTCTGGCCGGACGCTGGCCGGAGGGCTGGCCGCAAATCTACATCCGCAAGAAATACGTCGTTATCGATCCGACCATTCGCTTCCTCGGGCATGCCCAGCGCGGCTTCCGCTGGCGCGACACGCTCGTGGCATTCCGCTCGGACCCGCACCGCAAGCGCATGGAAAGCATGATGGTCGAGGCGCGCAATCATGGCCTCT	no promoter predicted
p-MULT_1	IS256	IR-left	YP_005718437	Sinorhizobium_meliloti_BL225C	13498	-	ATZB01000061.	AAGAAAGGTCAGCGTGTCTCCTCGATGGTTTCCTCGACCAGGAGGTCAGGCGCGGATAGCGGACCGACCATTTTCCCACCCATACAGTTCGTCTGATCCCACCATCCTATGTGAAGCCTTTCGTGAAGCGGCCATGAACGCTGCCCCCGATTCCATAGGTCGCGGGCAACGGGATGATTGTGCCGAGCAAATCCCTTGTTGCCAAAAGTCGTATGGCCGTACCCGGCGCTCTTTCAGGAAGGTCATCGGCAAGTTGAGAGTGCGTCGTCGTAATCGATGACGCATTGGTCCGCACCGCG	no promoter predicted
p-MULT_1	IS256	IR-left	YP_005718437	Sinorhizobium_meliloti_BL225C	212	+	AXBM01000122.	CCTGCAGAAAAGCGGCTGATCTCAGATCAGGAACAATAAATCCAGTTCAGGCTTTCATCCAGCGTCAGACGGCCGCATCGTGTTTCGGCATCAGGTGAAAACCGAAGGTTTTGAGCACGGCAAGCGTTGTCTCGAGCGTCGGATTCCCGTTCTCGCTAAGCGAGCGATACAGGTGTTCACGAGCAAGGCCAGTCTCGCGGGCGATCTTGGTCATCCCTTTGACGCGAGCAACCGCACCGAGGGCGGAAGCGATATGTTGCGCATCCCCCGTTTCCATTGCCTCGGTCAGAAAAGCCTCA	no promoter predicted
p-MULT_1	IS256	IR-left	YP_005718437	Sinorhizobium_meliloti_BL225C	2790174	+	CP001830.	GACGGAGCATGCGGTTCACCCCTAGCATTTTCGCCCAGCTGCTGAAAGCGATTGATCGCCGCAGCTTTCAGGCGATTGTGGATCGTCATGCCGGGGATGCCTACGACAAGTGCTTTACCAGCTGGGATCATCTGGTGGCACTGATCTATGCCCAGTTGAGCGCCACGACCAGCCTGCGCGGGTTGGAGGCGAGCTTCAACGCCAACAGTCAGCATCATTACCATCTCGGCAGTGGCCGGCTGATGCGCTCGACGCTGTCGGACGCCAACCGCCGCCGCCCGGTCGCCGTCTTCGCCGAG	no promoter predicted
p-MULT_1	IS256	IR-left	YP_005718437	Sinorhizobium_meliloti_BL225C	744604	+	AE006469.	ATTTTCTTCGTCTACTAACGCACGACCTGCCGGAAGGTTGTCGCGGTCCGATCCAACAGGCAAACACCCATTGCAAGATCGAATGCCCGGACATTGCCCGAACAGCCGCTTGTCATGGGAATTCGGGTGTTGCGGTTCTTCACTCCCCACGTTGTTCCTTGCCATTAATCGCTGAGACATGCCATCAAGACACAGACGCAAGCGCCCGCGAAGACCGTTGCAGCCAAGTCGACATTGCAAGGTGCGCAGCAAAGGTATGCTCCGAGCGTATCTTCGTCAGGCAAGCCCACATACTTCAG	no promoter predicted
p-MULT_1	IS256	IR-left	YP_005718437	Sinorhizobium_meliloti_BL225C	132953	-	AXBL01000015.	TGGGGGACCTGGTGCCAAATTGCTCGGTGCGGCCGACTTTTGTTCCGCTCCCCGGGCGCGGACTCAGACAGGGAAATGCTATAGCGCTTCCGTTACGAGAAGACGCCGAGCTTTGGTGCAAATGGAATAGAAGTCATTCAAGAGCTCCCCTTTCAGCCGGGTTCTCCTGCTCCGCCTTCGGCGTGGCACCGCTCGAAATATTCGTCAGGGAACCACACAAACATCGCCGTAACAAACTGTCTCGCCCTTGTAGTTGGCCAGGGTCTGCAGCAGATATGGAAGGTCTTTTTTCAGTTCGT	no promoter predicted
p-MULT_1	IS256	IR-left	YP_005718437	Sinorhizobium_meliloti_BL225C	265420	-	JQ665880.	GGCGCCATCCCGGATCTGGTTGTTTCTGAGCCGGGACGCCGCAAGTACTCGCAGGAACCTCCATCCAAAACCTATTCACCTGCCTCCGGCACGGCTTGACCGGGCCAAACACGATCCACCGCTTCGGCTAAATCCCCGTAGGTCAAACACCCGCGCCTTCGTTCAATCCGGCTTCAATGAGGTCCTAACAGTGAAGGCCGCATACCCAGAGCACGGACCTCACAGAACCCTGCAGATTCTCCTAATTCGCCTTCGGCTTGGCATGGTTTTCCGGAACCGCACTCACAGCGTTGTAACAA	no promoter predicted
p-MULT_1	IS256	IR-left	YP_005718437	Sinorhizobium_meliloti_BL225C	29046	-	NZ_AKZX01000522.	TTCCCGGCTTGTTCGTCCAGGATCGCATAATGTATCCACCGGAACCTTACTCCGGATGCATGAGGCCTTGAGTGTGCAACGCACTATCAGTGCGGTGTCCAATGAAGTCAGGGCTTGGCAGAGGCTTTCTATGTCGGCAGCCGCAGCCTGGGTCCCACGAGGGCCTTTAAACGCAGAAGCCCACGCCTGCACTCACCCTGCGAACCATCTATGCCACCTGAGACAAGGCGCGTACGATTGCTCCCTTGTTCGTGCCGATGAACACCTCCTGCAGGGGGAGGGCGCACGCATCCTGAAAG	no promoter predicted
p-MULT_1	IS256	IR-left	YP_005718437	Sinorhizobium_meliloti_BL225C	7887	-	AF176227.	TGCTGCACACAAGATAGCCGGTGTCCGCGATGCCATCGAACGTGCCGGCGCCAAGCTCATGTTCCTTCCGCCCTATAGCCCGGACTTCAATCCAATCGAGAACGCATTTTCGAAGCTGAAAGCCATGTTGCGAGGCCGAGCCGAGCGAGAGATCGATGCTCTATGGGATGCGGTCGGGGCCTTGATGCCTCGCTTCACTGCGGCAGAATGCGCAAACTACTTTAAGGCCGCTGGATATGGCATCTGCCAAGTCATGCGAAGGTGCGCTCCACGACCCAGCGACGCGGCAGAACCTCGAG	no promoter predicted
p-MULT_1	IS256	IR-left	YP_005718437	Sinorhizobium_meliloti_BL225C	153	+	AXBM01000015.	TCTTCCGGATCGAGAATGCCCTTGAGGATCAGCGGACCAGCGCCAGCCGCACAAATTCCTGCCTCTCTCCCATGACCGGCACCTCTTTCCACGGCATGGACAACCTCCTCTCGAAGCCAACCCATGCCATTATGAACGTGTCAGCCATCTCCCCGAACACCTGTCAGTCATGTGTCCGGGCTAGACAACGAGCACAGGGATGAGGCGATCAAACCAGCGGTGACGGGGAACGCCAGACAGGATCCCCGACAGTCTTCAGTCAACTCTCGACATGATGTCTTCTACAAGCGATGGGTGTC	no promoter predicted
p-MULT_1	IS256	IR-left	YP_005718437	Sinorhizobium_meliloti_BL225C	87386	-	ATYC01000011.	TCCGCGACTCATTCGAGCGCTCTTCAAAGCCCCACCTCCTGCTGGATCCGCGCAGGGGACTGCACATCGTCGACATGAACGCTGCGTACGAAATGGCCACTCTGACCTCCGCCGCCAAGGACGTAGGGAGTTGCATGTTCGACGTCTTCCCCGACAACCCTTCGGACGAAGAGGCAGACGGGGTGAGCAATCTCTATGCATCGCTTAAACATGCCGCTGAGGAAGGCGTTCCCAATGCCATGCGCATCCAACGGTATGATGTCCGGGACGCCAGCGGCCTCTTCGTGACTAAATACTGG	no promoter predicted
p-MULT_1	IS256	IR-left	YP_005718437	Sinorhizobium_meliloti_BL225C	8760	-	NZ_AKZU01000091.	GATCGATGCCATGTGGGCGGCTGCCGCCTTGCGATCAGTTATTCGATCGCGTGAATCAACGAAGCCCGGAAAATTTCCGCTGCTCCCGAATGTAAGCGATTGCAGCAGCTTCTAGGCTTCTGCACTCTTCCTCGGATTTAATCAGGGTCTCGTCGTCTTTCTCGGCTGAGCATCGAAGAACGTCGCGCCGCAAACACGCATGCTCGTAGGCCTCGCAGAGCGTTAGAAACGCGCGGTTTTCCATCATCCACGCGCTACGACGCAGATCTGGGGCTGCCAAAAGCAGCCGCGCCATCCCT	no promoter predicted
p-MULT_1	IS256	IR-left	YP_005718437	Sinorhizobium_meliloti_BL225C	1087554	-	CP000740.	CCGGCCGCCGCACCCGGCGCTTCCACAGCCGATCGCAGCCAGTGGACTCGTGTCGGGGTCATGCGCATTGAAGCGCATCACTCAACACGCACGATCTGAAGAGTGGCGTTGAACCGCCGTCATAGATCGAGGCAACGGCCCAATAGACGCCGTGCCTGCGCAGCATCCTTTGTCTGGCGTGCCAGACGCGCCGCAGATGCTCCCTATTAAAATCTCCTCGTAATGAATAGCTGACCTGACCCCCAAATTCTCGATCCAGCTAGACCACCACGTCGTATTCTCTGCTGCCCTTACTTTCC	no promoter predicted
p-MULT_1	IS256	IR-left	YP_005718437	Sinorhizobium_meliloti_BL225C	1256526	-	CP002783.	GCGCAGCGAAGGACCTCATGTCTTATCAATCGAAGGATTGAGCTGCTTCACGCCCCTGCACCTTTCGCGCGGCGAATGCGAGCAAGAAACTTGCTACAAGGCACCAACCGGCGAGCCAAAGCATCTGCGTCGTCAAAGCAATGCCGGCGTCGATCAGCGCGCCGGTGACACCCGGCCCGACCGCAGTCGCGAGCACCATGGCGGCAACCGTTATCGCCCGAATGCCGCCGAGATTGGCGAGGCCATAGACTTCCGGCCAAAGCGCACCCAGCAGCGTAAACGTAAAGCCGTTGCTGATG	no promoter predicted
p-MULT_1	IS256	IR-left	YP_005718437	Sinorhizobium_meliloti_BL225C	1475357	+	CP002741.	AGGAGTTTCGGCACTTTAACTGTTGCAGGCAAACGCTTGAAATCCGGGTAAGGCAAGTGCTCCAGCGAAAGCTGCTGCAAATATCTGCCGGCGTCTCATAAAGCTCTCTCTTGTCCATGGGATTCATCCCCGCGTCGTATCGAGGTATCACTGCATTATCGAGCGCAGAACCCATTGTGCTCATGTCAGACATGAAGCACATCCGCAACACTCCCTTCCCCTTCAGACCTTTCGCCCTTCACATATCTTCTGAACCAAGTCCCCGCTTGCCGAGCAGGCGTAGAAATGTGCCGAGGGGC	no promoter predicted
p-MULT_1	IS256	IR-left	YP_005718437	Sinorhizobium_meliloti_BL225C	13084	-	AXBL01000035.	GCGCGATTGTTTCGGCGAACTCGTCCAGATCGATGGCTCGCTTCATTGGTGGTTCGAGAACCGCGGTCCCAAATGCGCCCTGCTCGTCTATATCGACGATGCCACCGGCAAGCTGTTGCACTTACGCTTTGCGGGCTCGGAGAACACCTTCGACTATCTGCACGCGACGAAGGCCTATTTGCAGCAATGGGGCAAGCCGATTGCCTTCTACAGCGACAAGCATGGCATCTTCCGCACCACCCATGCTTCCAAGAAGGACAGAACCAGTGGCCTGACGGCGCTCGCCGCATGCACTTGGC	no promoter predicted
p-MULT_1	IS256	IR-left	YP_005718437	Sinorhizobium_meliloti_BL225C	5274	+	AXBL01000025.	ATAGGCTGGTCTCCAACGCGCAGTTCGGCCTCAAGTAGGCTAGTCGCACCAGGTCCTACGTTTCCCATCCCAAGTTCGCGCCAACCCCTCCGCTACAAGTTGGTCGCCGAGGGAGCGCCCGTTACGAACAACGATGCGGAGCTTACGGCCATTGCGGTCGACCAAGCGACCGGAAACCACCAATGCAAACGGGCCTTCATTCAGAAGGACCAGCAATCGATCACGCGCCGCCACCCCGCGCTGCAACTCTGATTCGCATGAAGGCTGACTGATCTCAGGCGTATCAACGTCCGCAATGC	no promoter predicted
p-MULT_1	IS256	IR-left	YP_005718437	Sinorhizobium_meliloti_BL225C	1027236	-	CP000740.	GTAGCATTCGGTAGCCGCGCTGGTACATAACCGGGCCTCTTACTTGCAGGTTTCAGATTATGGGGGTGGATGTGCGTTTAAGGGTCACAGTGCCGGCCACGACTAGAACGACTTCGATGGCGACAGTCGCAATTACGGTGGTGCCGTTCGATTGATTTTGGCCGGAGATCTCCCCTTCAACAAATGCGTCCGAGCGTGCTGTGCAATTGTTGGCGTCATCGATCGTGAAATGGTAGCCACGCTTCCTGACGCTCGCCACCAGCGTTGCGAGGCCCCATAGTATTTGATTTAACATGTTC	no promoter predicted
p-MULT_1	IS256	IR-left	YP_005718437	Sinorhizobium_meliloti_BL225C	13829	+	AXBM01000121.	GCAAGGCCCGGCGGTTTTAGGTACACTTTAGCATCAAGCCACTGATTCTAAAGACAAACCCGCAACCGCCGGAGCCGACAATGCGCCAAGAACGCACCGTCCAGGGCAGCATATTCGATCTTTTCGCCGAGCACGAGATCGGTCGTGAGTTGGAGGCGATGTCGCAGTGGCTGGACGCCCATCGCGATCTTTTGAATTTGGTGACGTCCGATCTGCGCCGACAGGGGGTCACGGAAACTGGCCGGCAGGGTTTGCCGTCGGAGGCGGTGCTGCGCTGTGCCCTCCTCAAACAGTACCGC	no promoter predicted
p-MULT_1	IS256	IR-left	YP_005718437	Sinorhizobium_meliloti_BL225C	1298	+	NZ_AKZW01000189.	AGCGGGAGGAGCGGCCCCCCGAGCGTACGATTATAGCCGGTGCTGCCGATTGGCGTCGTCAACACGAGACCATCCCCGTTGATGTTCATCGGGTCCCCATTTCCGCGGACGGCAACGCTTAACTTGGCTTGCTGGAATACCTGCCGCTCAAGGACGATCTCGTTGATAGCGAAAAGCTCTCGGCTGCGCCCTCCCACCTGCTCGATCTCGGCTTGCAGCACAGGCAGTTCCTCGCTGGAAGCCGCTTGCAATCGCTCCGTCAAATCATGCGTCCGTAGTGAATTGCAGAGAATTCCGGT	no promoter predicted
p-MULT_1	IS256	IR-left	YP_005718437	Sinorhizobium_meliloti_BL225C	103047	+	CP000741.	TTCCTGAGGAAATGCACGTAACAGCGCTGCGAGGCAGCTTCCGGGATCACCTCGCCAATTGCCGCGACGAGACCGGCATGGTCGTCGGAGACCACCAGTTCGACGCCGCCGCCGTCCGTCCCAGTCGATGCCGACAGCGAGCAACACCGCCTGGCTCATCACCACACCGGCCTCGCGCACCTTCTCATAACGGGCATCGAGAATCAGGTAGGCAAACGGCTCTTGAAGCGAGCGCTCGGCAAAGGCCTTCAGGCTCTCGTCCAGCCGCTTGTTGATCGCCGAGATCGATGACGCCGAGA	no promoter predicted
p-MULT_1	IS256	IR-left	YP_005718437	Sinorhizobium_meliloti_BL225C	1214839	+	HE995407.	AACTGGATGACATCTTGAGTCAGACTGCAGCCCTCGATTGGCATGCACCACTTGAGCGCGATGTTAGTAAGAGCGCACAAGCTCAGCCATAGCGGTCTTGTCCGGGATCCGGCTGCAGAATCTCTCGGGCCACCATGGCATGGGTGCCCTCATGACGAGGAGGACCGACGGATGCGCCCGGCCGTCGAAAGCTCCGGTGGCGATCTCGACGTCATTGCCCCTGATGATACGCCTGCTCATGCAAGCCTCCCTTTCAGCTGAAATATGATTGCAACATTCAAGGCGGAAGAGGTCATCTC	no promoter predicted
p-MULT_1	IS256	IR-left	YP_005718437	Sinorhizobium_meliloti_BL225C	1589555	+	CP002741.	GCGCCCGGCCGTCGAAAGCTCCGGTGGCGATCTCGACGTCATTGCCCCTGATGATACGCCTGCTCATGCAAGCCTCCCTTTCAGCTGAAATATGATTGCAACATTCAAGGCGGAAGAGGTCATCTCCTAGCAGGCTGTTGAAGAAGTCAGTCGCGTTCGCACACGAAACCGGAATCGTCTCCGTTATGGACGTAGATGTGTCCGACAAGGCGTCCAGCGGAGCCGAGAGCTGCCCATCCACGACCACAGACCGGGTCGCTCTCGTCTTGTCCTTCCCATGAGAACTCTGCACAGGCTGA	no promoter predicted
p-MULT_1	IS256	IR-left	YP_005718437	Sinorhizobium_meliloti_BL225C	1346195	+	HE995407.	GGATATGGAGGCAAACGGCCTTACGGAAACCGTAGACGTCCTAAGGCCCCGCATTCTCTCGCTCTAGGTTCGAAGGAGGCCACCTACCCTCCCTGGAGCGCCGCAACTCCATAGCCGTGTTCCCGGTGATACACTATGCGATCATTTGAGACTATCGGCTAGTCGCGACAGAGGGCACGCGCAATTTGCCGTTCACTCGAAGTGGTCGTGACGAGTGCCTCAGACTGCGGTGTCCGCACGCCCGATCGCCGACCGGTTCGGGATCGCCGAGTGCCGCGAGCGCCAGCAAGATCTGAAGC	no promoter predicted
p-MULT_1	IS256	IR-left	YP_005718437	Sinorhizobium_meliloti_BL225C	36075	+	NZ_AKZU01000093.	CTGCTTCACCGCCGCATGCAGATCGGCGAGCTCGAAACTTTCCAGCAGTCGCAGAACCTGCACGTATTCCCGCCGACCATGCTTGGCCATGCGGCCTTCCATCAGCCGGCGCAACGTGGCGAACTCGTCCGGCAGATCCCAGCCCTGCAGAGGAGCGGCCTGATCCAGCGCATTGATCTTCTGCTCGATCAGCGGCAGATAATGGATAGGGTCGAAGACGACGTCTTCCCGCTCCCAGTTCCGCGGATGGCGAGCAATGATCTCGCCACGGCAGCCGATGACCACCTCATCGACATAGC	no promoter predicted
p-MULT_1	IS256	IR-left	YP_005718437	Sinorhizobium_meliloti_BL225C	572643	-	CP001831.	GCAGAATCTCTCGGGCCACCATGGCATGGGTGCCCTCATGACGAGGAGGACCGACGGATGCGCCCGGCCGTCGAAAGCTCCGGTGGCGATCTCGACGTCATTGCCCCTGATGATACGCCTGCTCATGCAAGCCTCCCTTTCAGCTGAAATATGATTGCAACATTCAAGGCGGAAGAGGTCATCTCCTAGCAGGCTGTTGAAGAAGTCAGTCGCGTTCGCACACGAAACCGGAATCGTCTCCGTTATGGACGTAGATGTGTCCGACAAGGCGTCCAGCGGAGCCGAGAGCTGCCCATCCA	no promoter predicted
p-MULT_1	IS256	IR-left	YP_005718437	Sinorhizobium_meliloti_BL225C	14522	-	AXBM01000085.	CATTGTGCTGCCGCAACAGGTGTCACGAGCGAGCGGTCGAGCGATAGCCTCGCCGCACCCCCCGGCAATCACGCCATCGCCGCCCAGGTCAGCTGGATCGAGGTTCCGGTTTCGCCGCTCCAGGTGACACGCTTATAGGACCATGGTCCGATAATGAAAAGGCAAAGGTCCTACACCCATTGCGGGAGCTCACTGCCGAAGCACATACTCACTGCCCGAGGACACGGCGGCGATTCATCACTCAACAGATCTTTCGGAGCTTCCCACTATGTCAGCTAGCAAACGATGGAGAGATCGAG	no promoter predicted
p-MULT_1	IS256	IR-left	YP_005718437	Sinorhizobium_meliloti_BL225C	1129920	-	CP000740.	AACGAGAGTCTGTTTTTCGGTCTCAGCCATGCCAGCAGGGCCATTTCCAAATGGTCGACGACTGCAATACGTTCCGGCCGCACTCGTCGCTCGGATACCGCACGCCGGCAGCCTACCCTGGGATCATCGCCGCAACCGAGCCAATCGGTGTATCGAAAACCGCCGAGGCTCTCTTATGTTCATTTGCAAGCTCCTTAATCATGACTCTTTCCTTTCCGGCCTTGAGGACGAAAGCACGCATGCGTGAAGCTGTTGAACAAAGGAGGAGGCAGGGCATTTTGACGACGGCTGGCATACTC	no promoter predicted
p-MULT_1	IS256	IR-left	YP_005718437	Sinorhizobium_meliloti_BL225C	589	+	NZ_AKZY01000277.	GGCGGGATCGGTGTCGTGGCTGACGTTGAAGTACACTGGGTTCACAGCGCTTCACCGCAGACCGCACTATCCCGCCCTCCTGATCGATGCAGCAGTTCGCGGAAAAGCCATGCGGTCAGCACCACGGCTACACATACAAACGTGCGCCGAGCGGCGCGTCGGGTTCGGCCCCGCCGCTAACATCCCATCACCATTGAGGCGCAGATGCAGCCCGTGAATGGTCACGTTCTCTGCTAGGTAGCAATTTACTGTATCCTGCCGACACTCTCGTTAACGTTCGTCCCGACTGCCTCCCAGCG	no promoter predicted
p-MULT_1	IS256	IR-left	YP_005718437	Sinorhizobium_meliloti_BL225C	78409	-	AXBM01000110.	GACCTAGAAAGGAATAGGATCATGAACCTCGCACGTTCTTTCAACAACTGGCGCAAGTATCGTCAGACCTGCAACGAACTCGGCCGCATGAGCGACCGTGAGCTGACCGATCTCGGCATCGGCCGCGCAGACATCCCCTACGTTGCCCGTCAGGCAATCAAGTAAGCATCAAAGCTTTCGCCAGATTGTGGCCTTTCAAACGCCTTCCGGCTCCGCCGGTGGGCGTTTTTTTATTCTGCTGGGCCGTTCTGATCTCGTGCAGTAGTCCCTGAGAAAGCAACTTAACCGATACTTGATCG	no promoter predicted
p-MULT_1	IS256	IR-left	YP_005718437	Sinorhizobium_meliloti_BL225C	5205	-	AXBM01000086.	CTTACTAACATCGCGCTCAAGTGGTGCATGCCAATCGAGGGCTGCAGTCTGACTCAAGATGTCATCCAGTTTCCTCGGCTCGCGCCAAGCCCTCGTGGCAATCACCGATGCAACTAGATGCTCCGGGATGCCGTCACTCAGCGACCATGTCGATTTTGGTCGTCGCGAAGCGCTTCCGCAACCATGTCGCCGCTGGGCCGCTGGGGCGTTGCTTGTGCCAGACCAGCTCTAACGCCACCGGATGCGCGCCGTCGTCGAATTGAAGCGCGGGGATCGCAAGATCCTGCGCCACCGGGGAT	no promoter predicted
p-MULT_1	IS256	IR-left	YP_005718437	Sinorhizobium_meliloti_BL225C	1959203	+	HE995405.	CTTCTTTTCAGCCGACAGCTCGAGCCCGAATTCGGCAAGCACGCCGCGGGGATCGATGACGGCGCGCGAACGATAGGGCGGCGCCTTGTACCAGACCGGCGGCAGCCCCAGCACTGCCCAGGGATAGCAGGAGCACAGCGTACAGACGATGAGGTTGTGCGTCTCGGACGTGTTGAACACCGCACGCATGTGCTCGCCCTGGCGCCCGGTAAAGCCGAGGCTGGCGATCGCCGCGGTCGCGTCGCGTTTCAGCCAATCGGCAAAACCCGGATCGCTCCAGGCCTTGGCGACGACGCGTG	no promoter predicted
p-MULT_1	IS256	IR-left	YP_005718437	Sinorhizobium_meliloti_BL225C	897392	+	CP001831.	AGCGCAAAGACGTGCATGCCATTCTCGTGCACGAACATATCAGTTCAGGGGCGCGGCTTCTGCTCGGAATGGCTCCAGCGAGTCTTAAGCCAAGGACATCTCTGGCAAGCAACACCAGACAAGGAACAGATCATGACGGGAATACGTCTCGACAACACCGTCGCAGCAATCGCGGCAGAGCTGCCCGGAGCGGCGGAACTCTTCCGGGGCCATGACATCAGCTTCTGTTGCGGCGGCAACGTCCAGCTCTCGGAAGCCGCCGTCAAGGCAGGCGTCGCGCCGTCGGCGCTGCTTGCAGA	no promoter predicted
p-MULT_1	IS256	IR-left	YP_005718437	Sinorhizobium_meliloti_BL225C	262	+	ATTL01000035.	CCGTGGCCCTCGAAAATGCTGATTGACCAGTTCGAGCCAGCAGTTGCTGCGCCCTTCCGCCCTACAGGCGGTCGATCCGCAGGATTGAGGTGTTGCCGACCCAAGCATCGCGCCATCGGCGCGTTGTTTTTTCAGCCAAAAGTTCGTCGCCGCGTGCACGATAGACCTCGCTCAGGCCGAACAGTGCCCAGCCATTGTTCGGAGCAAGATCCAGGCTCTCAAGAAAGGCCTTTTCCGCGCCGTCGATATCGCCAACACGGAGCAGCGCCGCCCCAAGTGACTGTCCGATGGGGTAATAC	no promoter predicted
p-MULT_1	IS256	IR-left	YP_005718437	Sinorhizobium_meliloti_BL225C	269	+	ATYH01000084.	ATAGCGTAATTTTCATCGGCCTGGATACTTCGAAGCTGAAGATTTCTGTGGCGATAGCCGATGGAAGCCGCAACGGCGAGGTACGGTTTTTCGGCGACATTTCCTCGGAGCCGGCATCAGTAGCATCGATGGTCAGCAAGCTTTCCAAGCGCGGAGCTAAGCTTCACTTTTGCTATGAAGCCGGTCCCACGGGTTACGGTCTTTACCGGCAGATTGTCGAACTGGGGCATGATTGCGTGGTCGTGGCGCCGTCACTGGTCCCCAAGCGTGCGGGCGATCGGGTGAAGACAAACCGCCGG	no promoter predicted
p-MULT_1	IS256	IR-left	YP_005718437	Sinorhizobium_meliloti_BL225C	245058	-	AE006469.	GACCAAACCTTCAGCCGTCCATGAAGACGCACGCGAGCACGCGCATCAGGTGGCGCATACGCCCAAGTTCGACGGGTCGCGCAACGAACGCAAGAACGTCGCCATCCTCTTCGCACACCTGAAGACCACTCTCCGCTTCGAACAGATTACGCGACCTGAGCGGAACCAGTGACGAGTTCCCACGGCGCCCGCACCAGCACAACGAAGGCCGACCCGTAGAGCCTCGTTAATTGGCCAACAATGGATGTGCGGGGCGTCTCCCAACGCCATCTATCTACGAATAGCCGAAGCGGGCTAGC	no promoter predicted
p-MULT_1	IS256	IR-left	YP_005718437	Sinorhizobium_meliloti_BL225C	2522305	+	HE995405.	GCCGGCACTGCTTCGCCGGCTAGCACCCGCCGCTCGGTCTGGGCGATGATCTGCGTGATCAGTGGCTGATAGTGGCGAACCTGGGCCTGCCAGAGTTTGCCCGCCGGGCCCGCCGCCAGCGGCAACTGTGCCGCCGCCTGCTGCAGATAATCCAGGGTGTTCCGGGCGATCCTGAGCAGAGCGCGGTAGTGCTGAACCCGTTTCGGGCGACCGCGGGTATACTCGATCACCCGAGCCCGCTTCTTCGCCGCGCGGCAGTGATCGTGCCAGGGAATGGTGCTGCCCAGCGAATCCGCCTG	no promoter predicted
p-MULT_1	IS256	IR-left	YP_005718437	Sinorhizobium_meliloti_BL225C	1173225	+	ATYC01000022.	GGGAGAGGATTACGGTCAGCAACAGCAACAGCAGCAGCCCGGTCAATACCAATACGAACACTCCGACCAACACCAACAACCCGACCAACACCAACACCAACAACCCGACCAACACCAACACTAATAATCCGACCAACACCAACACCAATACCAGCATGCCCACCAACACGAACACGAACACGAACACCAACGACAACGCCCCGGAACCTGACGCTAACGAGGCAAGCGACCGCCGGCTGAAGCGGGACATCGCGCGGCTTGCGGAACTGGCGAACGGCCTCGGCGTCTATCGTTTCCGC	no promoter predicted
p-MULT_1	IS256	IR-left	YP_005718437	Sinorhizobium_meliloti_BL225C	12064	-	ATTR01000057.	CCGGCCGCCGCACCCGGCGCTTCCACAGCCGATCGCAGCCAGTGGACTCGTGTCGAGGTCATGCGCATTGAAGCGCATCACTCAACACGCACGATCTGAAGAGTGGCGTTGAACCGCCGTCATAGATCGAGGCAACGGCCCAATAGACGCCGTGCCTGCGCAGCATCCTTTGTCTGGCGTGCCAGACGCGCCGCAGATGCTCCCTATTAAAATCTCCTCGTAATGAATAGCTGACCTGACCCCCAAATTCTCGATCCAGCTAGACCACCACGTCGTATTCTCTGCTGCCCTTACTTTCC	no promoter predicted
p-MULT_1	IS256	IR-left	YP_005718437	Sinorhizobium_meliloti_BL225C	54565	-	ATZC01000043.	CATGCGTTCCTTTTACAGACCACGACAGCAGTGCACAAGAGATCGCGACAATGCGATGTTGGAAATTGACCGCCATGGGGTCGAACTCTTCCCTACCAGCCGCCAATTCGAATGTGTTGAAAGTCCGCTTTTCGGCCGTGCAGTTTGCCCGCAGCGATCGGCGCGCCCGTAGCCGTCATTGCGCTTGCCCCGACTCACCGCTCCCGCTACCATCCCAACAACAGGCTTGGCCCACGCCTCCTCCCTCCAACCGGGGAAGTATCGCACATACAGGGCAACGAGATCATCGAACCATCTGT	no promoter predicted
p-MULT_1	IS256	IR-left	YP_005718437	Sinorhizobium_meliloti_BL225C	6826	-	ATTK01000149.	AAAGAAGCCAGGGCAGCACGCTGAAGTCATTCAAAATCAATGGGTTCGTATCGCCTCTTCCCGCGATTGAATAAGCTTGGATCCGTTTGCGAAAGCGCCGGCAAGTTGCTCCGTTTCCTCCGCTTATTTGGCTTGTCGTCGCCGCGGCGGATGCACTCTTCCGCACGTTCGCGAGCCTCTGGCGAAACATCGCCGCCTGCATCGTGACCAAAGAGAGCAACGGGCCAACGATACAAACAGACGTCAAAAGCCGTTCACTTATACGGTTCTAGCCGATGCGATTCACTTCCTCATTGTCC	no promoter predicted
p-MULT_1	IS256	IR-left	YP_005718437	Sinorhizobium_meliloti_BL225C	6712	-	AXBM01000168.	TTTGACCGCTTTGTAAGATTCGTACACCTGCCGCTTCTCAATTCGAAACGGCTTGTCTGTCGCACCTATCGAAATCTCCTGTTTCCAGTTGTTCCAAACAATACGACCACCTGACCCGGCCCCCTTTGCTCCGCCCCCATTCACAGGGCCCTCAACGCTGATACGGGGCGGTCCGCCCCAGTCTCCTGCATCGCTCTCGCCTTGCGGGTTGCTCGCGCTTGAGCTTCTCCCTTTGCAATTAGGAGCAGCCTGGTTCCTGCAGTTCCGCGTGAAAGCCTATATCCGACTCACGCCCCCCT	no promoter predicted
p-MULT_1	IS256	IR-left	YP_005718437	Sinorhizobium_meliloti_BL225C	2172893	+	HE995405.	GGTAAGACCACCTGGTGCAAATCGCACGGTCAATCGAACCTGATACCCGAGACGTTTCCGGCCGATCGAAAGGCTCAGCCCCTTACTGGCATAGAAACCGCTCAGTACTGGACGGACTGGAATGCGAAAAGATGGGGCGATGCGCTCCAGATGGAACGGGGAAGGGTCTGGCTGCGACACAGACCCCTTGAAGCTGCACTATTCCTGGTGCCTTTGCCAGATCGGCGCACTCCCGAAACGCCAATGGGAACTTCAACTCCAGGCAACGAGAACCGCGCTCCAGGAAAAACAGCTGGGGT	no promoter predicted
p-MULT_1	IS256	IR-left	YP_005718437	Sinorhizobium_meliloti_BL225C	3223708	+	CP004140.	CAACCCAGGAGGTCAGGCGCGGATAGCGGACCGACCATTTTCCCAGCCACGCGGCGAGATCGGCCTTCGCCTCATCAAGGTCGCGGCGATCATAGAGCCATCGAAGCTCCTGCAGGCAATCGTCGCCATGTTTGCGCGGCAGGTGATCGAGGGCGTTCCTGAGGAAATGCACGTAACAGCGCTGCCAGGCAGCTTCCGGGATCACCTCGCCAATTGCCGCGACGAGACCGGCATGGTCGTCGGAGACCACCAGTTCGACGCCCTTCAAACCGCGCCCTTTCAGCCTGACGAGGAAGTCC	no promoter predicted
p-MULT_1	IS256	IR-left	YP_005718437	Sinorhizobium_meliloti_BL225C	927401	-	CP002741.	GCACCGAACTGACCTCGAATGCCATCCTTGCCTGGTCAAAAGATCACAAGGTCGAGTGGCACTACATTGCACCGGGAAGGCCAATGCAGAACGGCTATGTCGAGAGTTTCAACGGCCGCATGCGCGACGAGCTGCTCAATGAAAGTTTGTTCTTCGGCCTCGACCATGCCCGCAGCGCCATTGCGGAATGGGCGGACGATTACAACAATTTCCGGCCGCACTCATCGCTCGGATACCAGACCCCGGCAAACTATGCCGGGATCATCGCCGCAACCGGCTCCAACGCTACGCAATCTGGA	no promoter predicted
p-MULT_1	IS256	IR-left	YP_005718437	Sinorhizobium_meliloti_BL225C	5436	-	NZ_AKZT01000093.	GCGCCGTTCCATGCAACGCCGCGCGGCTTCATCGGTCCTCATCTGCTCGCGACCATCCCTCTTCGACAAGTATGGAATGCATAGGCCGCTCACCCGCCAGAGCACCCGGTTCAAATGCGAGGGCCTCGAGCTTTCGACCTCGACGCTGGCCGACCGGGTCGGGTATGGAACGGCCGCGCTCCTGCCACGCGCGGCACCCAAAATCCCGCCGCCCTGCTCGGATGGCTACCTTCCTTGGCATTGGTCCCCGCGACCACTACCTCCACCGAGGCTGAGTCAGCCTGATGACCACCGTCATC	no promoter predicted
p-MULT_1	IS256	IR-left	YP_005718437	Sinorhizobium_meliloti_BL225C	1673417	-	ATYC01000022.	GTAGGCTGGTCACATTGTCCACATTTACGAAACTTCACATGAAGATGTTTCTAGTCTGTGGACCAACCGCTCGAAGACGTCGCCTGAAAACACCGTTTACGTCCAACTTACGACACAATCGTCACCTTTGGCGGCTCCGCGACACACATTCCTCTTCGCCCGATCCCGCATTTTCCGCTCACCTCTTTGAGATAGCAGCGAATAATTGTTCGTCAGCTCAATCGGCCGACTTGGCACGAATCTTGAGACGCCTTCGGGAGGCGCGAGAGGAGTTCATCATGCCCTTGACCAAGACCAAC	no promoter predicted
p-MULT_1	IS256	IR-left	YP_005718437	Sinorhizobium_meliloti_BL225C	15340	+	JQ665880.	TCCTTCCACTGCAGGCCGTTCTTGATCACATAGACGATGCCACTCACCACCCGCCGATCGTCGACCCGCGGAACGCCATGGGACAGCGGAAAATGCGGCGATATCCGCGCCATCTGGCGCTCGCTCAGCACTTGACAAGCTCAACGCAATCCTCCCGTGGCCTGTGTTCGAGAAGCCTTTGGCCAAAGCGCTGAAGCGCTCCGACGGATCGAAGGGCGGCGTCCGCCGTTTTCCAGCGGTGCTGCTGTTCAAGATCCGGATGCTTCAGGCGCTCTAGAATCTCTCCGACGACCAGGCTG	no promoter predicted
p-MULT_1	IS256	IR-left	YP_005718437	Sinorhizobium_meliloti_BL225C	2181206	-	CP004140.	TCAGCGTGTGTTCCGCAGAAGCTTCATGGCGACGTAAGCCGCGGACTGTGCCAGAAGCTGGGTACTGAACTGACCCTCCGCCGGATAAGTGACGCCGCGATAGCTGAGCACGAAGGCCCAGCGCCCGTTCGTCCGCTTCTCGACCTTAATTTCGCCGTCAGGTTTGTTATCTGAGTTCAACGCAGGCTTCCTCGATCGTCGTGCCGTGCCGGAAACCGCCGGCGCGAGTAACTTGCGCATCCGGCGGCGAAAGGCAAGGGCTCACGTCGACCCGGCAGCTAGCCCAGGCCAGTGCTGGT	no promoter predicted
p-MULT_1	IS256	IR-left	YP_005718437	Sinorhizobium_meliloti_BL225C	208846	+	AE006469.	ATTCCTGCTTACCTTCGCGACAACAGCGGTCGTTGCGGCGGCTTGACATTAGTCTGAAGACGCTCAAGGGGGCTCACCCACTACGGAATACATCTGCGAGTTCTGGACAAACGAGCCCAAACGCTTCAGGTTCGACCCCATCAAATGCCTAACCAGTCCGGTTCACGCCTGCCTCATCCGACAGCCTCGACCTCCTTCAACGCATGGATGAAGTGGTCGTTTTCCACAGGCGAGCCGATGCTGACGCGAATATACGTCTCGAATCGGGGTTGTTTCCAGGGTTTGACGATGACGCCTCG	no promoter predicted
p-MULT_1	IS256	IR-left	YP_005718437	Sinorhizobium_meliloti_BL225C	199911	+	JQ665880.	GCCTTTCTGGCTGACACGCCCTCGGAAACCGTCCACTTATCCACCATTTGCAGCTGCGCTTCGAGGTAGGAATCGAGCCCGAACAACGTGTCGTAAATAGCCAGGCGGTTTGAATTAATGTGTAGTTCACCACGGCCGTCAAACGATCGGAAATGGTTTGATCGACCAATCGATCAAGTCGACGGCGCGCTGAAGTATCGCCTCGGTGCGAACACGACTCGGTGTAGCGGCGATGACATATCCGATCCTGTCTTGTGAATCGCCCTTCCTAACAATCGGCGTCTTGGTTCCAACATACA	no promoter predicted
p-MULT_1	IS256	IR-left	YP_005718437	Sinorhizobium_meliloti_BL225C	258093	+	U00090.	GTGCAAGACTATCACCTGATCCCGCTTGCTGAGAAATTGCAACAGCGTGGCCACAAAAACCGGATCGGCTTTTTCCTGCACACTCCGTGGCCGCCGGCCGACATCCTCTTCACCCTGCCGAGCTATGATAACCTGCTGCGCGGGCTTTCGTGTTATGACCTCGTCGGCTTTCATACCGAAAACGATCGCTACAACTTCGCCAAATGCCTGCTCCGGCAGAAAGTGGGGGATCTCAACGGAGATGACTGCCGAGCCTATGGAAAAGAATTTCGCTGCGGCGTATTTCCAATCAGCATCGA	no promoter predicted
p-MULT_1	IS256	IR-left	YP_005718437	Sinorhizobium_meliloti_BL225C	80703	+	NZ_AKZZ01000210.	TCCGAAAGCCCTTTACGACCACTCTGACCCGATCGGCCCAGATAACGACAAGCACTTGCTCTCGATCGCGCAAAGCGCATGTAAGATCATATGCGCGTGGGGAACACATGGCACACTTCATGATCGTGGACGCGAAGTCGCGGAGAGGCTTGCGTTCTTCAACCCAGCGGCTCTCAAACTGACGGCAGACGGTCATCCCGTACACCCGCTCTATGTGGCTGCGTCCACGCAACCGAAGGAATATTTCGCGCGATGACCACTTCCCCCTCAACCACCGCCAGGAAAACCTCGCGCCCGGA	no promoter predicted
p-MULT_1	IS256	IR-left	YP_005718437	Sinorhizobium_meliloti_BL225C	358752	-	AE006469.	TTAAAGCGGCTCGCGGTATCGTGGCAGAGGCACTGCCGGGCATCATTCTGCCAGCGCTTTCGTCCGAAGACCTGGAACGGATACGCCGGCACCTGGCCAGCCTCCCTGACGATGAGGTGCGCGCGCGACCCACCACGCGTGATGTCATCAGCGCGCTAGGTGTCTTTCTGTTGGTCTTCTTTTGCACATTTCCGGTTGTGTTTCCGTTCATCGTCATGACAAACGCCCTGGCCGCAGTGAAGGTGTCCAACGCGATAGCCACTGCTTTGTTGTTTCTGGCCGGGTATACTCTGGGACGT	no promoter predicted
p-MULT_1	IS256	IR-left	YP_005718437	Sinorhizobium_meliloti_BL225C	406387	-	ATYH01000001.	CGTTCGCCTGAAGCCTGGAACGACTTCCTCGACTGCTTCGTCGACGACGAAGAAGTCATCGCTCGCGTCAAGGCGAAATCTCCGCGGTAACAATCGGCCGGTTACGATTCTCCGCATGACTCATGCAGAAAATCCTCGATCAGCGCGTCAATTGATACGTGGGGCTCCCTACGCGCTTACGGTGAACCCTCAAGGCGTTCCGGCACAGCCTCAATCATATGGATCGTTCTAGGGCTAGCTATAGGCGCAGACATAGATGCTCACTGTCTGTGAAATCGTCTCTCCGCCATACCGTACCC	no promoter predicted
p-MULT_1	IS256	IR-left	YP_005718437	Sinorhizobium_meliloti_BL225C	13925	+	U66830.	GACGGCCGCGGCAGTCAACTTGAAACGACTGGCGAGTGCTTTTCTGTCAATTTTGCTGTTCGTGTACAGCCAAGAAGCCACCAGTTCAGCCCGACATTCCCTCAGGCAAGGAAAAGTTTTTGGAATCGGCTTGTTGGTGGCTTCCGCATAGCTCCGCCGACGATTGGTTCTTCAACAGCCCCACGTAACAGCGCTGCCAGGCAGTTTCCGGGATCACCTCGCCAATTGCCGCGACGAGACCGGCATGGTCGTCGGAGACCACCAGTTCGACGCCCTTCAAACCGCGCCCTTTCAGCCTG	no promoter predicted
p-MULT_1	IS256	IR-left	YP_005718437	Sinorhizobium_meliloti_BL225C	188749	-	CP004140.	GTCCGCTATCCGCGCCTGACCTCCTGGGTTGAGGAAACCATCGAGCAGACGCTGACCTTCTTTCGTCTGCCGCGCCAGCATCACAAGCACCTCAAGAGCACCAACATGCTGGAACGCCTCAACGAGGAAATCCGCCGCAGAACCTACGTCGTGCGCATCTTTCCCAACACCGAGAGCTGCCTACGACTCGTCCGCGCCCTCGCCGTCGAAACCCACGAAAACTGGATGGAGGCCAATCGCTACATCAACATGGACGACCTGCGAGAGCACAAGAAACTCGCACTCCGTCAAGCCGCATG	no promoter predicted
p-MULT_1	IS256	IR-left	YP_005718437	Sinorhizobium_meliloti_BL225C	986226	+	CP000740.	GCTCGGCCGGTTTAAAGCCGTCTCGGTGGGCGCGCAGAGCCTTCAGGATGTCGAGCCCGCTCCCATCCGGCAGCCGCAGATCGAGAAGAACGAGATCATAGGCTGCCGCCTCAAGGCTCACCTCAGCCTCGTCGCGCGTGAGTGCCCAGTCGACGGCGTGGCCCTGACGGTGCACATGCGTCTTCACCGCATCGCCCAACATCTCATCGTCTTCCACCAAGAGCACGCGCATCCCATGACCTCTATTCAACCGACTATGTGGTCCCTTGTCGTTTCTTGACAGGCTGCTGCCCCCCCCC	no promoter predicted
p-MULT_1	IS256	IR-left	YP_005718437	Sinorhizobium_meliloti_BL225C	1298	+	NZ_AKZZ01000044.	GAAAACTCGGCATTGCCTCGGCGCTCTTCGTCAAGGCCCTGCCTGGTACGATCGGCATCGCTGCATCATCACAGTGGCTGCATCTATGGGGAGTGACGAGATCCACCTCAACGACACCCGCCTTTCAAGTTCGGCCGCCTGTTCCTTCCGCTCGCTGTAACGGTCCGTCAGATGGGTCAAGGCATCCCGTGTGCCGATTGCGATGAAGCCGCCCCGTTGTTCGGAGATGATTACGCCTCAGATTCCGGGATGATCTCGGCCCTGGGGATGGGGTCTGCTCGCATTGACTGCTTTCAGTT	no promoter predicted
p-MULT_1	IS256	IR-left	YP_005718437	Sinorhizobium_meliloti_BL225C	10148	+	NZ_AKZZ01000210.	GCGGCGGGCATCAGCGCCAGCGCGGTACGTCGCATCTGGAAGGCGCACGGCCTTCAGCCCCACCGTTGGCGGGCCTTCAAGCTCTCCAACGACCCGCAGTTCGTCGCCAAGCTCAAAGACGTTGTCGGCCTCTACATTGACCCGCCAGCCCACGCCATCGTGCTGTCGGTCGACGAGAAGAGCCAGATCCAGGCGCTCGACCGCACCCAGCCCGGCCTGCCCCTGAAGAAGGGGCGGCTCGGCACCATGACCCATGACTACAAGCGGCACGGCACGACCACGTTGTTTGCCGCCCTCAA	no promoter predicted
p-MULT_1	IS256	IR-left	YP_005718437	Sinorhizobium_meliloti_BL225C	845796	+	CP002781.	AATTGCTCGGCGCCACAGAAAGTCGTGCGGGCGACTTTTGTTCCGCTCCCCGGGCGCGGACTCAGACAGGGAAACGCTATAGCGCCTCCGTTACGAGAAGACGCCGAGCTTTGGTGCAAATGGAATAGAAGGTCATTCAAGGGCTCCTCTTTCAGCCGGGTTCTTCTGCTCCGCCTTCGGCGTGGCACCGCTTGAAATATTCGTCCGCGGAACCACACAAACATCGCCGTAACAAACCTCTTCGCCCTTGTAGTTGGCCAGAGTCTGCAGCAGATATGGTTTAAGGTCTTTTTTCAGTC	no promoter predicted
p-MULT_1	IS256	IR-left	YP_005718437	Sinorhizobium_meliloti_BL225C	6516	+	ATYP01000091.	GGTAAACGAGCACCTCGATAGCATGGAAACAAAGAGCCGTTTCGACTTTGGCCTCAGTGATCCTGAGGGCCGGCCTTCTTGCCGCTGGAGTTGCAACCATCGCGCATCAATGGCAAAAGTCATGATCACGCAGATTGCAAGGGATCTGATTTCAGCACGCGGTCAGGTCCGGCGATCACCCGATGCGGAAAACATCACTTTTGTGATCGCTCAAGCGATCACGCTCCCGATCGACGGCGGATAGGAGGAGCCGGCTATGCAGCGCAAAACCATAAAAGCCAAGCTTGCCCAGGTTCGCA	no promoter predicted
p-MULT_1	IS256	IR-left	YP_005718437	Sinorhizobium_meliloti_BL225C	31435	-	NZ_AKZS01000016.	AGCATTTTGATCCCGATGGCGGCCAGCCGCCCAGCGCGGCACGCCGATTTTCCTCGAACGCTGGCGGTTCGCGCCGAACGGGGGCATGATTGTACCTGGCGGCGATCTGCCGCCGTCCCTTGCCGCGCCAACAAGGAGATCCGGCGAGCCTGGAATCAAACCAGAATCCTTCAGGAGGAAACCGTGAGCGAGCACGTCTACAAGAAGATCGAGCTGATCGGCAGTTCGCCGAACTCGATAGACGAGGCCATCGAAGGGGCGATTTCGCGTGCTTCGAAAACCACCCGCAATCTCGACTG	no promoter predicted
p-MULT_1	IS256	IR-left	YP_005745331	Staphylococcus_aureus	170105	-	AIZO01000011.	AATAAACTATGAATATACAACATTAAAAAAAGATGATGTAATAAATTTTTATAAAGAGCAGATGGCTGGTTCTAAAATAATAGGTCAAACAGACGCTAAAAAACAAATGAGCATAGATTTATATAAACATACTTCCTTAGAAAATAATAAACCGACCGTAATGCTTTACTATGGTCCATCAGGTGTTGGAAAAACAGAATTAGCCAAAGAAATAGCAAAAAAATATAAAGGTAATATCACTAGAATACAATTTTCTATGATGCAGAATGATGAATCTTTTAATTATATCTTTGGAGATG	sigmaA_15bp	14	AATAAACTATGAAT	TACAAC	TTAAAAAAAGATG	TGTAAT	AATTTTTATAAAGAGCAGATGGCTGGTTCTAAAATAATAGGTCAAACAGACGCTAAAAAACAAATGAGCATAGATTTATATAAACATACTTCCTTAGAAAATAATAAACCGACCGTAATGCTTTACTATGGTCCATCAGGTGTTGGAAAAACAGAATTAGCCAAAGAAATAGCAAAAAAATATAAAGGTAATATCACTAGAATACAATTTTCTATGATGCAGAATGATGAATCTTTTAATTATATCTTTGGAGATG	0.45
p-MULT_1	IS256	IR-left	YP_005745331	Staphylococcus_aureus	173242	-	AOAG01000010.	AAAAATTATGTGCATAAACATTATTACAAAATATGTATAGTATAGAATACTGCATTAAAGTTAACTTATTTACTGTGTTCAGCCTTTTATATCATCGCTTAAAGATCATTCAAGATTTAATGGCAATGATAATTTCATAATATGCATTTTTGATTATTTAACCATGTACAATTTCTAAAACTAAGAGATTATCTTATTGAGGTGGACAAAACGTGGACAGACAACCATGAAATCATTAGAAATTTAATTTCTTGTCCACCTAACCTAACAAAATATTTTTGTTAACATTCTGTTTTATT	sigmaA_15bp	13	AAAAATTATGTGC	TAAACA	TATTACAAAATAT	TATAGT	TAGAATACTGCATTAAAGTTAACTTATTTACTGTGTTCAGCCTTTTATATCATCGCTTAAAGATCATTCAAGATTTAATGGCAATGATAATTTCATAATATGCATTTTTGATTATTTAACCATGTACAATTTCTAAAACTAAGAGATTATCTTATTGAGGTGGACAAAACGTGGACAGACAACCATGAAATCATTAGAAATTTAATTTCTTGTCCACCTAACCTAACAAAATATTTTTGTTAACATTCTGTTTTATT	0.41
p-MULT_1	IS256	IR-left	YP_005745331	Staphylococcus_aureus	596124	+	AIYA01000013.	GCAAAGTCATTAAATGTACATTGTAAATATAGTAATAAAAGTCGATAAATATGATGTTAAAAAATATGTATGTTTTATCAATATTAGTTTTGAAAAATAGTATCCCAGAAATCATTATCGGAATCACTAATACAATCATCATTGCTGCTAAAATATTAATATTTAATCCAATTGCAGATAATACACCGAAAACTAATAAATTAGCAACTAAACTAAGGATAAGATATTTCATAAAATCACCTCGTCGTTGTACACCATAATTATATTATATAAATATATTTTTCTATTGCAAACAATGT	sigmaA_15bp	13	GCAAAGTCATTAA	TGTACA	TGTAAATATAGTA	TAAAAG	CGATAAATATGATGTTAAAAAATATGTATGTTTTATCAATATTAGTTTTGAAAAATAGTATCCCAGAAATCATTATCGGAATCACTAATACAATCATCATTGCTGCTAAAATATTAATATTTAATCCAATTGCAGATAATACACCGAAAACTAATAAATTAGCAACTAAACTAAGGATAAGATATTTCATAAAATCACCTCGTCGTTGTACACCATAATTATATTATATAAATATATTTTTCTATTGCAAACAATGT	0.19
p-MULT_1	IS256	IR-left	YP_005745331	Staphylococcus_aureus	161559	+	AOAG01000025.	AAATTGAATAAGTTAGTTTTGTTTGATAACATAAAAGTTGAATAATCACTATTTTAATAAGTTGTATGAAATATTCAAATGTTTATAAAATTAAAACAGAGAGATGTGAAATGATGGAGTATATAAAAAAAATTGCTTTGTACATGAGTGTATTACTTTTAATCATTTTTATTGGGGGATGTGGAAATATGAAAGATGAACAGAAAAAAGAGGAACAAACGAATAAAACAGATTCAAAAGAAGAACAAATCAAAAAGAGTTTTGCGAAAACGTTAGATATGTATCCAATTAAGAATCTC	sigmaA_16bp	17	AAATTGAATAAGTTAGT	TTGTTT	ATAACATAAAAGTT	AATAAT	ACTATTTTAATAAGTTGTATGAAATATTCAAATGTTTATAAAATTAAAACAGAGAGATGTGAAATGATGGAGTATATAAAAAAAATTGCTTTGTACATGAGTGTATTACTTTTAATCATTTTTATTGGGGGATGTGGAAATATGAAAGATGAACAGAAAAAAGAGGAACAAACGAATAAAACAGATTCAAAAGAAGAACAAATCAAAAAGAGTTTTGCGAAAACGTTAGATATGTATCCAATTAAGAATCTC	0.38
p-MULT_1	IS256	IR-left	YP_005745331	Staphylococcus_aureus	4599	+	JF834909.	GTTGCTAACTTTAATATTTACATTTGAATATTAAAATGTTACAGTACAGGCTAAGTATATTAATTAGTGAAAGGAGGTAATAGCTATTTTAGCTATTAAAGGGAATAGTCTGTCCTTTTTTAAACTAAACAATGATATAAAAACAGTTGCCGGAGCTTTGCCTCTACTATGGATAAGTTTAAAACAAGATCATCAACATACTTGTTTTATGTAGTGAAATATGCATATTTGTATGTTTTGACTTTCGGCACCGGTAATTTTTATCTGTGTTTTTTTTGTGTGCAAAAAGAAATTGATTC	sigmaA_17bp	15	GTTGCTAACTTTAAT	TTTACA	TTGAATATTAAAATG	TACAGT	CAGGCTAAGTATATTAATTAGTGAAAGGAGGTAATAGCTATTTTAGCTATTAAAGGGAATAGTCTGTCCTTTTTTAAACTAAACAATGATATAAAAACAGTTGCCGGAGCTTTGCCTCTACTATGGATAAGTTTAAAACAAGATCATCAACATACTTGTTTTATGTAGTGAAATATGCATATTTGTATGTTTTGACTTTCGGCACCGGTAATTTTTATCTGTGTTTTTTTTGTGTGCAAAAAGAAATTGATTC	0.054
p-MULT_1	IS256	IR-left	YP_005745331	Staphylococcus_aureus	672193	-	CP002120.	TCTTATTAACCACGTTGGTATTAAAAATTTTTAATGTTAATTTTTTATTTAGATAAAAATAAAAAATTAACATCCCTATTAACATGATAAAAAATACAGTGATTGCTAGTTGTTTTTCAAACTGAACATTAAAGAAGTTACCGTACTTTCTCAATATAATTCCAAATAGAACTGAACTTCCTGCAACCGGCCAAAAAACATTATTTTTAACAGGCTCGACTATATTTAACCTTTAAAATTCATTTTCGCTAATTTTTGCGTATTTTTTGGGCAAAAACCAATTAATCATAGGGAAAAAA	sigmaA_17bp	13	TCTTATTAACCAC	TTGGTA	TAAAAATTTTTAATG	TAATTT	TTATTTAGATAAAAATAAAAAATTAACATCCCTATTAACATGATAAAAAATACAGTGATTGCTAGTTGTTTTTCAAACTGAACATTAAAGAAGTTACCGTACTTTCTCAATATAATTCCAAATAGAACTGAACTTCCTGCAACCGGCCAAAAAACATTATTTTTAACAGGCTCGACTATATTTAACCTTTAAAATTCATTTTCGCTAATTTTTGCGTATTTTTTGGGCAAAAACCAATTAATCATAGGGAAAAAA	0.7
p-MULT_1	IS256	IR-left	YP_005745331	Staphylococcus_aureus	1957003	+	FN433596.	CTAATTTTTTCTAAATTTATATTAGATATATCTTTTGATAAACTAATATATTCAATTGTTTGCCTAGCATAATCTCTCATTAAAATATGAGGATATACCATTTCTTTATCAAATATTTCTTCATAAATATAATTAGCAATCTCTATATGTATTTCACAAATGTCGATTCGAAGTGTCGCCCCTAAAACAGAAGCATATAATCTTTCGACTATATATGGATCATTGTTATTTTCAAATAATTTTAATAAACCAATAATTTTAGTTGGAAATGTTTTGAATAATTTTACTAAAGATTTAGT	sigmaA_17bp	14	CTAATTTTTTCTAA	TTTATA	TAGATATATCTTTTG	TAAACT	ATATATTCAATTGTTTGCCTAGCATAATCTCTCATTAAAATATGAGGATATACCATTTCTTTATCAAATATTTCTTCATAAATATAATTAGCAATCTCTATATGTATTTCACAAATGTCGATTCGAAGTGTCGCCCCTAAAACAGAAGCATATAATCTTTCGACTATATATGGATCATTGTTATTTTCAAATAATTTTAATAAACCAATAATTTTAGTTGGAAATGTTTTGAATAATTTTACTAAAGATTTAGT	0.16
p-MULT_1	IS256	IR-left	YP_005745331	Staphylococcus_aureus	87284	-	AOAG01000011.	GAAATATATGTAGAATTGTTGCAATTTAATGGTAATATTGATATATTTTCTTTGTATATAAATTATAAAATTAATATGTAATAGAGTGATTTGTTTTATGTACTATTATCTTATTTCTAAATATTAACTCTATTGATTATTGGTTTTTATACTTATTTAATTTTATTCAACTTTGACAATTGAATAGAAAGCAAGTTTATTTACACTTGTAGTTTTATGCATAAGTTAGCACATACAAGTTTTGGGATTGTTGGGATGTTTGTTAATACTTGTATAGTAGCTAAATATGTGATTATTAA	sigmaA_17bp	17	GAAATATATGTAGAATT	TTGCAA	TTAATGGTAATATTG	TATATT	TCTTTGTATATAAATTATAAAATTAATATGTAATAGAGTGATTTGTTTTATGTACTATTATCTTATTTCTAAATATTAACTCTATTGATTATTGGTTTTTATACTTATTTAATTTTATTCAACTTTGACAATTGAATAGAAAGCAAGTTTATTTACACTTGTAGTTTTATGCATAAGTTAGCACATACAAGTTTTGGGATTGTTGGGATGTTTGTTAATACTTGTATAGTAGCTAAATATGTGATTATTAA	0.029
p-MULT_1	IS256	IR-left	YP_005745331	Staphylococcus_aureus	3023	-	KF129407.	GTTGCTAACTTTAATATTTACATTTGAATATTAAAATGTTACAGTACAGGCTAAGTATATTAATTAGTGAAAGGAGGTAATAGCTATTTTAGCTATTAAAGGGAGTAGTCTGTCCTTTTTTAAACTAAACAATGATATAAAAACAGTTGCCGGAGCTTTGCCTCTACTATGGATAAGTTTAAAACAAGATCATCAACATACTTGTTTTATGTAGTGAAATATGCATATTTGTATGTTTTGACTTTCGGCACCGGTAATTTTTATCTGTGTTTTTTTTGTGTGCAAAAAGAAATTGATTC	sigmaA_17bp	15	GTTGCTAACTTTAAT	TTTACA	TTGAATATTAAAATG	TACAGT	CAGGCTAAGTATATTAATTAGTGAAAGGAGGTAATAGCTATTTTAGCTATTAAAGGGAGTAGTCTGTCCTTTTTTAAACTAAACAATGATATAAAAACAGTTGCCGGAGCTTTGCCTCTACTATGGATAAGTTTAAAACAAGATCATCAACATACTTGTTTTATGTAGTGAAATATGCATATTTGTATGTTTTGACTTTCGGCACCGGTAATTTTTATCTGTGTTTTTTTTGTGTGCAAAAAGAAATTGATTC	0.054
p-MULT_1	IS256	IR-left	YP_005745331	Staphylococcus_aureus	19964	+	AB666466.	CTGCAACGAGCTTTGGGTTTACTATTAATGGTGGAGATGGATATAAAAATGCTCAAAAAAGTACCACCACTATATTTTCATCCTAAGCCAAGTGTAGACTCTGTATTGATTGTTCTTGAACGACATCAACCATTGATTTCAAAGAAGGACTACAAAAAGTATCGATCTTTTGTTTATAAGTGGGTAAACCGTGAATATCGTGTTCTTTTCACTAAAAACCAATTCCGACAGGCTTTGAAGCATGCAAATGTCACTAATATTAATAAACTATCGAAGGAACAATTTCTTTCTATTTTCAA	sigmaA_18bp	16	CTGCAACGAGCTTTGG	TTTACT	TTAATGGTGGAGATGG	TATAAA	ATGCTCAAAAAAGTACCACCACTATATTTTCATCCTAAGCCAAGTGTAGACTCTGTATTGATTGTTCTTGAACGACATCAACCATTGATTTCAAAGAAGGACTACAAAAAGTATCGATCTTTTGTTTATAAGTGGGTAAACCGTGAATATCGTGTTCTTTTCACTAAAAACCAATTCCGACAGGCTTTGAAGCATGCAAATGTCACTAATATTAATAAACTATCGAAGGAACAATTTCTTTCTATTTTCAA	0.32
p-MULT_1	IS256	IR-left	YP_005745331	Staphylococcus_aureus	221443	+	AJDF01000016.	TATAATTCCTGAAACAATGATTACTTTAAGATTATTTGCGATATCAGCTAAGTTAAATATCATACCGTACAAAGGTAATAGAACGAAATAGTTCAAAATACTCAACACGATAGTCATAACGATTGTTGCAATGATTAATCCAGTAATCAAAGATTTTGTTGAACGTTTATTTTTATAGATGGCGTAAGCAGTTAATAAGAAACTTGCGCCTGCTAAAAAGTTAGCAAATGGTCCAACTGGATCGCCCATACTAAATAAGTAGTTCAATAAATTTTTAACCAGTGCAACTACGATACCGG	sigmaA_19bp	15	TATAATTCCTGAAAC	ATGATT	CTTTAAGATTATTTGCG	TATCAG	TAAGTTAAATATCATACCGTACAAAGGTAATAGAACGAAATAGTTCAAAATACTCAACACGATAGTCATAACGATTGTTGCAATGATTAATCCAGTAATCAAAGATTTTGTTGAACGTTTATTTTTATAGATGGCGTAAGCAGTTAATAAGAAACTTGCGCCTGCTAAAAAGTTAGCAAATGGTCCAACTGGATCGCCCATACTAAATAAGTAGTTCAATAAATTTTTAACCAGTGCAACTACGATACCGG	1.9
p-MULT_1	IS256	IR-left	YP_005745331	Staphylococcus_aureus	2589149	+	AP006716.	GAGTATATTTATTTGTATTTATTAAAACAAAATCAAAAATCAAAAAATTCGGATCACAGAACAGCAAACATCATAAATAATTTAGTGTTTTACTATAAAAAGACTAATAAAAATAAAAACGTTATAAGAAAGTATACTAATTATTCTACTTATTTATCAGTAGCACAAGGTATTCATTCAGCAGCGTTCTTATACTCTGGTAAAGAGAACATTATAGATAGATTATTTATATATTTTAATTATCATCTTGAATACTATGAAAACATGCTATTTATTGACAATGTTAGCAGAAGTTTATT	sigmaA_19bp	16	GAGTATATTTATTTGT	TTTATT	AAACAAAATCAAAAATC	AAAAAT	CGGATCACAGAACAGCAAACATCATAAATAATTTAGTGTTTTACTATAAAAAGACTAATAAAAATAAAAACGTTATAAGAAAGTATACTAATTATTCTACTTATTTATCAGTAGCACAAGGTATTCATTCAGCAGCGTTCTTATACTCTGGTAAAGAGAACATTATAGATAGATTATTTATATATTTTAATTATCATCTTGAATACTATGAAAACATGCTATTTATTGACAATGTTAGCAGAAGTTTATT	0.58
p-MULT_1	IS256	IR-left	YP_005745331	Staphylococcus_aureus	2110020	-	CP002120.	TAAGTAAAATTATAAAAGACAATTTCTTAAATTAATAATATGATATACCTATATCTAATAATTTATTAGTATTAATAAACCTTGAAAGGATGATTAACTGATGAATAGAGCAGATATTTTTAAAATATTTGATGTAGAACTTAATATAACTATATTTTTAGGAGCACTAGTAGCAACTTTCATCTATTTTATAAGTTACATGAACAATGTAAATGAATTAATTACATTATGCTTAACATTAGCTTTTCCTGCATATTTATTAAAAATTAGCAGATCGTTCGAGGTTATTTTATTAGAGG	sigmabif	14	TAAGTAAAATTATA	AAGACA	TTTCTTAAATTAATAA	ATGATA	ACCTATATCTAATAATTTATTAGTATTAATAAACCTTGAAAGGATGATTAACTGATGAATAGAGCAGATATTTTTAAAATATTTGATGTAGAACTTAATATAACTATATTTTTAGGAGCACTAGTAGCAACTTTCATCTATTTTATAAGTTACATGAACAATGTAAATGAATTAATTACATTATGCTTAACATTAGCTTTTCCTGCATATTTATTAAAAATTAGCAGATCGTTCGAGGTTATTTTATTAGAGG	1.6
p-MULT_1	IS256	IR-left	YP_005745331	Staphylococcus_aureus	780435	-	AIZO01000011.	GAAAAATATGTAGGAAAAGATATCACTTTAAAAGCACTTATTGAGGCTTCAATGACATATAGTGATAATACAGCAAACAATAAAATTATAAAAGAAATCGGTGGAATCAAAAAAGTTAAACAACGTCTAAAAGAACTAGGAGATAAAGTAACAAATCCAGTTAGATATGAGATAGAATTAAATTACTATTCACCAAAGAGCAAAAAAGATACTTCAACACCTGCTGCTTTCGGTAAGACTTTAAATAAACTTATCGCAAATGGAAAATTAAGCAAAGAAAACAAAAAATTCTTACTTGA	no promoter predicted
p-MULT_1	IS256	IR-left	YP_005745331	Staphylococcus_aureus	9650	-	GQ900498.	CCTATATCTAATAATTTATTAGTATTAATAAACCTTGAAAGGATGATTAACTGATGAATAGAGCAGATATTTTTAAAATATTTGATGTAGAACTTAATATAACTATATTTTTAGGAGCACTAGTAGCAACTTTCATCTATTTTATAAGTTACATGAACAATGTAAATGAATTAATTACATTATGCTTAACATTAGCTTTTCCTGCATATTTATTAAAAATTAGCAGATCGTTCGAGGTTATTTTATTAGAGGAAAAAATAAAAAATAGTAAAATCAAAATCTGTGACAAAGATAGAATT	no promoter predicted
p-MULT_1	IS256	IR-left	YP_005745331	Staphylococcus_aureus	786545	+	AIZO01000011.	AAAAATTATGATGAAAATTATCAGTTTAGAAAAGAAATTGAAAGTAAAGGATATAGTCAACAAGAGTTTGTTAATACTGTTGAAACTAACTATAAAGCGTTACTCAATGAGAAGAATAAGTTAGAAAGTAGAGAGGAAAAACGTAAAGAGATTTATCAATCAGCTAAAGATGTTTATCTAACTGAAAGTGAAAAAAATCATCTCATTGTTCAGCAAATGTACCCTAAATCTCATCATCATTTTAGCCATGATGAAAAAGCATTTATTGTTGATGAGGCACAAAAAGGTAATATTATAAA	no promoter predicted
p-MULT_1	IS256	IR-left	YP_005745331	Staphylococcus_aureus	1013842	-	AP006716.	CAAATAGCAAACGCTTACTTTTTATAAGTAAAAATTTTTCACGTCATACTTACATTATTTTTCAACTTTGCATTATTTCTATATAGTATCAAGATAAGAAGAAACTCGTTTCAAATTCGCTTAAATATTATGTCCTAACTGAATCACATACGCATAATGGTAACTATTATGATTTTTCAGTTAATGATTTGAAATATCATCTTGAAGATGAAAAAAACACAACCTATTATGGTCGTGTCCCTCTAGATGCTGAAGATAGTCAACGAATTAAACTATTGATATATAACTATCTAAATACA	no promoter predicted
p-MULT_1	IS256	IR-left	YP_005745331	Staphylococcus_aureus	1018673	+	AP006716.	TATATTAATAACTTAATTACATTTTAGTAATTTATAGTTAGCATGCAAGCAAGTTAAATATCTCATTTCAAACGTCACTTTTAAAGTGGCGTTTTTTTGATAATTAGAAAGGTAAAAAATAATAAGGGTAGGCGGACTACCCCGAAATTCATTAAATGTTACTGTAAATTAAAATAGGTTTGAAATAATATATTGATTCATTCGGTAACAATTCATTTAATAATGGTCCTTGTAATGAAACGTCTAATTGTATAACTTCAAACACATTTTCATATTCAAATTTATTGAATTCGATTTTG	no promoter predicted
p-MULT_1	IS256	IR-left	YP_005745331	Staphylococcus_aureus	491440	+	AIYA01000013.	AACGAGGTGTTATAAATGTTTGTTTTTATCGATTAAACGGATTAAGTATTTACTAGATAAAGAAGAAAATCGACATAAAGCTGAAATTAATAAAATAAAAACAAATATATTTAAAACCATAAAATAATTTAAAATGATTATACAATAAGGTATAATACTTGTTAAGTACTTGACACATATTGTAAAAGGAGCGATTTAATATTGGAAGCTTTAAGTAATTTAACAATGAATCTTATTTTTGTAGGCTTTATTGTTGTTAGTTTATGTATAGTATGTGTTTTTGTTTTAAATTATTTTTA	no promoter predicted
p-MULT_1	IS256	IR-left	YP_005745331	Staphylococcus_aureus	2788	+	GQ900462.	TTATTTATATTAAAAGAACATTTTAATAATTTATATTTAATGAAAAGATTAGCACAATTTGAAATGAAAATTTCTAACAAAAATAATTATTTGGGAACAGCATGGGAGTTAATTAATCCTTCAATACAAATTTTTATGTATTGGTTTATTTTTGGTTTAGGGTTCAGAAATAATAGAACTGTTGAGAATATACCTTTTATTTTTTGGTTAATTGTAGGAATAAGTATGTGGTTTTTTGTGAACCAAGGTATTTTAAATGGTACAAAAGCAGTTACTAGCAAATATAAGCAAGTAGCTAA	no promoter predicted
p-MULT_1	IS256	IR-left	YP_005745331	Staphylococcus_aureus	168194	+	AOAG01000020.	AATATTAAATTAAAATAGTTTTATTATGAAAAGTGAAAGTAGGTAAGTCTATGGAAGGTCTTAATCATCGAAGAAATACAGAAAAAGAAGAGACAACACAAACGCAATCAGTTGCACCTAATACAGGTGAAGAGGGGATGTCATCAGCAAGTACACAATCAACTAAGACGTCCGACATACATAATGAATCTATCGATAAACAAATGGAAGCTAAAGCGCATGAAACAGCGCAAAATACAGATTTAAAAAACGAAGCAAGAAGTTTATTTGATAATGCAACCAAATCAATCGGTAGACTA	no promoter predicted
p-MULT_1	IS256	IR-left	YP_005745331	Staphylococcus_aureus	1725096	+	FN433596.	TTTTTCAGTCGCATCCATTTTTGGTATTAACTCATCAAGTATTCTTTCTTGTCCTGCTATCAATAGCTCAAGCATTGTGTCAATAAATTCCGTCAAATCACCACAATTCAAATGATTTGAAGCAGTCATAAACGCCTTGTAATATTTCGATTTATTTCTATTTATAACATATGAAAATGTCAAAGCAGTATAATTATCATAATAATCACTCAAGAGCTTGGCAATTATAAATCTTCCAACTCTACCATTGCCATCATAAAAAGGATGTATATATTCAAACAGATAATGACTAGCCATGA	no promoter predicted
p-MULT_1	IS256	IR-left	YP_005745331	Staphylococcus_aureus	2534854	-	CP002120.	AATTTTAAGATGACATAAATGAATTTCTTCTGCTGTCATAGAATTAGAGCAAAATACGAGCATAAATTTAACTAATTTCTTGCTTGTCTTATAGTCTTGATTGCCTTGTAAAAATGTTAGTATTAATTGCTTCATCGTTTCGAATTGTTGTGTTGATTTAATAGCGATTGCTAAACCTATATTTTTTTCGAAAAGCTTTTCAAAACATCTATTTAACAGGTTGTAATTCGTTTGGCTAATCTCAATATCGTGAATATCGTCAATGAAAACGACAGGTTTTGGTAAGTGCTCAAAGTTAA	no promoter predicted
p-MULT_1	IS256	IR-left	YP_005745331	Staphylococcus_aureus	1873242	+	CP002120.	TTTACATTTATGTGCAAGTTGGGAAAAATGTCTTATTTTTTCAAAGTATTTAAAAGTAAAATTACATGTTAATACGTAGTATTAATGGCGAGACTCCTGAGGGAGCAGTGCCAGTCGAAGACCGAGGCTGAGACGGCACCCTAGGAAAGCGAAGCCATTCAATACGAAGTATTGTATAAATAGAGAACAGCAGTAAGATATTTTCTAATTGAAAATTATCTTACTGCTGTTTTTTAGGGATTTATGTCCCAACCTTTTTAGAATATTAAATTTCTACAATTTCGTCATCTTCAACAATA	no promoter predicted
p-MULT_1	IS256	IR-left	YP_005745331	Staphylococcus_aureus	341722	-	CP002120.	TTTGATTAAGACTACAAAATTAATAAAAATTTAATAATACGATATTAAATCGATACTAATTATTTACAAATATCTGTATCCTCAAATAATTTATAAATACTTTAATTGTGACGTTGAATCAACACAACAACATTTAAGATAAATATTTTATTAAGCTATATAGTTTCAATCTATATATAATTAGTTAATTTGTATTGGTCTGAAAATAATCCAAACTATACAATTATAGTAAGTTTTCAGATTTTTCTAAATTGAAACAATGATTCATCTCATTAAGGGGAAGATGCATCATACAGTTT	no promoter predicted
p-MULT_1	IS256	IR-left	YP_005745331	Staphylococcus_aureus	1090100	-	AP006716.	TACATATCTCATAAGCATAAAATTAATTGCTCCAATCGTTACTATTATTAAAATAAAATAGATATGATATGAAATATTATACATATTCACTACACCATAAATCGTAGAAGTCGCTAATCCATCAATTAAATAAAACAGAGGATTTAACTTTAACAATTGAATCATTAAATTCTCATTTGCAGAAGGAATAAAAATAATAGGTACTATAAAAAAGTTTATAACTACAGCTAACCAGAATATCATAGTCATATTTTTATATATAATATCTAACAATCCTAAAGTAACAGATATGAATATTA	no promoter predicted
p-MULT_1	IS256	IR-left	YP_005745331	Staphylococcus_aureus	1368684	+	CP002120.	GGTGATTATATATATTAAAGTAAAATATACTTGAAGCATCGATTTATTATTACCATAAATTTATATATAGAAATAATTTAAAGGCATAATAACCATAGTGCGTATCGAGCGTAATGGATTATTATGCCTTTGATTTTACTTGAATATAGCTGTGATTTGATCAACCTGTTCTTTATTTAAAGGGTGTTTAGATAGCTCTATGGCTTCGCTAATAATACGTCGTAACGAAGATTTTGTTGAAACTGTATCAACATATTTATCTCTTTCTTCAGAACCTTGAATGATATTAACTGTACCAT	no promoter predicted
p-MULT_1	IS256	IR-left	YP_005745331	Staphylococcus_aureus	21524	+	AM292304.	TTAAAATCTCAGCACATAAATAATGTGGCAGCACAATATTTACTAGGTTTTAATTCAAATATTAAAGAACGTGTTAAGTATATTGCACTTTATGATTCAATGCCTAAACCTAATCGAAACAAGCGTATTGTTGCGTATATTGTATGTAGTATATCGAGCTTCACATGAAACAGCTAAAGAAGCTTTGGGCGATAAAGAGTTAAGAGCCATTGCACATGAGTTAACTAAAACAGTTAAGGATAACATGAGTGTTGATTGGTCTAAACGAGACAGTGCTAAAGCTAAAATGAGAGTTCAAG	no promoter predicted
p-MULT_1	IS256	IR-left	YP_005745331	Staphylococcus_aureus	827456	+	HE579067.	TACTAAAACATCGTCAAACACTAATAATGGCGAAACGAGTGTGGCGCAAAATCCAGCACAACAGGAAACGACACAATCATCATCAACAAATGCAACTACGGAAGAAACGCCGGTAACTGGTGAAGCTACTACTACGACAACGAATCAAGCTAATACACCGGCAACAACTCAATCAAGCAATACAAATGCGGAGGAATTAGTGAATCAAACAAGTAATGAAACGACTTCTAATGATACTAATACAGTATCATCTGTAAATTCACCTCAAAATTCTACAAATGCGGAAAATGTTTCAACAA	no promoter predicted
p-MULT_1	IS256	IR-left	YP_005745331	Staphylococcus_aureus	422770	+	AIYA01000002.	CAATAAAGCTTTGTTTAGTCTTTTTAGCGTTTAAGTAAAAAGCAATAGATACCGTAAAGTTGATGCTCATCAAATAATAATATAAAGATAATTTTAGGTTTTTAAACTTTTAATCGAAAAGAATCTAAGTTTATAGCTTTAAATACGTAATATGCTATTTAAAAAATAATGTATAGGAGATAGATATGACTACTAAAGAAAATATTGATACTCTTCGAAAGCCAGGCGCACAAGCCTTAAGTTTAATATCATTGTTTTTGATACTTTTTTCATGTTTGACTTTCTTTTTTGGTTTAGAT	no promoter predicted
p-MULT_1	IS256	IR-left	YP_005745331	Staphylococcus_aureus	1536017	-	AP006716.	TGAATTCTCTATACAATTGTCCTAAGAACTTTTTATAAATAAGTGTTATTTATTTTCGGCCAAGTAATATATCTTCTAACTCTTCATCTGATACTTCTGGTACAAATTTAGGTAAATCAGCATTTTTTGTGTTTGATTTATATATACCGAGCAACTTATCCATTTCTTGTTCTCTTTTCCATTTTTCCTCAATTGTTCGTGCTCTTGTCATTTTGCGAGCTATATCTCTTAATTTTATTTGTTCTTCAAAAGTTAAATCCATTTATAACACCTCGATTTATTTTAAGGGCATTGTACAT	no promoter predicted
p-MULT_1	IS256	IR-left	YP_005745331	Staphylococcus_aureus	1023800	-	CP002120.	GACTTTTTAATAAAGTTATTTAAACGTATTACAACGATAAATGTTTGATTTAGTCCTTTCTGTATCAAACTTGATTTACGTAAAAAGCATTTATTTATCAAAATCATATACATACTAGCATTTTAAAATCATTAATTTTACGTCGTACTAAAATACGTCTGCATTTTAATATCATTATTGTTAAAAATAAAATTCTAACTCTTGCTTCAATTCATCAACGTATTCTTTAGCACCGGTAACAATTAAGCGATCTCCATATCGCAATTGTGTATCTCCATGCGGAACAATCGACTCATTAT	no promoter predicted
p-MULT_1	IS256	IR-left	YP_005745331	Staphylococcus_aureus	1401705	-	FN433596.	TAATTAATTAAAATACTATAATTATATTTTATTTCTGTAAGTTTATGTGCCTCTATATAGTGTAAATTATACTTATTCATTAGATAGTGTTCAAGAGCTTCATGTTTCTACATTATTATATCCATTTTTTTAATATTTTTCCCTTCTCTTAAACGTTGCCAACTTTGAGCCATATAAAAGTCAGGATCAAATTGTTTAAATCCACTTTCTAATAAATACTTATTTTCAAATATATGTTCATAAACTCTTTGAATTAAATCTTTATTTATATTAGTATTTTTAGCAATTTTAGAAATCTC	no promoter predicted
p-MULT_1	IS256	IR-left	YP_005745331	Staphylococcus_aureus	11456	+	AB666466.	CAATGTGTCTTTGAAAATAGTTACTTTCTATTATTTTTTAATTTCTATCGGTTCTCCTAATTCATTTTCTATAATTTGTGAAATTTCTTTTCCTAATGGTCCTTTGATTACAAGTGTACGTCTTGCAACTGAGGTAAGTATTCCAAATACTGCTCCAATGGCTAATATACTTCCACCTGAAGTCAAAGCAATTAGCCATCCTAACGCAACTTTCCCTATTTGTTTAAAAGGTTTTTTATCAAATATCACTGTTAGACCAATGATATTAGGTGTTTTTGTCTCTCCAATAATAATTAAAT	no promoter predicted
p-MULT_1	IS256	IR-left	YP_005745331	Staphylococcus_aureus	81344	-	AJDF01000008.	TATGTACTCCTTCACCATATTTTTTATCATCTTTACCAACTAAAGCAATTTTATATATGAAATAATCTGGGACAACATTCATAAATCTTATTGTCGTCCATTTTTTTAAAATAATACCAATCTCATTTTTAAATTCTAAACTTGGTTTCGTATAATACGCTCTTAAATCTTTAAATTTAGGATTTATTTCTGTTGGTACTTGTTTTGTGGTTGGCGATTGTGGTGTGTCTGATTTAGTAGATTGCATTGGTTGTGGCGTGTTTGTTGATGGAGGTGTTGTCACTTTAGTTTTCGGCGTT	no promoter predicted
p-MULT_1	IS256	IR-left	YP_005745331	Staphylococcus_aureus	1599	-	AF535088.	AATATCTAAAAATATATGTTTAGTACTATTTTTGTTTAGTTATATCAAGTGATTTGGGAATTAACAAATAGACAACTATTGAAATGATAATCATGATAATCCCACCTACTAAAGCAGTTGCTACAAAAGCATCATTAAATGATGTTACAGCCTCGTTTGCAAGCTGTTTTATCCCCGTAGCTTTAGCTACTTCGACAGCGCCCACTACAGATTCTTCAGCTACATGAGCTAAATCTCCAACTATACCTTTTGATGAAAAAGATGAAATATCTAAAAATACACGATAAAGCATAGAAGAT	no promoter predicted
p-MULT_1	IS256	IR-left	YP_005745331	Staphylococcus_aureus	15969	-	NZ_AOTH01000111.	TTTGGATGCTTGTCTAAATTTTTTAATAATTTTATTATAGTGGAAAATGTTAGAGTTAGAAAATATTAAATGCATTGATAGAGAATGAAAAAACATTTAATAGATAGCGTTTACATTTTTAAATTTATATAAAACTTATGGAATATTAATTAAAAAAGTGTAACAATATGTATTGATGATAAAGTCAAAGTTTAAAAGTAATAGATGAAATTTAAAGCAGTTTGCTACAATGAAACTAACTTTTCAAAAGTTGGTGAATAAAGAAATGATATATTCAATATTTATTTTTGTATTATCAG	no promoter predicted
p-MULT_1	IS256	IR-left	YP_005745331	Staphylococcus_aureus	2212693	+	FN433596.	CAAAATCAGCCTCTGTTTCAGCAGGATATTTTTCAAATGCAGTAAAAACAGTATTGGACCCAAACAGCACCGCATCCGAATGAATTCCCCCGGCAACCTGGTAGTAAACTTCCGGATTATCAAAGCCTTTAATGCGGCCATCAAGGCTAATTTGTGTGTGCATAATTATCTTTGGTTTCATATTTTTCAATCCTCCTTTTTGATAGTAGAATATCATAATACACTGACAGCTGTATGTCAGCAGGGGATATGAAACCTTACAAAAAATACATAACAGACCAATCGCTTTCTCTAAATCA	no promoter predicted
p-MULT_1	IS256	IR-left	YP_005745331	Staphylococcus_aureus	781980	-	AIZO01000011.	CACCGCCATCCATTTTTGTATTGCCACCATTTAGATAATGAATAGATATATCCCCGATTTTCATAACATCACCTATTCTTTCTGTATTCGTTATTACAATTAGCATGTGTTTATTACATCATATCACTATTCATAAATGCGAACAAAAACGAAACGCCCCACACTAATACACTTCTAACTACTTATAAAGATTAATGCAATCATATTATATGTAAATGCATAGTCAAGTCCAGACTCCTGTGTAAAATGCTATACAATGTTTTTACCATTTCTACTTATCAAAATTGATGTATTTTCTT	no promoter predicted
p-MULT_1	IS256	IR-left	YP_005745331	Staphylococcus_aureus	43304	-	NZ_AJKD01000022.	TAATGACATTCTATATTTATGCGATTCTCAAGAAAAAAATAATGTTTATAAAAATTTTATTCTGGATGTAAAGAATTATTTTGAATATAGTGGTGAGAAAAAAATGAATGACAAAATAAATCATTTGATTAAAATAACAGGATGGTTTACAGGACTCTTTTTCTTGTTACTAATTATAGTATCATGTACGGTATGGCAAATAGGATGGATAGATATCATAAGTTATACTGTAACAATATCAACATTTATTACTATAGGGTATGAAAGGTTTATGTGGAAGTGGAAATTGTTTCGTATAT	no promoter predicted
p-MULT_1	IS256	IR-left	YP_005745331	Staphylococcus_aureus	1354306	+	CP002120.	GGTAGGACTATTGAATTTGCAATCTAATAAGAATGTGAGGTTTGATTTAATATGAAGTCATATTCTTTGAATAAAATATTACTTTCTCACCATTAGTAAAATGAAGATGACTATTAAAGTGCGAAAAACAAATAAAAAAGAGAAAATAGAATTTTTAATAGGGACGTTTATAATTATTTTAGTAATATTAGGGTTCAAAATTATGAAATAAATGTATAGTATTTGAGAAGTCTATATGACTCCGGAAAAATTAAATTCTAAAGATATCTCAATATCTCAAATTTAATAGACTACTGGAG	no promoter predicted
p-MULT_1	IS256	IR-left	YP_005745331	Staphylococcus_aureus	1529	+	HQ157182.	CATTGCTCACGATATGTGTAATTTTTTTAGTGAGAATGCTCTATATAAAATATACTCAAAATATTATGTCACATAAGATTTGGTTATTAGTGCTCGTCTCCACGTTAATTCCATTAATACCATTTTACAAAATATCGAATTTTACATTTTCAAAAGATATGATGAATCGAAATGTATCTGACACGACTTCTTCGGTTAGTCATATGTTAGATGGTCAACAATCATCTGTTACGAAAGACTTAGCAATTAATGTTAATCAGTTTGAGACCTCAAATATAACGTATATGATTCTTTTGATA	no promoter predicted
p-MULT_1	IS256	IR-left	YP_005745331	Staphylococcus_aureus	2208121	-	FN433596.	TGATTTTGAGAAAATCATAACAAGCCCGGAGGACCCCAGACCAATAGGAGTCATACCTGACAGCAGAGGTATCTTGAGAAGTCTTCATTGCTTAAGAAATCTTGGATATCTGAAGGAAATTGTCATTCTGGTATCAACTGCCACTCCGAAGGAATATTTGAATTATTTGGAGGAAAGGCATTACCCATATATTGTGTCAGGAAATGATCATGTGGACTATGAAAAAGCCTTTCAGATCCTGCATGAGCAATATGGGTGTAAATACATGCGGACAGACAGTGGCGGTGGATTAACCAACA	no promoter predicted
p-MULT_1	IS256	IR-left	YP_005745331	Staphylococcus_aureus	2589562	-	AP006716.	AAGTAATATTTTTATTATTATAAATTTGAGCAAATAGTAATTCACAGATATCATCACAAAAGTTTTTATCTGTATCTTCGAAAGAATTAACATCTTCATAGAATAAGTTTTTAAATAAACTTCTGCTAACATTGTCAATAAATAGCATGTTTTCATAGTATTCAAGATGATAATTAAAATATATAAATAATCTATCTATAATGTTCTCTTTACCAGAGTATAAGAACGCTGCTGAATGAATACCTTGTGCTACTGATAAATAAGTAGAATAATTAGTATACTTTCTTATAACGTTTTTA	no promoter predicted
p-MULT_1	IS256	IR-left	YP_005745331	Staphylococcus_aureus	57418	-	AIWS01000002.	TGTTTAAATAAAAGTTTTTATGAGTTTTGTAATCTTTATTTAATCATCATAAAAAATAGTATTATTTGCCCTTGAAATTAATATCTTAGCTTTTCTAATTCATAGACAATTACATTTCTGTAACAAATTAAATTGTATCTATTCCTTAAAGATTTTTTGTTTTATATCTGGGAATTTCTAAACAGAAAAAACCAGGCCACATGGACCTGGTTAAGTTAATCATATTATTTATTTTGTTTTTTACGACGACCGAATAACAATAATGATCCTAATGCCGCGAATAATCCACCGAATAATGT	no promoter predicted
p-MULT_1	IS256	IR-left	YP_005745331	Staphylococcus_aureus	2114585	+	CP002120.	TTTACTTAATAATAAAAAAGTAGAACCATTTAAAATTAATGGTTCTACTTTTTAACTATTACTAATTTTAAAAATAAACTAATCTACAATATCTAAAAATATATGTTTAGTACTATTTTTGTTTAGTTATATCAAGTGATTTGGGAATTAACAAATAGACAACTATTGAAATGATAATCATGATAATCCCACCTACTAAAGCAGTTGCTACAAAAGCATCATTAAATGATGTTACAGCCTCGTTTGCAAGCTGTTTTATCCCCGTAGCTTTAGCTACTTCGACAGCGCCCACTACAGAT	no promoter predicted
p-MULT_1	IS256	IR-left	YP_005745331	Staphylococcus_aureus	1885229	-	CP002120.	GGGAGGTAACAATGGATTACGCACATTTAAATTTAGAACATTTTTTTGCACGAAACGACGATTTAGATGTTATAAGAGATCGCGCTGATTTCGTGATGATAAATAACTTCACTAATGAAATGATGTATCGTGATGGTCAAATTGAAGGCACGATTGATTTAAATCAGTACTATTATAAAAATAGATCAAATGCAGCAAGTTTTATTATGATGGATTATAAAAAAGAAACTAAGTAAACGAACAAAAGAATTTTTTGTTTTTTAATACGTGAATAATAAGATTATTGATATAAAGGTTTT	no promoter predicted
p-MULT_1	IS256	IR-left	YP_005745331	Staphylococcus_aureus	18628	+	HE984157.	AGAATATATAAAAGATAAGAATAATAGATACATTCCTGATTGGGAATATATGGAGGAGTTTATTAAGAAATTAAGCTATTCTAATTTATTATAAAAATTTTAATCAACCCTTCCTAATATAATAAGGAAGGGTTGATTACTTACATATAATTTTCACTAAAAGAACGTATGTTGTTTATTATCCTATGGATTGGAATGTCAATGGATCTATGTCAAGAATACGGACACAGAAAAAAGAGAATTCTACCGCGCTTCGCTTGCTCGCCTAGCCCATCATGTACTTTTAAAAATCAAAAAGT	no promoter predicted
p-MULT_1	IS256	IR-left	YP_005745331	Staphylococcus_aureus	137388	+	AIYA01000013.	CAATTATAAGCCCATTAAATTTAAATAAACTTAATAATTTATATGTTGAAGAAGAATTTTATCATACATATAACGAATTAATTGTTAAATATACTGAGGTAAAGGAATAATTATAATGAAAAAAATATTTATGATGGTACATGAGTTAGATGTGAATAAAGGTGGTATGACCTCTTCGATGTTCAATAGAAGTAAAGAGTTTTATGATGCGGACATACCTGCTGATATTGTTACTTTCGATTACAAAGGAAACTATGATGAAATTATTAAAGCTTTGAAAAAACAAGGTAAAATGGATC	no promoter predicted
p-MULT_1	IS256	IR-left	YP_005745331	Staphylococcus_aureus	1658304	+	AP006716.	ATTTAAGATATTTATTAAATTAATTAATATATAGACTCAATATCATTTGATTTATTAGATTTGTTTAATACTAAACCTAATACTAATGTTGCTATTACTAGTAAAATACCTACAGCACAAATTAAATCAAATTGTCCTTTATAAAAGACTTTATATATAACTGCTCCGAGCATACCTCCAGCAATAGGTCCTAATACAGGTACGATCGCGTATCCCCAATTAGAACCACCTTTGCCTGCAATTGGTAATATTGCATGAGCGATTCTTGGTCCTAAATCACGTGCTGGATTAATTGCATA	no promoter predicted
p-MULT_1	IS256	IR-left	YP_005745331	Staphylococcus_aureus	2246413	-	FN433596.	TTTTATTTATTAATAATGATGATATTAATAATTATGTATATTTTGATTTATATTATAAAGCGGCTTTTATGGTTGATTTATACGAATATAATAATATAGATGAAAATGATTTAATTGAACAAATAAAGTTAAATGATGAAAATTTAACAGATGAGCAAATTAATGCATATTTTAATAATCGTTATACACCACAAGAATATACTTTCACAATTGAAATAATGGCAGATCATGAAATAAAAACGCCATATATTCCAGATCATTCTATTGATCTATGTTATCAATCAATTATGGAAGAAATA	no promoter predicted
p-MULT_1	IS256	IR-left	YP_005745331	Staphylococcus_aureus	2585965	-	AP006716.	AATTTATTTTGTTTTTATTTGATGTATTAGTTTTACTGTTTGTTATTGGATTTGTCTGTTTTACTTTTTTACTATTATTGATTTCAGTATCATGTGGGACATTATCCTTCTTAATATGACTATTCGATTGAACGTTATTTAATCGAGTTGTTTCAGAATTAGATATATTTTTGTGATTATTATTGGATTTATTACTTTTATAATCTAAGTTCTTATGATTAAACAATTTAGATAAGGTTAGCAATTATCTTTTAACAGAAACAACATTGTCGGCAGAAGAAACTCAAAAAGTATTAGAT	no promoter predicted
p-MULT_1	IS256	IR-left	YP_005745331	Staphylococcus_aureus	1913820	-	FN433596.	TGTATATAAATTATAAAATTAATATGTAATAGAGTGATTTGTTTTATGTACTATTATCTTATTTCTAAATATTAACTCTATTGATTATTGGTTTTTATACTTATTTAATTTTATTCAACTTTGACAATTGAATAGAAAGCAAGTTTATTTACACTTGTAGTTTTATGCATAAGTTAGCACATACAAGTTTTGGGATTGTTGGGATGTTTGTTAATACTTGTATAGTAGCTAAATATGTGATTATTAATTGGGAGATGTTTAGCATGAAAAAAGTAAATAACGACACTGTATTTGGAATT	no promoter predicted
p-MULT_1	IS256	IR-left	YP_005745331	Staphylococcus_aureus	2304444	+	AP006716.	GGTATGATTCAACAAATAATATAAAAATACAACTGTCTACTTTTAATATACTTATTATCTTAAATAAGGGGTGTAAAGAATGTATGTTCCTAAATATTATGAAATGAAGGATTTCAAATAAATTAAGTACTTTATGCATCAAAGATTAGCAAAAGAAATAGATACGAATTAGAATAAAATCCATGTCATATTATATAGAGGTCATTTATTATGAATAAATTTAAATTAGTTCTTCTTATATGCTCTTTTTTACTAATGATTGCAACTTTGTTCTTTTGGACATTATTTCTGCCACCATT	no promoter predicted
p-MULT_1	IS256	IR-left	YP_005745331	Staphylococcus_aureus	1653739	-	AP006716.	TTAAATTTGTGGTTAATTTTTTTGGAAAAGTGCTATACATATAGTACGCTTTCTTATTATTCAAAATTAAAAAATAAATGTTTTTATTCACATAGCAGAAAGGGAGAAAATTTATGGAAAAATACATCATGTCGATTGACCAAGGAACAACAAGTTCAAGAGCCATTCTATTTGATAAAGAAGGCGATATTAAAGGTGTTGCACAAAGAGAATTTAAGCAATATTTCCCTAAATCAGGTTGGGTAGAGCACGATGCTAATGAAATTTGGACTTCGGTATTAGCAGTTATGACTGAAGTA	no promoter predicted
p-MULT_1	IS256	IR-left	YP_005745331	Staphylococcus_aureus	5000	-	KF129410.	CTTTATATCTATATTTATTTGTTAAATAATCAGATAAACCAATGAGATCAAAATCTGACGGAATAATATCAATGTTATCTGAAAGAGATAGTATCGTATCTTCTACGTTACCATCTTTTAAGCCATCAAAAATATTTGGATGTGGTTCATCATTTAACGCATTGGGTAACTTTGTCTTATCAAACGTTCGGATGAGTAATTCTGTTGCATCTGCTTGAGGATCGAAGTCTACAACTAATACTTTGTAGCCTTTCTTTTCTGCTAAGATGTATGCAAGACCACATAAAGTAGATGTTTTA	no promoter predicted
p-MULT_1	IS256	IR-left	YP_005745331	Staphylococcus_aureus	15399	-	AB666466.	CGTTGCAGATTTTGCAATCTTTTCGCAAATCCCTTCTCAACGATAAGATAGCTATATTTAGCCTGACTTTCAAAGGTAATTCTTTTGACAATATCCGTACTGATGTTATAAGGAATATTACCATATATCTTATAGTTTATATGTTTTGGGAAGGAAAATTTTAGAATATCCGTTTGAATCACTTTTATATTCTCAGAGGGGTTTACCGCTTCTTTAGTCACTTGACATAAGCCTCCATCAATTTCTATAGCAGTAACTGATCGACTCATTTTGACTAGCTCTTTGGTAAAATGTCCTTT	no promoter predicted
p-MULT_1	IS256	IR-left	YP_005745331	Staphylococcus_aureus	2087035	+	AP006716.	TGTTAAAAAGATAATTATTTAATTATGCAGACATCACATATTTATGTATTTCAAAAAGATATTTAAAATTAGGAAAGTTTCTAAATTTGATACTTATCTAATTATTAATTTTTAAATCGAAATCAAAAATAAAAATTGCCATAAACACAAAATCATTGGTCGAAATACTAGACCGGGAAATTTGCCTCTTTTATTCCATAACACTACGTCAACAATGAAATAAATGACAATTAAAAACGCTGAGATTAAAAACATAAAGCCTCCAAACCCTAACAAATTATCAGTAGTTTTGGTCAATT	no promoter predicted
p-MULT_1	IS256	IR-left	YP_005745331	Staphylococcus_aureus	1101588	+	AP006716.	CATAAAAGTATTAAATCATAACTTAATTCGCCATGCATATTTAGATGTATTTGAAAATGAACCATTAGATGCAAACAATGAATTATATAAATTAGATAATGTGACGATTACAGCACATATAACAGGAAATGACAAAAATATAAAAAGTGATGCTACAAAACTATTTGAGAGGAATTTGAATGATTTTCTCAATAAAAATGATGTAATTGAGAATAGAGTCGATTTATATAAAGGTTATTAACGGAAATCGTTCGTACTTATTGACATCACACTTTTGAAACAGTTATATTAATATCAAG	no promoter predicted
p-MULT_1	IS256	IR-left	YP_005745331	Staphylococcus_aureus	57633	-	AOAG01000020.	TTCTTTAGTTATAATAATTAATTCAACCAAAAGTCGATTTGTTTTTGCAATTGGTTTTCATTTCCTCTTAAAGATATTTTCATTAAATCTGTCAAATCAATAGACGCTATATTTTTCAACTTATCTCTATATTTATTTTTAGTACGTCTTTCTAAATTTCCCCATTCCTCTTCTTCGTGAGTTAATAAATGAAGCATTGCTCGTTCTTGTATATTTTCAATCATTTTTAAATTCGGTTTTAAAATATGCAAATCATCAAAACAATCTTTCCAACAATCAACCATATCTCGTTTTAATTC	no promoter predicted
p-MULT_1	IS256	IR-left	YP_005745331	Staphylococcus_aureus	21486	-	GQ900462.	ATAAATAAAGATGATTTCATAACATTAAGTTACCTTTCTAAGATTATTAATATTATAAATGAAACCTAAAAAAAAGGTAAAGCAATTGTTTATTGCTTTACCTTTTCTATTTTAATTATGGAGTTGTACAAAATTCACTGTTTCCGACTGGGAAGCAATTATGTTTGTTACCATTTCCTTTATGTTTTTTCTTTTTAGATTTAGCAAATGCTTCATGAGAGTTATCATTCATAAAACCAGTTGAAGCACTTGCATACGATAGTGTTGTTACTAATGAAAATGCAATAAGAAGTTTAGAT	no promoter predicted
p-MULT_1	IS256	IR-left	YP_005745331	Staphylococcus_aureus	1407470	-	CP002120.	GATGTCTCTCAAAGTGGAATAACTATAATAAAAAAATCTGACTCCCATATTTACAAATAATTCTATTTATTTATATATTATCTGAATTAATACTCAATACAAACTAAAACGTACTATTAAATTGTGCAAAGCTAAAACAAATTTATATTCATCTATCCAACAATATGTCTTATCAATGGTATAGTCTTTGCACACCAATGGAGGAAATAAATCTCAACCTTACTATATTAATATATAATCAAATCTTAGATTAACTAGTGTAATGATACAGATGATAATTGAGTACAAATTTAAAACCC	no promoter predicted
p-MULT_1	IS256	IR-left	YP_005745331	Staphylococcus_aureus	1472903	-	CP002120.	AAAAAATTTGTATTTCTCATTAGAATTAGAATATTTAAAAGTGATGAGGTTTAAACATTATATTGTTTACATACTCCTTTTGAATTCATACATTATGAAATGTTACTTCCAAGTTCAAAATCGCACATTGAAATGATGTGTGAAATGTTTAAACTACGGTCATTTTGTGAAAATAAAGATAATAACTATTCATTTTACAATAGTGAAAAGTCAGTATATGACAACAATTAATATTGCGGTAAGGCCTTGTGTTACAGTATTCTATATTTAAGTACTGCAATCAGAATTAACAGAATGCC	no promoter predicted
p-MULT_1	IS256	IR-left	YP_005745331	Staphylococcus_aureus	1890902	-	CP002120.	TTTTTTTACGGGTCTGTTTTCTAATTTGAGCACAATCTTCGTTCTCAATAGAATGATTTAAATCTTCGATTTCTTTATCTAAATGACTACCAATTAAATCTATTTCTTCTATTGTTAAATCGCTATCTCCATCTTCTTTTATCTCTGGTATTATTTTTTCTTCAACTAAGTCACGATATAATGCTTTTGAATTTTCGTTCAATTTCGATTCGTGATTTTGAATACTTTTCTTCCACACAAATGTATATCTATTGGCATTAGCTTCTACTTTTGTACCATCAATAAAAATTGAATTATTA	no promoter predicted
p-MULT_1	IS256	IR-left	YP_005745331	Staphylococcus_aureus	133477	-	AIYA01000013.	TAATTTATCTCTGTAAAAATTAGATTTAAATTGTTCTAATTGACCATTAAAATAGACATATTGTTTTCCTGTTTTTTCAAGTCCAGCAATAGTATTTAATAATGTAGATTTACCGCATCCACTTTTACCAATAAGTGCATATGATTTTCCACATTGAAATTTCAAATTAAGTTTCTTCAAAATATGTGTATTACCTTTTTGTATGGTTAAATCTTTTAATTCTATCATTCTTGTCTTACCTCTTTTGGTGTATCCTCTTTTTCAACATATGTGATCGATATGACATATTGCCCTTTATG	no promoter predicted
p-MULT_1	IS256	IR-left	YP_005745331	Staphylococcus_aureus	1073795	-	CP002120.	TAACAATCGTTATTCTATGTTATTATTAGTAAATTAAATGTAAATGATTTTGTTAGGATGTGGAGGAATTTTATGTTTTCAAAAGTAAACAATCAAAAGATGTTAGAAGATTGCTTCTATATAAGAAAGAAAGTGTTTGTAGAAGAACAAGGCGTCCCTGAGGAAAGTGAAATTGATGAATATGAATCTGAATCTATTCACCTCATTGGATATGATAATGGACAGCCAGTTGCCACTGCTCGAATACGCCCTATTAATGAAACAACTGTCAAAATAGAACGAGTAGCTGTGATGAAATC	no promoter predicted
p-MULT_1	IS256	IR-left	YP_005745331	Staphylococcus_aureus	1894231	-	CP002120.	AATAATTTCCTCGTGTAACCGATAAATCATCGTAAAAAAAGTCTTTGAATTTTTGCATGCTAAATCCTTTCTTTTCATTTTTTAAAATTATTTTGAATGCAATATGATTAAGGCTAGATTCATAATATATGAAACATATTTACGATTAAAATTTATCATTGTACCTACCTAAAAAGCATTAGTTTGAAAAATTAGCAGACTGTATTTTAGCGTCAAATCACCATAAATGAAATTGTAATATGGATTTTTGTAGATTTGATACATATATTTCTGTAAAATATATAAAATACACTTTCAAT	no promoter predicted
p-MULT_1	IS256	IR-left	YP_005745331	Staphylococcus_aureus	40147	+	AIWS01000004.	CACTTTAAAGAGTCTTTGTTTATCAATAGTTTTATATATTTATTTAGGTGGTGGTTCATTCTTTACTATTTATATGTTATTGACGATTGAAGTTCAAAATATAATATTATTTATAACTTTGTTTGTAATATTTTTGTTTTTCTTATTTTTAAATATGTGCTCACTATATGACAATAAAGTTCATGTATTATTTAAATCAAATGGAATTGAAAAGTTTTAATAGGAATAATAAACAAAGGAATGGTAGTGATAAATATTGCTATGTGAATCTAAAGTTATCAACAAAAATCCTAAGTATA	no promoter predicted
p-MULT_1	IS256	IR-left	YP_005745331	Staphylococcus_aureus	405138	+	AIYA01000013.	TTCATGAATGAAGATTATTTTAAACGAATGCAAGAAATATATAAAGATAAGGCAATGTTAAAGATAGCTTGTATAAATCTTAATGAATATCAAGATAAATTAAAAATACAATTATTGAAAATCGAAAATGAAATGATGACTGTGAACAGAGCATTAAATGAAAATCCAAATTCTAAAAAAAATAAATCAAAATTAAATCAGTTAAATATGCAATTATCTAGTATTAATAATAGAATTAGTAAAACCGAAGAACTAATATTTGAAGATGGACCTGTTTTGGATTTAGCTGCTGCTTTATT	no promoter predicted
p-MULT_1	IS256	IR-left	YP_005745331	Staphylococcus_aureus	1950819	-	AP006716.	AATAAAAATGCATTTTGTTATAGCTTTTTTAATTTAAATGAATTATTTAATTGTGTCTTTAAATATTGAACAGTAGTTCTTATTTATACTTGAAGTAACAATTTTACAATTTGGATAGTGGGAGTCGTAATCAACAACTGTAGCTCCCTTGGTCAATGTCCCATGTAATTCAATTCGTACACTAGCTAGTATCGTTTCATAGCTTTCAGGATCAAGTAAATATAATACAGTGAAGACATCATATAATTTTAACCCTTTAGCGAAGTCATTCTCTCTATAATGTTGAAAGATTTGATAGA	no promoter predicted
p-MULT_1	IS256	IR-left	YP_005745331	Staphylococcus_aureus	350265	-	AP006716.	ACTTTTTCAGTGACATAAATAATTAATTGATATCCCAACCTTTCGTACTCTTTTATATGAATTTAAGAAGATAATACGAATTATTCATAACTTTTTCAGAATTAGTTTTTAAACTGGAATTACAAAATCAAATAAAGGAGTGCATATGAATGACTGGTATCATATCATCTGTATTATTACTCATTTCAATGGGGAGTTTAGCAATAGCTTTTTTAACAGGAATATACGAAATACTTTCATGGTTAAGAGATAAAGATTATTCTCCTACATTTAAAATTCCCGTATTATTCTTTGGTTTA	no promoter predicted
p-MULT_1	IS256	IR-left	YP_005745331	Staphylococcus_aureus	1916680	-	CP002120.	GAATATTCGAATTTAAATATAGACGATTACATAAAATCTTTAAAAAACAAATTAGATAGCCATTTACATTTTTCTATCGATAAAATTAAAAACTCAATGACAACGGAATATGGAAGAGGAACTGGGGCATATGGCGATTTTGGCAGATATGTATTTGGTTATGCTGTACGAAACTGGGTAAAGGGTTTTAAAAGTGATCAAGACTTAAGTAATATAGCATTAATGAGGATTTTTGAAATGGGTTATGATGCAAAATTACATGGTGAATTTGATATGTGGGTTAATCGTTATGATAACTT	no promoter predicted
p-MULT_1	IS256	IR-left	YP_005745331	Staphylococcus_aureus	820933	+	CP002120.	ACTTACTATGTGTATAATGGTAAACATTGATATTAACTATATGTATAAAAATGTCACGCAGATGCTATTTAAATGTGATAAATATTTTTAGAGGTGAATAGAGTGGCTATAAAGCTAAGTTCAATTGACCAATTTGAACAGGTTATTGAGGAAAATAAATATGTTTTTGTATTAAAACATAGTGAAACTTGTCCAATATCGGCAAATGCGTACGATCAATTTAATAAATTTTTATATGAACGCGATATGGACGGTTATTATTTGATTGTCCAACAAGAACGCGATTTGTCAGATTATAT	no promoter predicted
p-MULT_1	IS256	IR-left	YP_005745331	Staphylococcus_aureus	8556	+	JF834909.	TGTTCGAGTAGTTTACCTGGTGCTGATAGAACTATTTGCAATGTATTAATTGATGAAATGAAAAATATTATACATGTTTATGATGATTTAAGACACTGTTCAACGTCCATTTTCAAAGAAATAGACCAAACATTAATTATAGAACTGATGTCACTTCTAGGGGTTGAATATGGCCGATATAGAATTGTACTTTATTATGCACCAATAGTTAAAAAACCGTTTATAAGAGAATATGAATTAAAAAGTGAAAAATTAATAAGTGTTAATATTGAAGACCTTAACGAATTATTTTATAGAAA	no promoter predicted
p-MULT_1	IS256	IR-left	YP_005745331	Staphylococcus_aureus	107959	-	AIWS01000004.	ATTAATACGTAGCTATACTTTACTTTTCTAATAAAAGTGTAATTAGAAAGGCAAGTACACCTGTTTAAAGTTTATCTTCTAAGATTTGTTTACTTTAGAACTATAGCAGTTAATCATTTCAATGATTAATAATATCTTTACAATTAAGGTAATATATTTTTATTGCTTTATCAGTAAAATCTCAGTCTAAGTTTCTAACTTATGACAATCGCTCCAGTTTAAGGTTGATATTCATTATTGATTATTCCAAAACTTTATACAAATTTCTTTATTAATTTAACTGTTTATCTTCTGAACAT	no promoter predicted
p-MULT_1	IS256	IR-left	YP_005745331	Staphylococcus_aureus	16959	-	AM292304.	GATTTTAAAATAGAGCATTTTAATATCGATTCACCATAACGTATATGTTCATGGCGATTCAAAATTTTTAAAACGTTTCTATCACATACTTTTTCACAGTCATTGTCCATCATTGTTTTACTTATATATAGTGCAGGATTAAACCAGAATATCATTTTAAAAACAACATAAAGCTGGTTGAATATTAAGTCATGACTTTTCACATGTGATAGTTCATGTAGAATAATATATTCAATTTCTTTGTCATTCATGGTTTCGACTACGACAGTTGGTAGTACAATTTGGGATTTCACTAAACC	no promoter predicted
p-MULT_1	IS256	IR-left	YP_005745331	Staphylococcus_aureus	1228484	-	FN433596.	TAAAATAATCACTCATCATCACTCAGTAATTTATCAGTTGCTACATTAAATATACTAATATAAACGATTATAAATATTTGATATGTCTCAACTGCAATATTCTAAATTGACATATTGATTATTGTTTCCTCAAATCGTTTTAAAAAATAGAAGGATGATGAAAATGAAAACACATATAGTCAGCTCAGTAACAACAACACTATTGCTAGGTTCCATATTAATGAATCCTGTCGCTAATGCCGCAGATTCTGATATTAATATTAAAACCGGTACTACAGATATTGGAAGCAATACTACAG	no promoter predicted
p-MULT_1	IS256	IR-left	YP_005745331	Staphylococcus_aureus	1834702	-	CP002120.	ATATAATAATGACACTTATTTAATTGATTAACATTTGCTAATAAATATCAATATAGAATATAACTTTCCAATAATGACTGAGAAAATCGAAATGTCAGTCTCGAATCATATAATTAGAAAATTGATTATTTTCTGTCAATTTAGGGTTGAACTATACATATGATATTGTTAGAATATTTTTTAACATTATATTTTATTGCTTTAAAGTGGAATATACTTGAAATAATTAGTAGAGGTGAGTAAGGATGAGTAATAAATTAGAATCATACAGAAGTGAGATTGTATCACTGAATCATCAA	no promoter predicted
p-MULT_1	IS256	IR-left	YP_006304023	Mycobacterium_sp._MOTT36Y	30081	-	NZ_AGJJ01000043.	GATCCTCGCGCCCACACACGACACCCACTCGGGTTCCCCACGGCCTGGAAAATCAGATCGTGGCCTGGCGGCGGCGCCACCGCTGCGGTCCCGACGAGATCAGCGCGAAGCTGGGCGTGTGTGCCCGCACAGTGTCGCGCGTGCTGCGCCGACGCGACGTGCCCTATCTGCGGGACTGCGACCCGATGACCGGTCAGGTGATCCGCTCCTCGAAGGCCAGCGCCGTACGTTATGAACGAGCCCGCCCCGGTGAGCTCGTCCATATGGACGTCAAGAAGCTGGGCCGCATACCCGACGGA	no promoter predicted
p-MULT_1	IS256	IR-left	YP_006304023	Mycobacterium_sp._MOTT36Y	49259	+	NZ_AKIG01000002.	GGTCGCCACGGTCAACCAGCTGCGCACCGCGGTCAAGCTCGAACCGCGACCCCAACCAGGACCCCGCCCCGAGCCTGAGCGTGCGCTCACCACGACCACCACCGAGGCGGGCAGCTGTTATCGGATCACCCTGGGCCACCATGATGCGGCGAAATTCGATGCCGCGTTGGCGTCTCACCGTGATGCGCTGATCGCCGAGTGGAAACACGACCACGACAATGGCCAGGGCGCCGGGGATCAGCGGCCCCCGATGCCAACGACTATCGACGCGTTTATGCGCCTGATCGAAGCGGGCTGGG	no promoter predicted
p-MULT_1	IS256	IR-left	YP_006304023	Mycobacterium_sp._MOTT36Y	321432	-	CP003491.	CCAGGTTGGCCAACTCGGTGGGGCCACCGCCTTCCCAATGCCACACGTGATGGGCATGCAGACCACGGGTGGCCCCACAACCGGGCACCACGCACGCGCGGTCGCGGTGCTCCAGGGCGCGGCGCAGCCGTCGGTTGATCACCCGGGCGGTCCGGCCCGCCCCCATGGGCTGTCCGTGGCGTTCGAACCACACCTCACAGGTGGCATCACAGGTCAACAAGCGGCGCTCGGCATCCGAGAGCAGCGGACCCAGATGCAGCGCCGCCACGCGCCGTTCGATGTCGAGGTGGGCCACCACG	no promoter predicted
p-MULT_1	IS256	IR-left	YP_006304023	Mycobacterium_sp._MOTT36Y	973091	-	CP003491.	CCAACGTCCGATAACACATCCCTCCGGTGGTCATCCCCCGGCGTTGTCAACCTGATCGGTTGGTTGCCCCTCGCCCACTTCACCAATCTCATCGGGGTAAACGAATAGCTGACCTATGCCGACCAGGATTAGTAGCAGACCAAACAGCGTGACGATGCCAAACGGAATCCACCACCCCCACGCATATTTCATGGCCCAGTAGGCGAGTGGCCAATCGATGAGCGCGGTGAGGATGGCGACAATTATGATCGCGGCCGCCGTAGACCCGCTGATTTTTCGCGACGCCCGCCGCATGCGAC	no promoter predicted
p-MULT_1	IS256	IR-left	YP_006304023	Mycobacterium_sp._MOTT36Y	1706618	+	CP003491.	TCGGGGGATCGAAGCGGTCAATCAACGCCGCCAGCGCCAATCCGGCCGCCACGTGTCCGATCGAGGACAACCGCCGCGACTCACAGACCAGATCCGACCCCGAACGGCCTAACACCGCATGCAGAAACCCCGCGAGGGTCACTTGCGTGGTTACCGACCCCGTCAGGATTTGGCCGACTAACTGCACCGCGCGGCGAACCGACGAATCCTCACCGGCCAACACCGCGGCCAGGTCTGGTGGTTCAACATCGGACATGCTCAGCAGTATGCCCGCGGCTACCGACAACCCCGAAGGAAGC	no promoter predicted
p-MULT_1	IS256	IR-left	YP_006304023	Mycobacterium_sp._MOTT36Y	4019812	+	CP003491.	CACGGTCAACCAGTTGCGTACCGCGGTCAAGCTCGAACCGCGACCCCAACCAGGACCCCGCCCCGAGCCTGAGCGTGCGCTCACCACGACCACCACCGAGGCGGGCAGCTGTTATCGGATCACCCTGGGCCACCATGATGCGGCGAAATTCGATGCGGCGTTGGCGTCTCATCGTGATGCGCTGATCGCCGAGTGGAAACACGACCACGACAATGGCCAGGGCGCCGGGGATCAGCGGCCCCCGATGCCAACGACTATCGACGCGTTTATGCGCCTGATCGAAGCGGGCTGGGACGCCG	no promoter predicted
p-MULT_1	IS256	IR-left	YP_006304023	Mycobacterium_sp._MOTT36Y	2168373	-	CP003491.	GCGCGGGGGCCGAGGCCAAGATGCCCAACGCGGCACCCGCTAACACCACCGCACCAAGCAATTTCACTGCGATCGTCTTCATGGCGACACCGTCTCATCCGGCACCGACAAGATGGCCCTGCCGCACGAACCTGGCCGCACCTCGGTGGTGAACGGACTACCGCCTAAGGCCGCGGCGGCAACGCAGCCAACCACCCATCCGAAAGCAACTCGAGCAACTGCCCGTCCGGATCCCGAATCATCGCCGCCCCGGCGGACACCGACGAATCGACCACCGATCCCCCGAACTCGGCCACCTG	no promoter predicted
p-MULT_1	IS256	IR-left	YP_006304023	Mycobacterium_sp._MOTT36Y	2377980	-	CP003491.	GAAGGATCGACCACCAGCGTTCGGCGAACACCCGGATCGCTCCCGGGCCGAGGAGCCGGTCGCAGATCGCCTGCAGCCCTGCGGGATCAGTGGCCGAGGCGAACCCGTTGGACAACTCGGCGAACTCGATCCCGTCCTTGGTCGCCTGCCGCTTGGCCCACTCGTGACCGTTCAGCCAGATCTTCATCGGGTACGGGAAATAGGCGCACACCTTGACGAACCCCGGACCGAAATCGTCGTCCCAGACGTAAAAGTAGTAGCAGGTAACCCGCCGGTCGGCCTTGGTGAAAGCGAACCAC	no promoter predicted
p-MULT_1	IS256	IR-left	YP_006304023	Mycobacterium_sp._MOTT36Y	3689610	-	CP003491.	TGTGGACCACACCATCCCCTACGCCGCCGGTGGCCCCACACACGCGTCGAACCTCAAGGCGCTGTGCCGTACGCATCATTTGGTGAAAACGTTTTGGGGCTGGCAGGAAAAGCAGCTGCCCGATGGCACGCTGATCTTCACCTCCCCGGCCGGGCACACCTATGTGACCACCCCGGGCAGCGCGCTGCTGTTTCCCAGCTTGTGCGCGGCCACCGGCGCGATCGCGGCCCCCGAAGCCGACCCGCCCCCGAACCACTGCGCCCAGCGCACCGCGATGATGCCCCAACGCCGCCGCACCC	no promoter predicted
p-MULT_1	IS256	IR-left	YP_006304023	Mycobacterium_sp._MOTT36Y	2384157	-	CP003491.	TGCGGGAGGTGTTAGGCGCCAAGGCCCTCATCCAAAGATGCACCCTGCACAAGCGGCGAAATGTCGCTGATCACCTGCCCGACAAGGAGCAGGCCTGGGTGGATGCCAAGCTGATCAAGGCGTTCGCGCACCCTGACCCCGACACCGGGCTGGCGAACGCTAAAAGCCTTGCCGCGCAACTGGATAAGAACTACCCGAGCGCGGCCTCGTCGCTACGCGAGGGGCTGGAAGAGATGTTCACGGTCGCACGGCTCGGCATCGACGGTCGCCTCGCCAAAACACTGACCACCTCCAACCCG	no promoter predicted
p-MULT_1	IS256	IR-left	YP_006304023	Mycobacterium_sp._MOTT36Y	2427241	-	CP003491.	GAGGCCAGCGCCGGGCGCAGCGCCGCGGCCAGGCGCACCGTGTCCTCGGCATGGCCCCACCGGTAGCCGGGCAAAAGCCGGGAATGATCGTCTAAAAACGCGAACAGATACGTCTTGCGGAGCTGAATCCGTATGCCGTGTAACGCATCGCCGGTCCACAGGTCATTGGGATGTTCGGCCTGGAACCGGCCGAACACTGCCGGCGCCGACCCGAAGCTGGCGCCGGTGAGCCCCAGCCGGTGAAAGTTGCGCTGCAAGGTGCGCTCGTCGGGCGCCCAGCCCAATTGGGTACGCAAGAT	no promoter predicted
p-MULT_1	IS256	IR-left	YP_200025.6	Xanthomonas_oryzae_pv._oryzae_KACC_10331	2925907	+	CP000967.	GACTAATTCTACTGTGTTATAAATAATCATACCTTTGTGCCACTATTGGAAGACCTTCAGGCCGCGTGGGAGAGCTGTGTTGAATAGGACACTGGAAGTGCGTTTTGAACAGTACGGGGAAGTAGTTGCTGCCGCCCTGTCCCATGCGGATCGCAAACAGCCCGCACACTGGTACCTGAAGGGGTTGCTACTGCCTGGAGGGCGCAAGAGCGTGGAGCCCATGGCCGCGCGGGTGCACCCGCAGAACGTGGGCTCAGCCCATCAATCGATGCACCATCTGGTGGCCGATGCCGACTGGA	sigmabif	15	GACTAATTCTACTGT	TTATAA	TAATCATACCTTTGTG	CACTAT	GGAAGACCTTCAGGCCGCGTGGGAGAGCTGTGTTGAATAGGACACTGGAAGTGCGTTTTGAACAGTACGGGGAAGTAGTTGCTGCCGCCCTGTCCCATGCGGATCGCAAACAGCCCGCACACTGGTACCTGAAGGGGTTGCTACTGCCTGGAGGGCGCAAGAGCGTGGAGCCCATGGCCGCGCGGGTGCACCCGCAGAACGTGGGCTCAGCCCATCAATCGATGCACCATCTGGTGGCCGATGCCGACTGGA	2.6
p-MULT_1	IS256	IR-left	YP_200025.6	Xanthomonas_oryzae_pv._oryzae_KACC_10331	2182233	-	AP008229.	GACTAATTCTACTGTGTTATAAATAATCATACCTTTGTGCCACTATTGGAAGACCTTCAGGCCGCGCGGGAGAGCTGTGTTGAATAGGACACTGGAAGTGCGTTTTGAACAGTACGGGGAAGTAGTTGCTGCCGCCCTGTCCCATGCGGATCGCAAACAGCCCGCACACTGGTACCTGAAGGGGTTGCTACTGCCTGGAGGGCGCAAGAGCGTGGAGCCCATGGCCGCGCGGGTGCACCCGCAGAACGTGCGCTCAGCCCATCAATCGACCTGATTAGCACGATCTTTCAGCACAGTCG	sigmabif	15	GACTAATTCTACTGT	TTATAA	TAATCATACCTTTGTG	CACTAT	GGAAGACCTTCAGGCCGCGCGGGAGAGCTGTGTTGAATAGGACACTGGAAGTGCGTTTTGAACAGTACGGGGAAGTAGTTGCTGCCGCCCTGTCCCATGCGGATCGCAAACAGCCCGCACACTGGTACCTGAAGGGGTTGCTACTGCCTGGAGGGCGCAAGAGCGTGGAGCCCATGGCCGCGCGGGTGCACCCGCAGAACGTGCGCTCAGCCCATCAATCGACCTGATTAGCACGATCTTTCAGCACAGTCG	2.6
p-MULT_1	IS256	IR-left	YP_200025.6	Xanthomonas_oryzae_pv._oryzae_KACC_10331	2604081	-	AP008229.	CCCATTGCGCCCGGTGCGGGAGATGGTCAACGATGCCCTGCGGCGTTTGGACGGTCTGTTCGAGCGGATGTACGCGCCCAACGACAAGGGAGGCCGTCCGAGCATCGCGCCGGAGAAGCTGGCGCGGGCGATGCTGCTGCAGGTGTTCTACAGCATTCGTTCCGAGCGCCAGTTGATGGAGCAGGTGCAGTACAACCTGTTGTTTCGTTGGTTCATCGGCCTGTCGATGGACGATGCGGTGTGGGTGCCGACGGTGTTCAGCAAGAACCGCGAACGCCTGATCGAACACGACGTGGTGG	no promoter predicted
p-MULT_1	IS256	IR-left	YP_200025.6	Xanthomonas_oryzae_pv._oryzae_KACC_10331	2404079	+	AP008229.	GCGTGCGCCCAGCACGATCAGCCGCGAACTGCGCCGCAACCAGCACGCTGCGCGGTACCGGCCCGATCACGCGCAGCGCATCAGCGAGCATCGGCGCACACAGGCCAGCCGGCGTCCACGCATCGACGCTGAGCGTATCCGTCAGATCGAGGTCCTGCTGAGGGAGGACGTCAGTCCCGAACAGATCGCCGGTCGCACCGGCTTGGCCAGTCACGAATGGATCTATCGGCACATCGACGCCGATCAGAAGCGCGGTGGTCAGTTATTCATGCATCTACGCAAACGCCGCCGCAAGCGCC	no promoter predicted
[truncated: 13,074 more rows]

## Sheet: Unique sites
Family	TE family	Junction	transposase NCBI accession number	Strain	Insertion site coordinate	Strand	Locus accession number (NCBI)	Insertion site sequence	ppp promoter type	Distance of the -35 box from the IR		-35 Box	Internal promoter sequence	-10 Box		ppp E-value
[truncated: 4,263 more rows]
